# Supplementary material for: The global succinylation of SARS-CoV-2–infected host cells reveals drug targets
Source: Proc Natl Acad Sci U S A. 2022 Jul 12;119(30):e2123065119. doi: 10.1073/pnas.2123065119 (PMC9335334; doi:10.1073/pnas.2123065119)
Supplement: Supplementary File [file pnas.2123065119.sd01.xlsx]

## Sheet: DatasetS1
Dataset S1. Protein MS intensity of different protein during virus infection
Protein	0h-1	0h-2	0h-3	12h-1	12h-2	12h-3	24h-1	24h-2	24h-3
3_5_exonuclease	NA	NA	NA	NA	NA	NA	14.6455	14.726	14.7519
3C_like_proteinase	NA	NA	NA	NA	NA	NA	16.958	16.949	17.0176
A0A024RBG1	17.2784	17.1854	16.9141	17.4053	17.4062	17.3999	17.0886	17.1328	17.2309
A0A0B4J2F0	15.9082	15.9073	15.8057	15.8648	15.7692	15.776	15.8109	15.9676	15.9105
A0AV96	16.0376	16.161	15.7495	16.2642	16.2364	16.2583	15.809	15.8618	15.8376
A0AVT1	15.7741	15.7979	15.7363	15.8576	15.9239	15.9489	15.9637	15.932	16.0177
A0FGR8	15.5904	15.6298	15.5608	15.5991	15.457	15.5592	15.5688	15.5287	15.5643
A0JLT2	14.8648	14.7808	14.6997	14.8577	14.7911	14.733	14.2942	NA	14.2147
A0JNW5	14.0445	13.9935	NA	NA	14.1432	13.9028	NA	NA	13.8125
A0MZ66	15.2849	15.2535	15.0594	15.352	15.3778	15.3119	15.4278	15.4364	15.4505
A0PJW6	15.7399	15.7477	15.6287	15.2328	15.4576	NA	15.3865	15.525	15.3488
A1A4S6	14.3844	14.384	14.0928	14.5202	14.2048	14.5106	14.2818	14.3923	14.3461
A1KXE4	NA	NA	16.5881	16.9093	16.9901	16.9571	NA	NA	NA
A1L0T0	16.1876	16.1205	16.0323	15.8245	15.8711	15.7952	16.011	16.0385	16.0286
A1L390	15.2883	15.2266	14.9571	15.4351	15.1178	15.1149	15.0411	15.1599	14.9484
A1X283	14.6856	14.8725	14.8488	15.1228	14.9485	15.0378	15.0033	15.0359	15.1194
A2RRD8	13.1765	NA	13.4347	NA	13.2298	13.4178	13.3982	13.2451	13.4115
A2RRP1	14.7515	14.7523	14.6726	14.6525	14.6584	14.716	14.6187	14.6654	14.6352
A2RUR9	NA	NA	NA	17.6133	NA	17.5695	NA	NA	17.2472
A3KMH1	14.8684	14.8182	14.6908	14.8006	14.7994	14.8728	14.7531	14.7747	14.739
A3KN83	15.1448	15.1815	15.0086	15.1483	15.1042	15.1201	15.1273	15.0596	15.1692
A4D1E9	16.4531	16.4606	16.3321	16.1404	16.168	16.206	16.1875	16.2524	16.2478
A4D1U4	15.1753	15.1749	15.0491	15.1076	14.6468	14.9962	15.0356	14.6988	15.1142
A5IYA8	NA	NA	NA	18.8791	18.8591	NA	18.1302	18.2387	NA
A5IZ68	NA	NA	NA	16.523	16.7329	16.6284	NA	NA	15.9986
A5IZ80	16.3285	16.8796	16.4357	17.4503	17.6133	17.5577	16.9281	16.8791	16.9191
A5PLL7	15.3758	15.442	15.3942	15.2548	15.3796	14.8866	15.1862	15.1235	15.1192
A5PLN9	14.0934	14.0926	NA	14.2225	14.1992	14.0685	14.1161	14.3852	13.9829
A5YKK6	15.7849	15.7308	15.6689	15.7411	15.6452	15.7299	15.6405	15.6789	15.7047
A6NCE7	13.5242	13.7859	13.6575	14.4562	14.5918	14.6194	13.777	14.0303	14.5027
A6NCS6	16.3473	16.223	16.2676	16.2885	16.2206	16.1492	16.359	16.4149	16.3697
A6ND36	13.4939	13.432	13.2997	13.1032	13.3112	13.4595	13.5187	13.0757	12.9883
A6NDB9	15.9051	15.9011	15.5483	15.7399	15.6907	15.6433	15.4908	15.5172	15.7656
A6NDG6	17.3023	17.403	17.3097	17.6634	17.5353	17.5065	17.591	17.6112	17.609
A6NDU8	14.2259	14.0922	13.9615	14.3172	14.4133	14.2485	14.1759	14.3431	14.4986
A6NFX1	17.328	17.3283	16.7667	15.6794	17.3322	17.3533	17.4854	17.0303	16.5875
A6NHL2	18.4996	18.5402	18.4658	18.6296	18.5925	18.6649	18.7828	18.7733	18.7564
A6NHR9	15.7042	15.722	15.6215	15.5474	15.543	15.5491	15.5226	15.5728	15.6044
A6NHX0	14.273	14.0188	13.6196	14.5321	14.3306	14.2253	14.5783	14.287	14.2223
A6NIH7	14.922	14.9499	14.8541	15.0947	14.7582	15.0552	15.0171	14.8418	15.0437
A6NJ78	15.3328	15.433	15.2356	15.0355	15.0195	15.027	15.1159	15.0752	15.0911
A6NK58	14.1867	14.3108	13.9618	NA	14.2088	13.8066	14.3664	14.2869	14.2674
A6NKD9	14.4823	14.4173	14.0454	14.5621	14.6494	14.5905	14.4096	14.3457	14.2531
A6NKT7	14.7621	14.8303	14.6655	14.7146	14.9994	14.5745	14.7745	14.6775	14.6772
A7KAX9	13.7115	NA	NA	14.1029	13.5	13.7574	13.5285	14.3763	14.3303
A8CG34	15.0359	15.365	14.9205	15.378	15.5916	15.3902	14.8579	14.8277	15.1873
A8MXV4	15.3276	15.2837	15.2449	14.9411	15.1202	15.0158	15.178	15.1349	15.1319
A9UHW6	14.0962	14.2705	13.8838	14.1287	14.2138	14.1751	14.0621	14.1081	NA
B2RUZ4	NA	13.9415	NA	12.8462	13.241	NA	NA	13.5866	NA
B3PME9	15.0965	15.0025	14.7616	16.4773	16.4262	16.6307	15.7307	15.9096	15.8946
C4AMC7	14.7525	14.6783	14.5694	14.8384	14.5893	14.6391	14.6054	14.6737	14.748
C5J6A7	14.2152	NA	NA	15.4923	15.4454	15.4132	14.6044	14.7536	14.8615
C9JLW8	14.8634	14.6643	14.9075	14.709	15.1563	14.707	14.6233	14.5831	15.0438
E9PAV3	18.7498	18.651	18.9255	18.559	19.0272	18.6846	18.9007	18.6916	18.8366
E9PRG8	18.1902	18.2592	18.1704	18.1334	18.088	18.1092	18.2285	18.178	18.2644
endoRNAse	NA	NA	NA	NA	NA	NA	15.1122	15.5266	15.0584
helicase	NA	NA	NA	NA	NA	NA	15.7895	15.9036	15.8834
L0R6Q1	17.0681	17.1084	17.0355	17.0219	16.8959	17.095	16.9646	16.9824	16.9638
L0R819	13.9466	14.0338	13.7659	14.4077	14.4447	14.4418	13.9923	14.3306	14.2205
L0R8F8	13.4866	13.7147	NA	13.4188	13.4686	13.6992	13.8769	13.9349	13.9613
leader_polyprotein	NA	NA	NA	NA	NA	NA	17.1186	17.1701	17.1729
methyltransferase	NA	NA	NA	NA	NA	NA	14.5885	14.7657	14.4063
Nsp10	NA	NA	NA	NA	NA	NA	17.3155	17.3623	17.3466
Nsp12	NA	NA	NA	NA	NA	NA	15.4924	15.4885	15.482
Nsp2	NA	NA	NA	NA	NA	NA	17.687	17.7087	17.6875
Nsp3	NA	NA	NA	NA	NA	NA	17.179	17.21	17.2207
Nsp4	NA	NA	NA	NA	NA	NA	17.4814	17.5115	17.457
Nsp6	NA	NA	NA	NA	NA	NA	16.8089	16.9544	16.8626
Nsp8	NA	NA	NA	NA	NA	NA	17.0244	16.9754	17.0218
Nsp9	NA	NA	NA	NA	NA	NA	14.9885	14.9792	14.9142
O00116	17.5454	17.5249	17.3815	17.2783	17.2936	17.2501	17.3783	17.3896	17.3356
O00139	16.1528	16.2068	16.1732	16.2147	16.2085	16.2204	16.2833	16.1913	16.2597
O00148	17.2702	17.3689	17.0795	16.9991	16.9003	16.9478	17.1	16.9593	17.0787
O00151	16.9092	16.8296	16.773	17.2146	17.2501	17.2188	17.1607	17.1699	17.169
O00154	17.0358	17.1594	17.1447	17.4675	17.4295	17.4735	17.3585	17.4008	17.3967
O00159	17.0374	17.0616	16.97	16.9118	16.8578	16.9073	16.9422	16.9289	16.9007
O00161	17.6182	17.6266	17.5572	17.3973	17.3457	17.4107	17.4571	17.4152	17.4557
O00165	15.593	15.5911	15.3965	15.217	15.1621	15.2206	15.1283	15.2669	15.2293
O00170	16.2338	16.2198	16.0251	16.2695	16.3337	16.2429	16.324	16.3219	16.3265
O00178	15.146	15.0579	15.0144	15.205	15.2509	15.2243	15.2409	15.1455	15.2448
O00186	15.8114	15.9036	15.872	15.8445	15.6626	15.7966	15.6325	15.725	15.7251
O00193	17.6273	17.5659	17.559	17.7344	17.7125	17.704	17.6687	17.7404	17.7484
O00203	16.1818	16.1884	16.1119	16.1826	16.2036	16.2474	16.4108	16.2847	16.2748
O00214	15.6494	15.8904	15.7001	16.0697	15.9093	15.9471	15.4454	15.825	15.7131
O00217	18.084	18.0599	18.0161	17.8861	17.8059	17.8521	17.9455	17.9053	17.9375
O00220	13.8574	13.7806	13.2961	13.6493	13.9334	13.8935	13.3941	13.4496	13.4842
O00231	17.5598	17.5606	17.5798	17.8311	17.8008	17.8104	17.7452	17.7318	17.7495
O00232	17.4592	17.4672	17.395	17.6202	17.6125	17.5969	17.567	17.5409	17.5741
O00233	15.7265	15.5781	15.6077	16.0208	15.9612	15.871	15.8307	15.7197	15.8579
O00244	16.4009	16.4788	16.4094	16.7041	16.7412	16.6725	16.6744	16.7051	16.7503
O00255	15.6733	15.6619	15.4514	15.5891	15.3931	15.5137	15.3352	15.5769	15.6406
O00257	14.2186	14.3603	13.1859	13.7078	13.4071	14.0222	14.3478	13.6489	13.8232
O00264	17.9389	17.9486	17.857	17.3807	17.5947	17.5353	17.609	17.713	17.708
O00267	16.7995	16.7845	16.7101	16.8133	16.8245	16.8257	16.675	16.7483	16.7697
O00268	14.793	14.8255	14.7957	14.71	14.4631	14.66	14.7718	14.6412	14.8035
O00273	16.6914	16.7599	16.7189	16.8826	16.6762	16.8374	16.8317	16.8545	16.8123
O00287	11.892	NA	NA	NA	11.4043	NA	12.4301	11.7403	11.997
O00299	18.7747	18.7516	18.7823	19.0193	19.0312	19.0107	18.8973	18.9309	18.987
O00303	18.7161	18.7602	18.7475	19.0208	19.0055	19.0764	18.8931	18.89	18.8691
O00311	NA	NA	16.3319	16.9102	16.9344	16.99	16.2917	16.4288	16.4096
O00330	16.6187	16.6338	16.5195	16.2509	16.1696	16.2798	16.3676	16.3746	16.3657
O00399	15.7046	15.8118	15.6225	15.7626	16.0297	15.8582	15.7796	15.7317	15.8229
O00400	14.345	15.0085	14.7943	14.8473	14.8472	14.9525	14.8733	14.9258	15.1226
O00401	14.7248	14.809	14.4802	14.9672	14.741	14.8885	14.5944	14.5928	14.7503
O00410	17.2593	17.2684	17.1307	17.4678	17.495	17.5031	17.408	17.4623	17.4155
O00411	15.2358	15.2394	15.0733	15.0791	15.1133	15.1473	15.031	15.0922	15.1246
O00418	14.0588	13.8545	13.634	13.5843	13.847	14.2024	13.991	13.7255	14.1526
O00422	16.7812	16.8952	16.7789	16.4467	16.6056	16.5684	16.7645	16.7997	16.8402
O00425	18.5624	18.5064	18.4733	18.3672	18.3663	18.349	18.3963	18.4249	18.3942
O00429	16.7767	16.6991	16.585	16.8045	16.8396	16.8263	16.8467	16.9027	16.8863
O00442	15.395	15.576	15.4189	15.7286	15.7907	15.5106	15.6799	15.9433	15.7718
O00443	15.6072	15.634	15.5238	15.6173	15.5861	15.5755	15.5242	15.5529	15.4922
O00461	15.6454	15.7829	15.5686	15.4331	15.3696	15.4686	15.5114	15.4566	15.4648
O00462	15.4258	15.4738	14.9695	NA	NA	15.0842	15.1569	NA	NA
O00468	15.4097	15.4694	15.1878	15.6013	15.5862	15.6105	15.6377	15.6441	15.6484
O00469	15.7776	15.7968	15.7347	15.3616	15.3895	15.3499	15.4229	15.5377	15.5729
O00471	15.5135	15.609	15.3687	15.5619	15.6108	15.6185	15.4907	15.5482	15.6119
O00483	18.2658	18.3925	18.2406	18.2251	18.3108	18.306	18.0166	18.1346	18.1205
O00487	16.2754	16.2568	16.3006	16.2513	16.3874	16.2814	16.3598	16.5213	16.4075
O00488	16.6751	16.8266	16.8014	17.3631	17.3154	17.2426	16.9263	17.0693	17.0054
O00499	15.9993	16.2168	16.044	16.1759	16.1581	16.133	16.3968	16.3078	16.3058
O00505	17.933	17.9411	17.7657	17.9613	17.9617	17.9067	18.0668	17.9968	18.044
O00515	17.8743	17.8965	17.7862	18.022	18.0116	17.9989	17.8996	17.9775	17.9442
O00519	NA	14.3676	14.338	14.2009	14.4858	14.2864	14.0621	14.1588	NA
O00541	17.8725	17.9591	17.8872	18.0009	17.9995	17.9775	17.857	17.9225	17.862
O00559	16.5631	16.4365	16.3374	16.2331	16.2796	16.1532	16.2996	16.3586	16.3871
O00560	16.1769	16.1882	16.0214	16.2356	16.1908	15.9724	15.896	16.0674	15.904
O00562	NA	13.9532	NA	NA	NA	13.9365	13.3523	NA	NA
O00566	17.1124	17.1286	17.0009	16.8822	16.904	16.8916	16.9253	16.9625	16.8571
O00567	18.3207	18.3229	18.2357	18.0895	18.1169	18.0995	18.2015	18.2471	18.1909
O00571	17.6831	17.7181	17.7061	17.8551	17.814	17.811	17.7862	17.7918	17.7773
O00592	17.2932	17.1438	17.4401	17.1531	17.0536	17.1701	17.1764	17.2773	17.2782
O00623	13.8241	13.7686	13.8459	13.5931	13.3386	13.2263	13.7548	NA	13.9369
O00625	15.3738	15.3233	15.1878	15.6343	15.657	15.5754	15.6392	15.6335	15.6057
O00629	17.1695	17.1613	16.9698	16.9921	17.0311	17.0229	17.0802	17.1679	17.1005
O00743	16.8463	16.8229	16.8214	16.6715	17.0572	17.0526	16.8834	16.9585	17.0097
O00746	16.6732	16.6886	16.5817	16.7005	16.6617	16.642	16.6881	16.7266	16.7242
O00754	14.8902	14.9191	14.8024	14.85	14.8166	14.798	14.809	14.8174	14.836
O00762	17.0172	17.0718	16.9369	18.0667	18.0443	18.0145	17.1593	17.184	17.2455
O00764	16.5459	16.521	16.5221	16.7318	16.6918	16.7506	16.596	16.6702	16.6925
O00767	18.0421	17.8637	18.0865	17.6447	17.9652	17.8918	17.4574	17.4431	17.4153
O14494	16.6963	16.6342	16.4233	16.0935	16.2477	16.1369	16.5773	16.6045	16.5182
O14495	13.389	NA	NA	12.4545	12.7938	NA	13.8255	NA	13.1137
O14497	15.8424	15.9095	15.5788	15.7412	15.7431	15.746	15.7114	15.7945	15.8239
O14521	17.9374	14.295	17.9009	17.7509	17.6908	17.5867	17.7684	17.741	17.7399
O14524	15.3994	15.6623	NA	NA	NA	15.1838	NA	15.3317	15.4536
O14530	16.5104	16.6413	16.5612	17.1137	17.0048	17.0504	16.6771	16.7051	16.6986
O14545	13.8359	13.8035	13.9505	14.7745	14.5629	14.6278	14.1102	14.3335	14.4029
O14548	17.893	17.8331	17.4918	18.0142	17.9825	17.9642	17.625	17.6832	17.6763
O14561	19.1538	19.1743	19.214	18.9646	19.1117	19.0675	19.068	18.9816	19.0714
O14562	16.9543	16.893	16.945	16.9157	16.8275	17.0173	17.049	16.8446	17.0069
O14569	14.184	14.1286	14.163	13.6477	13.5937	13.8615	NA	13.9611	13.7111
O14578	14.6446	14.649	14.5893	14.9732	14.821	14.8977	14.6804	14.8073	14.7381
O14579	17.1714	17.2934	17.2696	17.3062	17.3386	17.2866	17.3146	17.3343	17.3855
O14613	14.3387	14.1266	NA	14.2459	14.6128	14.7274	14.4082	14.2299	14.4039
O14617	16.0994	16.1012	15.911	16.0781	16.0841	16.058	16.0954	16.0979	16.1476
O14618	15.1921	15.1318	14.7245	15.3699	15.4464	15.3313	15.3463	15.3341	15.3905
O14628	14.6743	14.6187	14.7009	14.6503	14.6824	14.6557	14.7091	14.6068	14.6284
O14639	14.235	14.3174	14.266	14.1339	14.6944	14.541	14.0145	14.4222	14.3588
O14641	14.3914	14.5725	14.8229	14.3751	14.5017	14.1295	14.3923	14.5029	13.9749
O14646	15.2524	15.3493	15.1271	15.2791	15.2248	15.2491	15.186	15.2144	15.2067
O14647	13.8045	13.8881	13.3274	13.513	13.6305	13.3879	13.3048	13.1437	13.6584
O14653	15.7889	15.7343	15.6965	15.7865	15.4481	15.6415	15.6542	15.6458	15.5771
O14656	14.1271	13.9901	14.0969	14.2193	14.3178	14.1782	14.0886	14.2819	14.1248
O14657	15.4469	15.3945	15.1037	15.1576	15.1845	15.2959	14.9849	15.3116	15.2378
O14662	15.8007	15.5589	15.8173	15.3716	15.4868	15.7913	15.6903	15.6115	15.739
O14672	16.6278	16.6835	16.6063	16.3718	16.4711	16.4224	16.2811	16.3601	16.3802
O14681	14.5117	15.9842	16.0481	15.9666	15.2364	16.0201	15.987	16.0452	15.9791
O14686	14.6811	14.5764	14.2182	14.6235	14.4624	14.1194	14.3824	14.4249	14.5393
O14733	12.4945	12.8445	12.5471	12.7697	12.6404	12.9644	11.8061	12.5866	12.6282
O14734	15.8972	15.8588	15.7056	15.6587	15.6741	15.6353	15.6855	15.7106	15.3861
O14735	15.9738	15.6681	15.4931	15.2156	15.1306	15.2629	15.6641	15.7484	15.4111
O14737	17.078	16.8979	17.0382	17.3409	17.5401	17.3997	17.2079	17.1841	17.2119
O14744	16.9944	16.8927	16.8571	17.1376	17.1148	17.159	17.1713	17.1491	17.1804
O14745	17.2773	17.4327	17.4886	17.2885	17.2804	17.2434	17.4478	17.4348	17.4677
O14757	15.1254	15.1126	15.232	15.6049	15.601	15.6308	15.1586	15.1797	15.1506
O14763	13.4038	13.5176	12.8201	13.238	13.0586	13.1327	13.2698	13.7509	13.4577
O14772	15.5237	15.4076	15.1778	15.2121	15.2558	15.192	15.0833	15.3141	15.1977
O14773	15.7129	15.7831	15.5066	15.4992	15.2471	15.3315	14.5809	15.5995	15.5376
O14776	16.9393	16.9784	16.9355	16.9543	16.9597	16.965	17.0118	17.0293	17.0185
O14777	14.9671	14.9347	14.7459	15.0316	14.9141	15.0921	14.7021	14.7541	14.6307
O14786	NA	NA	13.0938	14.1651	14.72	14.1389	NA	13.651	NA
O14787	15.5163	15.5397	15.4957	15.3952	15.5776	15.3543	15.414	15.4509	15.6215
O14802	14.7876	14.7623	14.7571	14.9615	14.9679	14.9977	14.8992	14.9937	14.9601
O14818	18.1175	18.0449	18.1049	18.2497	18.2551	18.2779	18.221	18.2673	18.3015
O14827	13.0458	NA	12.9948	13.2021	12.8049	13.3051	12.7615	NA	13.0605
O14828	16.0421	16.0804	16.0839	15.9218	15.9522	15.9639	15.861	15.8718	15.8942
O14841	15.061	14.793	14.4096	15.2095	15.1247	15.1349	15.1129	15.0637	15.063
O14874	14.659	14.009	14.3217	15.0023	14.5092	14.3338	14.0939	13.7857	14.3073
O14880	17.2819	17.2763	17.2617	17.0684	17.1967	17.2124	17.1097	17.1799	17.1971
O14893	17.6752	17.6587	17.5264	17.5838	17.5173	17.4511	17.4125	17.4774	17.653
O14907	16.8039	16.7655	16.8828	17.3949	17.4008	17.4272	17.0674	17.1083	17.0167
O14908	15.4144	15.4494	15.3395	15.55	15.5109	15.5346	15.416	15.2965	15.2957
O14925	16.6607	16.7408	16.7586	16.6896	16.6721	16.5852	16.4839	16.4408	16.524
O14929	17.9957	17.8917	17.8947	18.0537	18.0524	18.0377	17.9317	17.9267	17.8783
O14936	16.1676	16.1315	16.1324	15.9473	15.8367	15.9074	15.9942	16.0188	16.0826
O14949	17.8244	17.8012	17.8599	17.6341	17.6206	17.6182	17.6426	17.6948	17.6637
O14950	18.5907	18.5726	18.499	18.7828	18.7421	18.6661	18.665	18.6502	18.7104
O14964	15.9145	16	15.9837	16.0995	16.0685	15.9995	15.9795	16.0184	16.02
O14965	15.186	15.3018	15.113	16.1766	16.186	16.215	14.8674	14.9364	14.9541
O14974	16.3599	16.417	16.4022	16.4973	16.5615	16.5097	16.4206	16.3308	16.4586
O14975	16.2676	16.2861	16.1193	16.2746	16.2514	15.9563	16.1803	16.2435	16.28
O14976	14.8157	14.8659	14.8135	14.8027	14.8543	14.8301	14.6914	15.0152	14.8627
O14979	17.3976	17.3726	17.2789	17.5052	17.4211	17.4724	17.4549	17.3836	17.4599
O14980	18.1059	18.0698	17.9939	17.9729	18.0201	17.9851	18.1498	18.1947	18.1554
O14981	14.3656	14.4791	14.2672	14.5051	14.5736	14.5778	14.3629	14.5944	14.4979
O15013	13.4616	13.7806	13.361	13.6281	14.0014	13.6815	13.6246	13.4449	13.2644
O15014	14.3953	14.1992	14.1536	14.3558	14.0308	14.2235	14.3929	13.9005	14.4993
O15020	14.4812	14.4098	14.2456	14.4158	14.2935	14.3539	14.205	14.3629	14.2628
O15027	15.3655	15.3625	15.2717	15.4987	15.521	15.4815	15.4745	15.4573	15.4293
O15031	16.2156	16.1993	16.1018	15.9991	15.9037	15.9598	16.0399	16.1037	16.0105
O15037	13.9946	13.924	14.0622	14.0544	13.4722	13.9308	13.6312	NA	NA
O15042	16.6893	16.6968	16.6831	16.693	16.6902	16.6842	16.6905	16.6127	16.5759
O15047	13.6884	13.5769	13.3806	13.6183	13.6334	13.8563	13.9442	13.5538	13.64
O15056	14.242	14.1568	NA	13.9559	NA	NA	NA	NA	13.5331
O15066	14.9123	14.8908	14.8448	14.9129	14.9948	15.005	14.9541	14.8806	14.9929
O15067	15.5702	15.5189	15.3345	15.7763	15.7384	15.7383	15.7624	15.8458	15.7893
O15084	14.5408	14.465	14.2465	14.4442	14.3516	14.4485	14.2279	14.4936	14.5862
O15085	13.8365	13.8053	NA	NA	13.6583	13.8775	13.5602	13.7876	13.9227
O15091	15.275	15.2996	15.1566	15.074	15.0114	15.0298	15.1799	15.3162	15.2336
O15111	14.035	13.5818	14.005	14.3151	14.3094	14.3407	14.4516	14.1022	14.2562
O15116	15.8628	15.8497	15.7292	15.9615	15.858	16.0373	16.1222	15.9894	16.0893
O15118	14.4725	14.6189	13.9215	14.7035	14.7562	14.8971	14.0232	14.4224	14.2264
O15120	16.6576	16.8261	16.2975	16.068	16.0487	16.0807	16.4303	16.4517	16.3586
O15121	15.0477	NA	14.9968	16.4307	15.6974	16.2308	NA	15.2746	14.9897
O15126	15.7755	16.1995	16.0812	15.4908	15.5026	15.478	15.875	15.8325	15.7456
O15127	17.427	17.4754	17.4158	17.5122	17.4091	17.4349	17.2685	17.372	17.4466
O15143	16.7732	16.755	16.6781	16.8816	16.8559	16.8524	16.8457	16.8811	16.8959
O15144	17.901	17.9702	17.9122	17.9201	18.0017	18.0669	18.0529	18.0235	18.0252
O15145	17.4432	17.3941	17.3213	17.517	17.5264	17.5435	17.5169	17.5817	17.5602
O15155	17.3694	17.4497	17.4672	17.1564	16.9964	17.0684	17.1775	17.201	17.1223
O15156	14.4599	14.4453	14.401	14.5365	14.4987	14.5121	14.3499	14.4076	14.3103
O15160	16.5219	16.4376	16.3406	16.6572	16.6727	16.6543	16.5315	16.4854	16.5214
O15162	16.3835	16.3108	16.1462	16.057	16.0843	16.1476	15.9505	16.1612	16.12
O15164	14.2935	14.2255	14.23	14.4106	14.3117	14.3108	14.3314	14.3903	14.2153
O15173	16.0458	16.0015	15.9157	15.8789	15.8811	15.854	16.0335	15.959	15.903
O15182	14.902	14.9913	14.9442	15.3364	15.2918	NA	14.325	14.6386	14.6397
O15212	17.2951	17.2336	17.2352	17.4062	17.4315	17.3446	17.3296	17.4147	17.4239
O15213	16.96	16.902	16.885	16.6055	16.7429	16.7441	16.7116	16.7094	16.6827
O15226	16.6888	16.5919	16.591	16.3094	16.3868	16.4337	16.3429	16.3285	16.518
O15228	15.2221	15.2161	15.1714	14.7213	14.7713	14.8638	15.2668	15.0963	15.1297
O15230	16.0259	16.0085	15.9635	16.0407	16.0567	16.0307	16.1322	16.1281	16.129
O15235	16.1622	16.1396	16.1061	16.0021	15.8256	16.0072	16.1955	16.0275	15.9778
O15239	14.3659	14.6728	14.474	NA	NA	14.8886	15.061	14.824	14.9561
O15254	13.9407	12.8722	13.5937	12.2385	13.5028	12.876	13.5991	12.5354	12.4626
O15258	16.9449	17.1313	17.0059	16.8948	16.8004	16.8619	16.9743	16.8385	16.9321
O15260	17.5475	17.4777	17.3473	17.398	17.4203	17.4219	17.4074	17.4052	17.4613
O15264	15.1154	15.0547	14.9269	15.2352	15.317	15.2548	15.2304	15.1602	15.1993
O15269	16.9612	16.8763	16.7198	16.6674	16.6639	16.6518	16.7732	16.8308	16.8107
O15270	17.089	17.1097	16.9279	16.9411	16.9061	16.9081	16.8897	16.9408	16.9424
O15294	16.107	16.1559	16.0568	16.3235	16.334	16.3124	16.2299	16.2565	16.2697
O15304	13.2882	12.8676	NA	13.8826	13.9697	13.6938	NA	NA	NA
O15305	14.1474	14.5479	14.6013	14.2449	14.2672	14.4126	13.4913	14.1268	14.3662
O15321	15.2225	15.0929	14.9441	15.1504	14.9547	15.226	14.9128	15.0696	15.1206
O15344	14.0468	14.0777	13.9142	14.2432	14.3049	14.295	13.8361	14.0386	14.1202
O15347	16.7027	16.6379	16.5793	16.5352	16.9085	16.4668	17.0901	16.9372	17.0893
O15355	16.6928	16.8724	16.8473	17.1129	17.0718	17.066	17.0265	17.1472	17.0897
O15357	14.9245	15.1442	14.6196	14.9671	14.999	14.7217	14.7552	15.0288	14.9822
O15360	14.2569	14.1834	13.8187	14.1501	14.2811	14.1491	13.8458	14.2618	14.1765
O15371	17.6081	17.5147	17.2915	17.7105	17.7169	17.7162	17.6488	17.665	17.6642
O15372	17.0863	17.0859	16.9642	17.2821	17.2791	17.2707	17.1867	17.2282	17.1368
O15379	14.4084	14.6437	14.6363	14.5448	14.6409	14.4359	14.6372	14.4677	14.4109
O15381	15.5447	15.4986	15.4909	15.4877	15.3951	15.2847	15.4141	15.3964	15.4424
O15382	17.454	17.4193	17.2726	17.1216	17.1098	17.1181	17.2423	17.2552	17.2616
O15392	13.9915	15.0768	14.078	15.4208	15.3978	15.4718	13.7775	13.7682	13.693
O15397	14.9291	14.9151	14.7579	14.771	14.8356	14.8612	14.8747	14.9222	14.8882
O15400	17.5327	17.3581	17.1607	17.2204	17.2816	17.1621	17.0238	17.3086	17.1164
O15417	17.1627	17.284	13.1741	13.1845	NA	13.1849	16.8186	13.1794	13.1833
O15427	15.3385	15.254	15.4325	14.7168	14.6702	14.6872	14.9825	14.9215	14.8954
O15439	15.6034	15.6043	15.5111	15.3639	15.3657	15.3356	15.3386	15.4312	15.4352
O15440	14.2386	14.4197	14.1789	NA	13.5758	NA	NA	NA	14.2463
O15446	16.78	16.6583	16.3915	16.4632	16.3429	16.3804	16.589	16.6049	16.1769
O15460	16.161	16.1497	16.1642	16.1285	16.1359	16.0629	15.9663	16.0535	15.9997
O15484	14.0801	14.3884	14.1538	13.1004	13.2308	13.0116	14.0794	13.7488	13.9723
O15488	14.3361	14.3494	14.4648	14.0396	13.8446	13.9135	14.3956	14.168	14.3401
O15498	16.3305	16.3037	16.3569	16.3574	16.3915	16.2557	16.2828	16.2307	16.3028
O15504	15.3786	15.3189	14.9073	15.0631	15.1949	15.0225	15.2681	15.016	14.9892
O15511	16.4521	16.5412	16.5601	16.8114	16.9073	16.7561	16.6026	16.6001	16.8156
O15514	15.7583	15.7853	15.697	15.9216	15.9937	15.997	15.8033	15.779	15.7301
O15530	14.6157	14.4895	14.3948	14.391	NA	NA	14.7831	14.6641	NA
O15533	15.1606	14.9908	15.3461	15.2458	15.2961	15.1045	NA	NA	14.589
O15541	14.3236	14.3447	14.1276	14.5594	14.6867	14.6847	14.542	14.6831	14.7875
O15550	14.7153	14.8249	14.3742	14.3379	14.5803	14.3407	14.4967	14.3525	14.2618
O15551	15.4125	NA	NA	NA	16.5039	NA	15.9161	15.9715	16.0177
O43143	18.1774	18.217	18.1299	18.1779	18.1608	18.1789	18.2042	18.1865	18.1905
O43148	16.7008	16.6794	16.5492	16.5313	16.5738	16.5065	16.6157	16.4418	16.5842
O43150	14.619	14.6418	14.6008	14.532	14.4872	14.7035	14.5411	14.5448	14.7799
O43156	14.7217	14.6737	14.5667	14.8874	15.0401	14.9735	14.6934	14.7151	14.7307
O43159	16.1824	16.2081	16.1018	16.1258	16.1961	16.0961	16.0659	16.1257	16.1169
O43166	14.645	14.6301	14.3881	14.6508	14.676	14.6445	14.1733	14.096	14.1571
O43169	19.6408	19.6438	19.4996	19.4677	19.4623	19.4026	19.5547	19.5482	19.551
O43172	16.8226	16.8215	16.7925	16.8083	16.787	16.8035	16.7428	16.7322	16.7591
O43175	17.9567	18.0204	17.936	17.8766	17.9004	17.9358	18.0002	18.1135	18.0796
O43181	16.283	16.2473	16.2214	16.0719	16.1249	16.1671	16.1147	16.1555	16.0782
O43237	16.4655	16.4596	16.2496	16.663	16.6695	16.7065	16.4691	16.4503	16.5718
O43242	16.9971	17.066	17.0688	17.2196	17.2029	17.1863	17.186	17.1858	17.1658
O43251	16.0776	16.1403	15.9627	16.0337	16.0471	15.9828	15.7026	15.9411	15.7438
O43252	16.1865	16.1259	16.0748	16.2303	16.1797	16.2401	16.2531	16.2384	16.2834
O43264	15.9452	15.8812	15.7488	16.0675	16.1254	16.0803	15.9842	16.0699	15.9667
O43272	13.79	13.9113	13.9811	13.6603	13.7297	13.619	13.7627	14.0631	13.812
O43278	16.1314	16.1411	16.219	16.1932	16.0605	16.1686	16.0464	15.9954	15.958
O43286	15.3501	15.102	15.0214	15.1238	14.9507	15.1505	15.0214	15.1018	15.1062
O43290	16.7253	16.7185	16.7176	16.6647	16.6815	16.6844	16.605	16.6816	16.6191
O43291	15.9142	15.9568	15.9331	15.9661	16.0143	16.0007	15.6902	15.4503	15.5616
O43292	16.5885	16.6295	16.4985	16.5476	16.5101	16.5638	16.4043	16.4975	16.5315
O43293	14.3827	14.2971	14.1695	14.4936	14.3859	14.4017	14.3359	14.2303	14.2618
O43299	14.4767	14.3404	14.3432	14.1103	13.7175	13.6961	13.8939	13.8622	14.0732
O43301	15.6671	15.7736	15.4261	15.5002	15.7103	15.5037	15.6059	15.6252	15.7553
O43306	13.9483	13.8387	13.7167	13.2914	13.2734	13.4249	13.5194	13.4285	13.5017
O43314	13.5295	13.4404	13.1509	13.0731	12.5428	13.1399	13.1008	12.6996	13.3232
O43318	14.486	14.3849	14.3262	14.2947	14.607	14.7897	14.698	14.7023	14.7387
O43324	16.669	16.688	16.5014	16.6129	16.6443	16.5728	16.7697	16.7595	16.7963
O43347	14.431	14.4745	14.4382	14.288	13.9446	14.3116	14.5008	14.4568	14.3183
O43379	14.2676	14.3698	13.9149	14.1516	14.3345	14.4168	14.5559	14.2767	14.3892
O43390	18.8045	18.8513	18.8259	18.6474	18.6219	18.6442	18.7701	18.7923	18.7883
O43395	16.3086	16.3536	16.2418	16.1669	16.2152	16.1714	16.0989	16.1448	16.1217
O43396	16.9584	16.9475	16.811	17.1502	17.2211	17.1128	16.9782	17.1087	17.0872
O43399	16.7522	16.8041	16.7372	16.9093	16.9709	16.8781	16.9552	16.9407	16.9748
O43402	16.2386	16.2498	16.16	16.2905	16.3049	16.3006	16.1258	16.1702	16.2642
O43405	14.6189	14.9375	14.6328	13.8949	13.5524	13.3696	14.8509	14.2997	14.5926
O43414	15.3942	15.1182	14.4856	14.9437	15.0053	15.07	15.2467	15.3517	15.1911
O43422	14.4374	14.3851	14.3351	14.0413	14.4249	14.3594	14.4857	14.6278	14.3681
O43427	15.1077	15.0402	14.9829	14.8676	14.9848	14.9243	14.9052	15.0699	14.9588
O43432	14.5061	14.5334	14.5019	14.3673	14.4946	14.4195	14.5241	14.6521	14.5844
O43447	17.1998	17.2202	17.1979	17.3298	17.0991	17.3001	17.2225	17.249	17.2768
O43462	14.6617	14.4083	14.7665	NA	14.5121	14.3377	14.4075	14.4408	14.4078
O43464	15.2291	15.2441	15.1973	14.3554	14.6014	14.6712	14.8361	14.7805	14.8332
O43488	16.2652	16.2157	16.0808	16.1903	16.2971	16.1888	16.1574	16.1973	16.2133
O43490	17.4938	17.5149	17.4717	16.7128	16.6849	16.721	17.272	17.1763	17.1794
O43491	17.6571	17.6506	17.6413	17.5287	17.6094	17.5745	17.5498	17.5849	17.6182
O43493	16.255	16.3497	16.2996	16.0963	16.2994	16.1936	16.1773	16.0231	16.1406
O43502	14.1615	14.2718	13.8042	14.7203	14.748	14.7351	14.3583	14.2507	14.2991
O43504	17.8332	17.9892	17.8563	17.802	17.8069	17.8632	17.665	17.6998	17.6776
O43505	15.6037	15.6731	15.582	NA	16.3416	15.9258	15.4471	15.5153	15.607
O43520	14.533	14.5091	14.504	14.187	14.1211	14.1395	14.4491	14.4105	16.0348
O43524	14.2467	14.2086	14.0634	13.8095	13.9293	13.8378	NA	14.0044	14.2896
O43542	NA	13.8529	13.8346	NA	14.2029	13.9352	NA	NA	13.2303
O43567	14.5766	14.5445	14.2602	13.9536	14.1973	14.1241	14.1867	14.1107	14.0194
O43572	14.5706	14.8561	14.6541	14.9084	14.8952	14.8659	14.9174	14.7408	14.7787
O43583	16.0956	16.2701	16.3008	16.5135	16.4684	16.7023	16.5369	16.6167	16.5499
O43592	16.2464	16.1894	16.2067	16.1319	16.1566	16.1487	16.3867	16.4373	16.3465
O43598	15.8637	15.8029	15.6489	15.9149	16.0035	15.8958	15.794	15.8282	15.9911
O43609	13.5029	13.6595	13.0724	NA	NA	NA	NA	NA	NA
O43615	17.5027	17.4619	17.4343	17.2786	17.2794	17.2576	17.3421	17.3934	17.4049
O43617	15.4976	15.6243	15.4268	15.662	15.8762	14.227	15.4221	15.5575	15.8613
O43633	15.3859	14.8063	15.4504	15.1117	15.4291	15.3693	15.0717	15.1569	15.3941
O43639	15.5404	15.5645	15.4273	15.6532	15.8226	15.5845	15.6946	15.6887	15.6304
O43657	15.7224	15.8074	15.7251	15.876	15.8582	15.8646	15.8275	15.7048	15.5277
O43660	17.1497	17.1876	17.0858	17.0028	16.9806	16.9993	16.938	17.0258	16.9989
O43663	13.5587	13.612	13.4552	14.5003	14.6724	14.5337	13.0559	13.3555	13.0282
O43665	15.4242	NA	15.6115	15.7404	15.9112	15.8304	15.7992	15.8751	15.8226
O43670	16.8073	16.8686	16.7906	17.0096	16.9189	16.8641	16.9346	16.9111	16.97
O43674	17.2849	17.3576	17.2004	17.2274	17.2824	17.2424	16.9392	17.1699	17.1727
O43676	17.764	17.6225	17.7335	17.6902	17.7257	17.6782	17.4692	17.5088	17.4574
O43678	16.2887	16.3259	16.0795	16.269	15.7088	15.6282	15.9778	15.6448	15.8791
O43681	16.9692	16.9318	16.9017	16.9871	16.9874	16.9904	16.9793	17.0203	17.0544
O43683	12.5846	11.6665	12.4802	14.2781	14.2725	14.1855	12.2515	NA	NA
O43684	17.8704	17.9898	17.7465	18.2098	18.1816	18.1802	17.9743	17.9945	18.0587
O43688	14.9695	14.9415	14.5499	14.2154	14.4298	14.2657	14.283	14.4375	14.4168
O43707	18.745	18.795	18.7128	18.9406	18.9355	18.9163	18.8305	18.8205	18.8332
O43708	15.3608	15.432	15.2937	14.9903	14.941	14.8885	15.0396	15.153	14.9932
O43709	16.7045	16.7204	16.5822	16.9439	16.924	16.9635	16.6233	16.6728	16.6933
O43715	15.9231	15.8301	15.9266	16.021	15.936	16.009	15.8733	15.7767	15.8087
O43716	15.8991	15.8911	15.8805	15.887	15.8373	15.8376	15.7967	15.7268	15.7237
O43719	16.4539	16.4608	16.3631	16.566	16.5226	16.4309	16.4531	16.492	16.5584
O43739	14.474	14.5275	14.3687	14.7003	NA	14.8087	14.6339	14.5471	NA
O43741	14.6933	14.8104	14.7345	14.5799	14.6198	14.5866	14.7255	14.811	14.7038
O43747	16.4324	16.4975	16.2895	16.2758	16.3594	16.3469	16.4195	16.4136	16.4452
O43752	17.3371	17.2391	17.4984	17.2549	17.2134	17.2042	17.0275	17.5269	17.3181
O43760	17.4267	17.4901	17.8302	17.8986	17.8882	17.8887	17.417	17.51	17.401
O43765	16.9414	16.9529	16.8677	17.2194	17.1691	17.2182	17.2083	17.191	17.2313
O43766	15.3357	15.5298	15.6039	14.789	15.2386	15.025	15.1864	15.357	15.1708
O43768	17.5549	17.5061	17.4162	17.8282	17.7939	17.8056	17.685	17.7405	17.7665
O43776	17.7655	17.6929	17.5713	17.6774	17.7083	17.666	17.6982	17.7527	17.8267
O43791	14.4137	14.5261	14.4158	14.5577	14.588	14.694	NA	13.7965	13.8589
O43795	17.0063	17.0293	17.009	16.8836	16.8788	16.878	16.904	16.8539	16.8475
O43805	14.2749	13.9527	NA	14.9817	15.1314	14.8782	14.3309	NA	14.4584
O43808	16.2997	16.3405	16.1548	15.8606	15.9263	16.1553	16.176	16.1772	16.2479
O43809	17.7993	17.7755	17.7345	17.671	17.6152	17.7014	17.6466	17.6903	17.7376
O43813	16.3599	16.4406	16.331	16.5753	16.6428	16.4697	16.4906	16.637	16.6106
O43815	14.9316	15.0186	14.9299	14.8863	14.9751	14.9294	14.9171	15.0347	15.048
O43818	16.618	16.6452	16.6712	16.5289	16.5243	16.4733	16.4779	16.5137	16.4306
O43819	15.1614	15.0986	15.2702	14.9995	15.1575	15.1175	15.0892	15.1602	15.4977
O43823	16.3488	16.3303	16.341	16.478	16.3954	16.4198	16.2825	16.352	16.3894
O43824	16.9526	16.9807	16.9475	16.7907	16.8601	16.7773	16.7801	16.8499	16.7858
O43826	16.4436	NA	16.6579	16.3785	NA	16.2482	NA	NA	NA
O43837	17.3772	17.4072	17.3798	17.5064	17.4544	17.4961	17.3227	17.3226	17.3621
O43847	15.8016	15.809	15.71	15.9595	16.058	16.0533	16.0108	16.0404	16.054
O43852	17.4427	17.3959	17.2839	17.4565	17.4742	17.4329	17.5727	17.5238	17.5432
O43865	15.9654	15.798	15.7422	16.0593	15.9988	15.9538	15.831	15.9872	15.9247
O43896	13.8814	14.0455	14.0615	14.4848	14.5515	14.5219	14.4525	14.1173	14.2787
O43913	14.837	14.8791	14.6014	14.7742	14.6845	14.7532	14.6533	14.7546	14.7425
O43920	16.8952	17.006	16.903	16.8232	16.784	16.793	16.8768	16.8898	16.8042
O43929	15.9791	16.0811	15.7999	16.0173	15.9225	16.1028	15.6261	15.8751	15.9576
O43933	14.0696	14.5005	14.3231	14.1372	13.9578	13.8727	13.9522	13.6404	13.7845
O60216	16.2323	16.1995	16.0995	15.9855	15.9009	15.991	16.0587	16.0112	16.0207
O60220	17.4426	17.514	17.4098	17.1914	17.1828	17.2046	17.4848	17.3976	17.2515
O60229	14.1258	13.8394	14.0909	13.7458	13.7911	13.8497	13.8271	14.0161	14.0308
O60231	16.6291	16.5768	16.5053	16.6037	16.592	16.6271	16.5574	16.5567	16.6354
O60232	16.3577	16.2013	16.1433	16.6749	16.6802	16.656	16.4789	16.4027	16.4707
O60238	14.065	14.1292	13.7309	NA	NA	NA	NA	NA	12.8598
O60244	15.3584	15.4428	15.3026	14.9636	15.2978	15.1474	15.2004	15.3337	15.291
O60256	16.5691	16.6246	16.554	16.6257	16.6712	16.6991	16.766	16.8861	16.7027
O60264	17.0958	17.1102	17.0584	17.0247	17.0033	17.0063	16.9723	17.0188	16.9854
O60266	13.8363	13.7191	13.6097	13.9549	13.696	13.6084	13.7268	13.7007	13.5728
O60271	15.8154	15.915	15.7092	15.7513	15.7495	15.7238	15.7304	15.786	15.8069
O60287	15.1609	15.1956	15.1608	15.0593	15.0268	15.0854	15.0104	15.0739	15.121
O60291	14.99	14.7814	14.6432	NA	14.8103	14.4693	14.87	14.7071	14.5323
O60292	13.7407	13.9644	13.8173	14.1225	13.8461	14.0177	13.7068	13.4401	13.7042
O60293	14.1349	14.1415	13.9002	13.9798	13.9065	13.8264	13.7473	13.7491	13.5255
O60306	15.6304	15.6675	15.4951	15.5472	15.5186	15.4548	15.4045	15.434	15.4061
O60313	16.6637	16.6312	16.5457	16.4366	16.418	16.3646	16.3159	16.3982	16.4073
O60318	14.0621	14.162	14.0776	13.8267	13.9255	13.6376	13.5207	13.7853	13.6749
O60331	14.2315	14.1125	13.9122	14.0946	14.0351	14.0423	14.231	14.1865	14.3369
O60333	14.5336	14.657	14.347	14.5106	14.6219	14.4835	14.6372	14.5489	14.6428
O60337	13.5599	13.4401	13.3909	14.044	14.1665	14.2155	13.2015	13.297	13.3638
O60341	16.2717	16.1724	16.1228	16.0017	15.9915	15.9762	16.1602	16.0418	15.9888
O60343	14.8369	14.9531	14.8552	14.9916	14.9555	14.953	14.8549	14.97	14.9266
O60353	14.678	NA	13.5008	14.8201	15.0104	14.8684	14.2804	14.3671	14.5952
O60427	15.4933	15.5439	15.3313	15.2166	15.1566	15.048	15.1227	15.1198	15.0994
O60437	16.4784	16.425	16.4521	16.4294	16.4421	16.4197	16.3384	16.36	16.3166
O60443	16.0185	15.997	16.033	16.302	16.301	16.1882	16.0548	16.0838	16.0525
O60449	15.3173	15.2772	15.03	14.5516	14.643	14.7889	14.8186	14.8459	14.8649
O60462	14.719	14.5439	14.4745	14.8723	14.9007	14.8123	14.1772	14.4018	14.443
O60476	14.9973	14.8409	14.748	14.6056	14.8016	14.6277	14.816	14.8807	14.8394
O60487	NA	NA	14.1546	13.6161	NA	13.9332	NA	NA	NA
O60488	15.7504	15.7482	15.6526	15.7091	15.6759	15.6398	15.4097	15.3865	15.5351
O60493	16.4939	16.5539	16.4429	17.0047	16.9991	16.9705	16.6302	16.901	16.7576
O60499	15.7438	15.9609	15.7654	NA	15.8987	15.6228	15.6508	15.5439	15.5812
O60502	15.3603	15.4158	14.957	15.1288	15.2456	15.0281	15.319	15.2821	15.3661
O60504	15.0267	14.5656	14.7513	15.2412	15.4527	14.8716	15.3931	14.9462	15.2801
O60506	17.8394	17.809	17.6395	17.775	17.8206	17.8287	17.8755	17.8987	17.8918
O60507	14.6862	14.4886	14.4537	14.4446	14.6026	14.2875	14.4382	14.4529	14.3665
O60508	15.1696	15.1825	14.9962	14.9335	14.9456	14.9394	14.7985	14.9533	14.8959
O60512	13.9934	15.0457	14.4625	13.986	15.3994	14.6835	NA	NA	15.71
O60513	15.4103	15.3615	15.0784	15.2824	15.3017	15.3846	15.0187	15.1959	15.1504
O60524	14.3528	14.2581	14.2337	14.3839	14.5322	14.4775	14.5117	14.5204	14.5691
O60547	15.988	16.0568	15.9441	16.1606	16.2687	16.2015	16.1835	16.2865	16.2328
O60551	14.2047	14.2676	14.084	14.5892	14.5596	14.2558	14.2876	14.3242	14.3385
O60563	15.5851	15.9011	15.6476	15.7279	15.5898	15.3816	15.7724	15.7626	15.7733
O60566	14.7769	14.6998	14.6107	15.5464	15.3271	15.5245	14.1952	14.533	14.4178
O60568	15.8799	15.8338	15.8076	15.5565	15.6603	15.7535	15.7652	15.7871	15.7824
O60573	15.3862	15.4019	15.2132	15.5442	15.4832	15.3987	15.5822	15.6412	15.4371
O60583	14.3362	14.3392	14.083	14.2778	14.2387	14.2694	14.036	14.1463	14.1912
O60610	16.36	16.3568	16.322	16.3952	16.4323	16.4646	16.4926	16.502	16.4651
O60613	16.6984	16.6944	16.6012	16.5288	16.4626	16.5783	16.6871	16.5289	16.4681
O60645	15.178	15.1737	15.0109	15.1258	15.131	14.9268	15.0398	15.1943	15.0129
O60664	16.7522	16.7902	16.5667	16.4695	16.5336	16.604	16.6856	16.72	16.6788
O60671	13.5266	13.7489	14.0597	14.1429	14.1439	14.4314	14.2428	14.5907	14.1236
O60678	15.1109	15.103	14.8875	15.4318	15.4591	15.4488	15.3368	15.4696	15.4716
O60684	16.4534	16.4245	16.3747	16.4307	16.4603	16.4454	16.4736	16.5465	16.5537
O60701	17.6715	17.6906	17.6528	17.856	17.8822	17.8474	17.8204	17.8339	17.827
O60716	17.548	17.5389	17.4596	17.4659	17.433	17.4408	17.4485	17.4576	17.4998
O60725	14.9752	15.3092	15.2109	15.3489	15.3731	15.3701	15.2976	15.2947	15.3173
O60739	13.3711	13.1013	13.3064	13.9352	13.9648	13.9015	13.2588	13.7081	14.0921
O60749	17.5654	17.5319	17.5017	17.5418	17.5591	17.5877	17.625	17.5962	17.5949
O60762	15.7704	15.8278	15.711	15.5057	15.5754	15.5638	15.8016	15.7584	15.6979
O60763	16.8617	16.8611	16.7511	16.7068	16.6856	16.7208	16.7099	16.7439	16.7589
O60783	16.8169	16.8074	16.6883	16.6362	16.616	16.6418	16.5836	16.5761	16.6555
O60784	15.0231	14.918	14.8004	14.7249	14.6691	14.7631	14.8314	15.1001	14.9853
O60825	15.1589	14.8524	15.3103	14.8758	15.5961	15.7693	15.3764	14.9509	15.8672
O60826	14.6434	14.4468	14.2776	14.6869	14.7226	14.6784	14.6758	14.6265	14.6078
O60828	17.5002	17.508	17.3288	17.6033	17.6315	17.5243	17.4785	17.5038	17.5612
O60830	15.6868	15.4118	15.4142	15.2968	15.435	15.2491	15.2636	15.5834	15.3887
O60832	17.0045	17.0424	16.9383	16.8866	16.9048	16.8413	16.8941	16.9043	16.897
O60841	16.783	16.8216	16.6998	16.8917	16.8933	16.8758	16.8258	16.8665	16.9061
O60869	17.9745	18.0493	18.0395	17.9761	17.9915	18.0507	17.8549	17.9698	17.6702
O60870	14.6504	14.2907	14.4557	14.3418	14.339	14.278	14.6056	14.4735	14.3726
O60879	13.5591	13.8224	13.6065	13.1953	13.264	13.0378	13.483	13.4419	13.4943
O60884	16.8651	16.7031	16.3959	16.8498	16.8666	16.0913	16.4415	16.7301	16.8077
O60885	15.8443	15.8965	15.87	15.6443	15.6769	15.5826	15.6703	15.6422	15.7274
O60888	15.84	15.9672	15.4137	15.9712	15.131	15.1427	15.7606	15.9507	15.9313
O60906	13.5706	13.519	13.213	NA	NA	13.2438	13.3931	NA	13.4993
O60907	14.6528	15.0006	14.8171	14.7688	14.7847	14.797	14.6419	15.195	14.4385
O60911	15.5297	15.5777	15.5474	15.3256	15.318	15.3374	15.1555	15.2518	15.1118
O60921	13.5982	13.4922	13.5138	14.1182	13.6752	13.87	13.6012	13.9956	13.9789
O60925	17.5113	17.555	17.5085	17.6631	17.6609	17.8084	17.7579	17.7836	17.7589
O60927	14.9374	14.8632	14.6249	15.2202	15.2509	15.257	15.057	14.9652	15.1
O60930	14.1291	13.8981	13.7915	14.4509	14.1236	NA	14.2181	14.3532	13.9523
O60934	15.0412	15.0566	15.068	15.0158	14.9425	15.0395	15.1257	14.9765	15.1216
O60942	14.3818	14.5784	14.2699	14.4297	14.4336	14.4912	14.5684	14.5888	14.6127
O75027	16.6738	16.5287	16.6088	16.4515	16.5071	16.4883	16.4102	16.5176	16.5128
O75054	14.3487	13.8645	14.0378	13.6714	13.3454	13.7891	14.3336	14.582	14.6948
O75063	14.8634	14.7508	14.529	14.3774	14.4794	14.3184	14.4098	14.6128	14.3884
O75071	NA	NA	12.1211	13.2365	NA	13.0952	NA	13.2005	12.86
O75083	17.0274	17.0409	16.9366	17.3745	17.374	17.3198	17.2906	17.2532	17.2445
O75110	14.6763	14.7648	14.197	14.1311	14.2306	13.9262	14.3238	14.4489	14.4553
O75113	14.3184	14.7051	14.1423	13.4931	14.3049	14.5414	14.4394	14.0497	14.4719
O75116	15.9726	15.964	15.8458	16.0168	16.0733	16.0367	16.0862	15.9877	16.0766
O75122	14.7248	14.7286	14.3626	14.7272	14.7471	14.7634	14.7855	14.7576	14.7429
O75127	15.6322	15.6281	15.3227	15.5761	15.5089	15.6606	15.5387	15.7171	15.6095
O75128	13.4365	13.5381	13.4972	13.8627	13.8805	13.8512	13.6955	13.6191	13.4929
O75131	16.8669	16.8914	16.8676	17.1652	17.1279	17.1684	17.0671	17.0876	17.0537
O75143	NA	15.3014	14.9915	15.4691	15.2873	15.2653	15.5668	15.3522	15.5586
O75144	14.9814	14.9741	14.9869	14.7918	14.8174	14.7786	14.6973	14.9269	14.7497
O75146	14.7912	14.8018	14.6288	14.4718	14.4477	14.4929	14.4065	14.476	14.5169
O75150	15.8632	15.7715	15.6964	15.8758	15.8821	15.7131	15.7869	15.6068	15.7412
O75151	NA	14.8414	14.8015	14.8378	NA	NA	14.6716	NA	NA
O75152	16.042	16.0741	16.0204	15.7638	15.7778	15.7924	15.8223	15.7809	15.871
O75153	17.1168	17.1272	17.0281	17.3828	17.4003	17.3656	17.1961	17.229	17.2702
O75157	14.7023	14.5956	14.4864	15.0386	14.9822	14.9265	14.7076	14.747	14.7824
O75164	12.9406	13.2353	13.2134	NA	13.491	NA	NA	12.7114	NA
O75165	14.673	14.76	14.656	14.514	14.5765	14.4621	14.4341	14.5627	14.6677
O75167	14.3609	14.2426	14.2347	14.6409	14.3873	14.5604	14.5693	14.6327	14.6841
O75170	NA	NA	15.4799	15.9828	NA	16.1087	NA	NA	NA
O75175	16.0071	16.0343	15.9217	16.122	16.1359	16.1445	16.0637	16.1362	16.1234
O75177	14.7636	14.7911	14.6163	14.9549	15.1043	14.7794	14.5049	14.6576	14.9592
O75179	15.3828	15.3345	15.2711	15.5422	15.5179	15.623	15.2352	15.3063	15.1649
O75182	13.661	13.6841	13.8199	13.9469	13.8042	13.783	NA	13.6023	13.3391
O75190	16.8882	16.7994	16.6194	16.9235	16.8856	16.5447	16.7083	16.4374	16.6905
O75191	14.5574	14.6339	14.2788	14.9166	14.8103	14.9483	14.9066	14.82	14.7161
O75208	16.0277	16.0273	15.9523	15.7731	15.8254	15.8655	15.8231	15.9315	15.8794
O75223	16.7934	16.862	16.8106	16.8977	16.9804	16.7854	16.8466	16.9024	16.9406
O75251	17.7464	17.814	17.9335	17.651	17.4008	17.6761	17.6823	17.7317	17.6526
O75298	14.1617	14.0588	13.9298	NA	NA	NA	NA	NA	NA
O75306	16.8327	16.7741	16.6901	16.6088	16.5855	16.6192	16.6079	16.6593	16.6814
O75312	15.807	15.7777	15.5983	16.1221	16.0951	16.1026	15.9614	15.9545	15.9847
O75317	14.3807	14.4582	14.4395	14.285	14.4512	14.3822	14.2464	14.4765	14.3614
O75319	15.1374	15.0961	15.0281	14.9976	15.1975	15.2749	14.9686	14.6267	15.0106
O75323	16.1681	16.146	15.831	15.9388	16.0033	15.9445	15.9448	16.104	15.9898
O75330	13.5523	NA	NA	13.9544	14.0463	14.0772	13.0924	NA	NA
O75340	16.6025	16.6008	16.4592	16.6533	16.5725	16.6031	16.6031	16.6418	16.7664
O75347	18.1927	18.2454	18.1883	18.4503	18.434	18.4355	18.4177	18.4176	18.413
O75348	17.6202	17.5901	17.6181	17.4089	17.7991	17.5977	17.4881	17.7088	17.4284
O75351	16.03	15.9875	15.9726	16.1858	16.2021	16.1544	16.0449	16.0814	16.1387
O75352	16.5849	16.6225	16.4673	16.1603	16.4306	16.6001	16.5663	15.6728	16.6197
O75354	13.622	13.4017	13.2217	13.6018	13.6508	13.673	13.153	13.4434	13.1716
O75362	14.9535	14.9033	14.6995	14.7513	14.7415	14.755	14.5658	14.6776	14.6051
O75367	19.5341	19.507	19.525	19.3416	19.3258	19.3096	19.3482	19.3715	19.3518
O75368	16.0823	16.1206	16.1874	16.2362	16.4552	15.5335	16.2689	16.5178	14.1084
O75369	17.4737	17.523	17.4315	17.6608	17.6541	17.6373	17.638	17.6413	17.6205
O75376	14.7035	14.62	14.5006	14.529	14.5522	14.51	14.447	14.6516	14.589
O75379	14.3957	14.2344	NA	NA	14.0693	13.9491	14.6973	NA	NA
O75380	15.6041	15.5652	15.3354	15.2333	15.4495	15.4059	15.274	15.3238	15.3802
O75381	16.8654	16.3211	16.2606	16.0615	16.1553	16.0566	16.6313	NA	15.9501
O75386	13.3907	13.8301	12.5616	14.2515	14.1459	14.0376	NA	12.0862	NA
O75390	19.3579	19.3578	19.3506	19.2447	19.3157	19.2259	19.32	19.376	19.3518
O75391	14.0095	13.9524	14.0693	14.706	14.5745	14.4931	14.2542	14.2493	13.6799
O75396	15.8875	16.006	15.9444	15.7562	15.6713	15.6954	15.8697	15.8735	15.9696
O75400	16.2457	16.3254	16.3194	16.2094	16.2446	16.2382	16.1764	16.1908	16.2574
O75410	14.7867	14.9898	14.748	15.1424	15.0253	15.038	14.4986	14.8205	14.692
O75414	15.207	15.0685	15.0285	14.9471	15.0217	14.9906	14.8865	15.0164	14.9541
O75419	14.9923	15.0073	15.0139	15.2688	15.2374	15.2119	14.9455	15.049	15.1409
O75427	NA	13.5705	NA	12.6647	NA	13.5314	NA	NA	NA
O75431	16.9371	16.8242	16.6848	16.5974	16.6037	16.5421	16.7701	16.7121	16.721
O75436	16.7135	16.6903	16.6133	16.8555	16.892	16.8174	16.8684	16.8949	16.9343
O75438	17.5848	17.6199	17.4167	17.0343	17.2344	17.1959	17.2828	17.4696	17.3034
O75439	17.4004	17.3967	17.3666	17.1927	17.2046	17.2177	17.2701	17.2603	17.2294
O75443	18.425	18.399	NA	NA	NA	18.4617	18.3949	18.3851	NA
O75446	NA	15.9012	15.7278	15.6261	15.5635	15.6653	15.6993	15.517	15.2242
O75448	14.952	14.9735	14.9767	14.8828	14.8487	14.8925	14.7317	14.8143	14.7717
O75449	13.7495	13.9228	14.0214	13.74	13.6898	14.8968	14.2508	14.1648	14.0878
O75461	15.439	15.5574	NA	NA	15.4563	15.5781	15.1146	15.141	15.3451
O75475	17.5425	17.5103	17.3579	17.0254	17.0742	17.0956	17.2019	17.2718	17.1431
O75477	17.8915	17.7888	17.5861	17.6372	17.6175	17.5148	17.7273	17.7672	17.6713
O75489	17.6076	17.5225	17.513	17.4791	17.4266	17.4299	17.4785	17.4195	17.4325
O75494	18.3811	18.3739	18.3236	18.2119	18.2227	18.2199	18.3077	18.5889	18.3789
O75496	13.597	13.1844	13.1333	15.0145	15.0302	14.7627	13.0365	13.0668	14.0873
O75506	17.3408	17.3491	17.0818	17.5048	17.5103	17.5303	17.2643	17.3192	17.1553
O75521	17.5706	17.5471	17.4624	17.2193	17.2449	17.1971	17.2242	17.277	17.3218
O75529	NA	13.6494	12.3771	13.4893	13.2812	13.6126	13.0247	NA	NA
O75530	16.4351	16.4613	16.3555	16.6358	16.4855	16.5804	16.4195	16.4939	16.407
O75531	18.6611	18.6127	18.5309	18.5185	18.5028	18.4477	18.5471	18.5797	18.5873
O75533	17.6493	17.6229	17.5217	17.5042	17.4933	17.5039	17.5393	17.5534	17.5514
O75534	16.427	16.4952	16.3707	16.8836	16.881	16.9052	16.7135	16.7014	16.7478
O75554	15.5228	15.0356	15.6235	15.7474	16.2208	14.9665	15.0295	15.1365	14.5964
O75569	16.8806	16.8538	16.7399	16.9279	16.9308	16.8936	16.8724	16.9548	16.876
O75570	14.1874	14.2934	13.8516	NA	NA	NA	NA	NA	13.7839
O75575	14.295	14.2119	14.0787	NA	14.4321	14.4234	14.4585	15.2573	14.8384
O75586	14.8761	15.0004	14.6192	14.885	14.7659	14.8173	14.5282	14.5954	14.6324
O75592	NA	12.3642	12.8453	NA	NA	NA	NA	13.0916	13.3094
O75600	15.0298	15.1023	14.8992	14.3681	14.4808	14.6136	14.6926	14.7431	14.314
O75607	17.3498	17.3521	17.0939	17.3786	17.3656	17.3491	17.3014	17.3269	17.3419
O75608	16.7336	16.6939	16.3951	16.5562	16.5582	16.6489	16.719	16.7135	16.6682
O75616	16.497	16.5123	16.3782	16.3498	16.337	16.2993	16.4652	16.3771	16.3724
O75629	16.5447	16.4885	15.9885	16.4166	16.5446	16.2405	16.3878	16.7435	16.323
O75643	17.4321	17.3934	17.3704	17.3894	17.3742	17.3628	17.3103	17.3285	17.3053
O75648	15.1735	14.8981	14.7817	NA	14.4488	14.5683	14.5571	14.8475	14.8474
O75663	16.2819	16.2838	16.0845	16.1884	16.294	16.3105	16.3521	16.3685	16.3554
O75665	NA	13.6662	NA	14.1745	14.0189	14.136	13.8248	NA	13.3744
O75674	15.1088	15.1132	14.9961	15.1273	15.1635	15.1967	15.1707	15.3225	15.181
O75676	14.2043	14.2957	14.1837	14.64	14.5857	14.4809	14.1833	14.3678	14.4657
O75683	15.3144	14.9136	14.1435	14.498	14.7475	14.5931	13.9232	14.7969	14.5539
O75688	15.4037	15.3244	15.2212	15.461	15.4233	15.3159	15.3921	15.4131	15.4821
O75691	15.9328	15.9334	15.8106	15.7951	15.7321	15.7528	15.7574	15.8034	15.7872
O75694	17.0158	16.9841	16.9789	16.8884	16.896	16.8739	16.8228	16.8778	16.9096
O75695	16.8751	16.7998	16.7955	16.5921	16.6131	16.5127	16.5176	16.6257	16.5508
O75717	16.2205	16.2261	16.2057	16.3141	16.256	16.2995	16.2554	16.2649	16.3381
O75718	14.3982	14.441	14.4544	14.8028	14.7368	14.8122	14.6041	14.6395	14.5795
O75746	15.4199	15.3176	15.1552	15.0471	15.1667	15.1352	15.3043	15.2483	15.3728
O75764	NA	13.9149	12.8843	NA	NA	NA	13.8902	NA	NA
O75781	15.3358	15.4068	15.1038	15.207	15.1022	15.1434	15.2161	15.2606	15.2382
O75787	14.3398	14.3467	14.2118	14.6841	14.5955	14.4886	13.6398	13.9768	13.9029
O75792	16.5647	16.5357	16.4568	16.6478	16.6855	16.6304	16.5477	16.5906	16.5599
O75794	15.9751	16.152	16.2246	16.5849	16.4336	16.4866	16.2927	16.3171	16.3801
O75808	12.8625	NA	NA	12.9275	12.7116	12.418	12.8483	13.1019	13.1439
O75817	15.6378	15.7078	15.6209	15.7119	15.8459	15.9493	15.7342	15.5914	15.7826
O75818	15.5813	15.6056	15.2971	15.5462	15.3777	15.4915	15.6025	15.4454	15.485
O75821	16.8372	16.8871	16.6283	17.0383	17.1315	17.1555	16.929	17.0269	17.0118
O75822	17.4371	17.3381	17.3519	17.6055	17.5431	17.6329	17.5516	17.6042	17.5842
O75832	15.9976	16.0206	15.974	16.1261	16.22	16.1438	16.0965	16.1859	16.1639
O75841	NA	14.1263	NA	NA	14.8509	14.9932	NA	NA	NA
O75843	14.8537	14.729	14.7381	14.6909	14.7464	14.6481	14.7152	14.5413	14.6758
O75844	17.2803	17.3318	17.2083	17.3507	17.3659	17.2424	17.3481	17.3868	17.4222
O75874	18.0252	18.0642	18.031	17.9757	17.9811	17.9499	18.229	18.1937	18.1964
O75879	15.1032	15.1504	14.985	14.894	14.8627	14.928	14.8512	14.9377	14.823
O75880	16.3132	16.322	16.2091	16.2065	16.1403	16.1552	16.1211	16.1766	16.1254
O75882	15.2725	15.1999	14.907	15.0611	15.1024	15.111	15.1262	15.0737	14.9833
O75884	14.0517	NA	13.5798	14.0416	13.8715	14.0173	14.2033	14.1919	14.3755
O75886	14.3112	14.1835	14.1065	14.107	14.2046	14.341	14.02	14.2552	14.1839
O75897	12.6238	NA	12.5455	14.0047	14.0805	14.2871	12.4961	NA	NA
O75907	15.927	15.8348	15.8914	15.5807	15.6893	15.685	15.5801	15.723	15.8128
O75909	14.3153	14.4688	14.4605	14.5214	14.5212	14.5305	14.4813	14.6124	14.5354
O75915	16.6664	16.6452	16.3695	16.9205	16.8353	16.6177	16.5785	16.7184	16.6966
O75925	14.7588	14.9944	14.6906	14.6398	14.4338	14.5676	14.7184	14.5597	14.576
O75928	12.9522	13.1165	NA	12.7927	NA	NA	NA	NA	NA
O75934	17.7237	17.676	17.649	17.6205	17.6304	17.6121	17.5731	17.6225	17.6285
O75935	15.2602	15.0101	15.0472	15.3341	15.346	15.2969	14.9144	15.3074	15.2624
O75937	15.7379	15.6762	15.5845	15.718	15.8787	15.8584	15.7118	15.7673	15.8089
O75940	16.5295	16.5258	16.3665	16.4775	16.5022	16.4994	16.4636	16.5338	16.4569
O75943	13.6004	13.7741	NA	13.5352	13.4361	NA	NA	12.6883	13.7396
O75947	18.8927	18.9301	18.7934	18.8049	18.7376	18.7752	18.7992	18.7869	18.8171
O75955	16.4335	16.3988	16.2522	16.1867	16.2158	16.1735	16.2281	16.303	16.3054
O75962	12.5767	12.6879	11.9295	12.804	12.6266	12.5575	12.2827	12.7306	12.6479
O75964	18.9588	18.9307	19.0104	18.7255	18.6929	18.6698	18.8288	18.7985	18.7487
O75976	16.3405	16.3654	16.3283	16.3671	16.3702	16.3235	16.257	16.2849	16.2976
O76003	18.4217	18.3927	18.4195	18.5299	18.4846	18.486	18.5104	18.5509	18.5219
O76021	18.8038	18.8509	18.6879	18.5674	18.7051	18.6836	18.7332	18.7278	18.7217
O76024	14.8757	14.9426	14.75	14.8803	14.6649	14.7837	14.8776	14.9845	14.9379
O76027	15.675	15.7129	15.6188	15.6249	15.5461	15.5877	15.5358	15.5485	15.6173
O76031	16.2933	16.3416	16.1489	16.0906	16.2537	16.0222	16.0621	16.1997	16.151
O76061	15.7082	15.7308	15.7776	NA	NA	NA	14.8399	14.7381	14.7735
O76071	15.9907	15.9242	15.7845	16.4062	16.3419	16.3612	16.2396	16.1984	16.1965
O76075	13.5302	13.5414	13.6425	13.7501	13.7835	13.8064	13.5555	13.8748	13.7702
O76094	16.9543	16.7617	16.5645	16.9207	16.9091	16.8721	16.826	16.8337	16.829
O76095	17.2921	17.3404	17.4395	17.2346	17.3003	17.2642	17.4306	17.299	17.2726
O94760	16.9052	16.9342	16.8469	17.005	17.0712	17.0263	17.0562	17.1248	17.1177
O94761	NA	11.892	11.7257	12.0799	NA	11.9418	NA	NA	NA
O94762	14.5586	NA	NA	14.1722	NA	NA	14.5374	NA	NA
O94763	14.712	14.7261	14.4589	14.6689	14.682	14.5694	14.6871	14.7727	14.7959
O94766	16.182	15.9759	16.0029	15.08	15.2813	15.238	15.6751	15.5842	15.6148
O94776	16.788	16.7928	16.6708	16.9453	16.9556	16.9531	16.8425	16.8518	16.8415
O94804	NA	NA	NA	14.0267	13.648	13.8083	13.6113	NA	13.5967
O94822	14.3153	14.1336	13.9864	14.4204	14.5609	14.3302	14.5704	14.1679	14.5072
O94826	17.7042	17.719	17.5952	17.4458	17.4859	17.4465	17.5491	17.5594	17.5687
O94830	14.3323	14.3386	13.9491	13.9625	14.1247	14.1125	14.2325	14.1376	14.168
O94832	16.718	16.712	16.6848	16.5887	16.598	16.6033	16.6199	16.6198	16.5961
O94842	16.4497	16.4414	16.1882	16.3448	16.3494	16.2961	16.2748	16.2705	16.3327
O94851	14.4636	14.4473	14.1992	14.7313	14.5085	14.8305	14.2843	14.1125	14.1451
O94855	14.8927	14.7308	14.2379	14.3747	14.3512	14.1929	14.5879	14.0502	14.3376
O94864	14.5713	14.9054	14.7552	14.9269	14.8445	15.0406	14.6424	14.7949	14.9209
O94874	16.2076	16.2267	16.1596	15.9808	16.1014	16.0992	16.1745	16.1307	16.1219
O94880	14.1048	14.5117	14.2882	15.0407	14.7262	14.6335	14.2412	14.1531	14.4775
O94886	15.3985	15.3273	15.2793	15.0481	15.0004	14.9578	15.1598	15.1833	15.1775
O94887	13.355	13.1258	12.735	12.7271	NA	NA	12.9708	13.063	13.2087
O94888	16.9597	17.067	16.9537	17.0376	17.0985	17.0211	17.0171	17.2279	17.1264
O94901	15.1814	15.2451	15.1064	14.7988	14.7967	14.811	14.5663	14.7639	14.8058
O94903	16.5354	16.5738	16.5991	16.7077	16.576	16.4921	16.3682	16.4736	16.5414
O94905	16.8552	16.7604	16.7051	16.4007	16.4739	16.5015	16.3447	16.5005	16.6278
O94906	17.4893	17.5421	17.4893	17.4026	17.432	17.4394	17.3527	17.3255	17.3671
O94907	15.7341	15.8188	15.5896	15.572	15.4085	15.4195	15.4943	15.5084	15.3368
O94913	14.6329	14.6783	14.6092	14.7224	14.6991	14.6871	14.7908	14.7809	14.7781
O94915	12.4373	13.4205	12.6336	13.1618	12.6534	12.2756	12.2817	12.3481	12.9348
O94916	14.48	NA	13.9147	14.8168	14.5757	NA	NA	14.4238	14.3929
O94919	16.3442	16.3296	16.0867	16.2724	16.4056	16.3398	16.3443	16.2012	16.3288
O94923	13.7594	13.4534	NA	12.7055	12.439	NA	13.4722	13.1266	13.4481
O94925	18.1053	18.1358	18.0658	17.7793	17.7377	17.7629	17.7333	17.8235	17.8384
O94927	14.8381	14.7	14.5858	14.715	14.7232	14.6355	14.6744	14.6318	14.8177
O94941	13.646	13.8085	13.8774	13.6561	NA	NA	13.5233	14.289	14.1693
O94952	13.9335	14.1622	14.1244	13.7184	13.6148	14.1587	13.5231	13.4806	13.1824
O94953	13.7313	13.8246	NA	NA	NA	NA	13.5172	14.0364	NA
O94955	14.6251	14.8483	14.6835	15.0835	15.3836	15.2933	13.6843	14.0465	13.9658
O94956	14.8766	14.8709	14.7364	NA	14.5598	14.6794	NA	NA	14.4065
O94964	13.4319	NA	NA	13.6376	13.7804	13.7015	13.7103	NA	NA
O94966	13.4383	13.1875	12.3694	13.6802	13.6431	12.463	12.7382	13.3113	13.3597
O94973	17.2181	17.1872	17.126	17.1125	17.1327	17.1398	17.0981	17.0869	17.0835
O94979	15.9327	15.9832	15.8322	16.0677	16.0627	16.0114	16.0991	16.1429	16.0479
O94985	14.6096	14.6385	14.6028	13.9035	13.7288	14.1872	14.0021	13.8411	13.7019
O94992	16.9416	16.8908	16.863	17.0233	17.0753	17.0521	16.9732	16.9996	16.975
O95049	14.8699	14.8109	14.6107	13.7831	13.9283	14.166	14.4652	14.3364	14.4086
O95059	15.1113	15.339	15.5033	15.2194	14.8745	15.0418	15.1947	15.7539	15.2029
O95070	16.9003	NA	16.9833	16.804	16.8189	16.7554	16.9129	16.9144	NA
O95071	15.1767	15.1222	14.9747	15.0431	14.9623	14.9928	15.0887	15.108	15.1117
O95081	13.5555	13.3113	13.3076	NA	14.0927	13.9167	13.1137	NA	13.5495
O95104	16.0506	15.9885	15.8843	15.8767	15.89	15.9072	15.8274	15.8547	15.9084
O95139	18.1471	18.1317	17.915	18.032	17.9615	18.0262	17.8602	17.8764	17.8762
O95140	15.9288	15.876	15.9529	16.1362	16.1283	16.182	15.7837	15.8877	15.8338
O95147	NA	NA	14.2206	15.0007	14.9774	15.0836	NA	NA	14.2276
O95155	14.0093	13.9195	13.7828	14.3966	14.5409	14.5602	13.8086	14.0039	14.1035
O95159	14.1897	14.0882	14.1092	14.3951	14.3067	14.015	14.3657	14.2649	14.4599
O95163	15.5131	15.6248	15.3867	15.7074	15.7096	15.7041	15.6069	15.6803	15.6317
O95166	15.6872	15.7445	15.6162	15.9502	16.0311	15.9886	16.0267	16.0103	16.0401
O95167	17.5219	17.486	17.4702	17.1848	17.4961	17.4461	17.1788	17.2519	17.2821
O95168	17.7305	17.6112	17.6185	17.4781	17.7244	17.7364	16.9064	17.1497	17.4037
O95169	15.6507	15.7923	15.4822	15.959	15.8612	16.1295	15.705	15.95	15.7778
O95182	15.5112	15.4034	15.4513	15.3256	NA	15.3315	15.2788	15.1382	15.1998
O95183	16.8556	16.7981	17.038	16.5826	16.4893	16.4199	16.6593	16.6345	16.6785
O95197	18.4392	18.3694	18.3611	18.2534	18.2609	18.1868	18.2901	18.2609	18.3402
O95202	16.1509	16.1625	16.0996	15.9465	16.0157	16.0245	16.0551	16.0742	16.054
O95208	15.7904	15.8385	15.4714	15.6566	15.7328	15.7304	15.6058	15.5255	15.3695
O95210	15.2866	15.1003	15.0243	14.9222	15.0226	14.8204	14.8531	14.7422	14.8867
O95218	16.8225	16.8333	16.7429	16.9384	16.9318	16.8615	16.9838	16.8924	16.9177
O95219	15.4356	15.416	15.2828	15.3976	15.3145	15.3561	15.2261	15.1819	15.1079
O95229	13.8136	13.9352	13.1365	14.6516	14.7146	14.5506	13.5534	12.5002	NA
O95232	17.7373	17.7062	17.7062	17.6828	17.7583	17.7173	17.7747	17.754	17.7457
O95235	15.0484	15.1396	14.9869	15.703	15.7468	15.7263	14.4305	14.6122	14.2797
O95239	16.194	16.2131	16.1165	16.3945	16.3899	16.4129	16.3092	16.3092	16.3077
O95243	14.3458	14.2699	13.9758	14.007	14.14	14.0966	13.9916	14.0922	14.0237
O95249	15.9534	15.9176	15.9136	15.992	16.0028	15.9856	15.8479	15.9286	15.9464
O95251	15.6524	15.5766	15.4309	15.7053	15.6509	15.7253	15.4398	15.6424	15.477
O95260	15.7913	15.8858	15.759	16.1352	16.1478	16.0722	15.9736	15.9691	16.0957
O95292	17.3462	17.3016	17.2311	17.1184	17.1401	17.1004	17.2736	17.2316	17.2243
O95295	16.0928	16.1864	15.9432	16.2137	16.392	16.2023	16.2084	16.3491	16.2694
O95297	17.4457	17.389	17.3196	17.598	17.6111	17.5985	17.169	17.3917	17.3126
O95298	15.9776	16.0639	16.1656	16.2044	16.1703	16.2231	15.5943	15.3778	15.9344
O95299	17.1398	17.17	16.9897	17.0441	17.0234	17.1296	16.9624	17.0504	17.1027
O95302	15.2217	14.8431	13.9814	14.9485	15.4573	15.1227	14.6541	15.3769	15.2408
O95336	15.7873	15.9358	15.9137	16.1213	16.1217	16.0346	15.9814	16.0992	16.1348
O95342	17.2345	17.6132	16.7991	17.41	16.8554	16.8272	17.2101	17.1582	17.1182
O95347	16.3368	16.3952	16.2947	16.3547	16.3255	16.3124	16.3903	16.3201	16.3753
O95352	14.2463	13.8263	14.0351	14.5048	14.3733	14.5587	14.1491	14.218	14.5561
O95359	14.8063	14.8896	14.967	14.8634	15.2068	15.0492	14.9414	14.7405	15.1757
O95361	12.8995	13.2188	NA	13.8168	13.8145	13.8837	12.812	12.6529	12.9932
O95363	15.2695	15.1519	15.2724	14.9626	14.9448	15.0557	15.1904	14.9874	14.9395
O95372	16.4584	16.5824	16.4061	16.478	16.4559	16.4965	16.4058	16.4479	16.4429
O95373	17.7032	17.6539	17.6008	17.8965	17.8631	17.9134	17.8728	17.851	17.9135
O95376	13.4843	13.753	13.6363	13.9112	13.692	13.6664	13.7819	13.847	13.6944
O95379	15.5324	15.4764	15.3062	15.4616	15.5595	15.0426	15.4872	NA	15.5674
O95391	15.2323	15.2417	15.0107	15.1004	15.0884	15.3057	15.1432	14.8871	14.9073
O95394	15.3006	15.2206	15.1756	15.289	15.1817	15.3411	15.4293	15.4767	15.3514
O95396	14.3376	14.199	13.8899	14.9269	14.3581	14.8184	14.1809	14.7258	14.6026
O95400	16.7028	16.712	16.4905	16.6169	16.5719	16.6239	16.6899	16.5227	16.6778
O95425	15.1397	15.2332	15.0149	15.2794	15.2636	15.1904	14.8586	15.1317	15.1849
O95429	15.4571	15.4988	15.2641	15.8388	15.3937	15.8128	15.4693	15.7673	15.6027
O95433	16.608	16.5496	16.588	16.7961	16.8245	16.802	16.8061	16.7812	16.7624
O95453	16.2108	16.2499	16.1551	16.0371	16.0478	16.0071	16.1551	16.1568	16.15
O95456	16.8729	16.8861	16.8531	16.8797	16.9749	16.6973	16.9601	17.181	17.0182
O95470	16.1286	16.041	16.0242	15.7599	15.8919	15.7305	16.0367	16.0594	15.9205
O95471	15.3326	15.2496	15.2505	15.3582	15.1492	15.2297	15.6201	15.1781	15.4637
O95476	NA	13.9245	13.586	NA	12.9086	13.4469	14.0802	13.8425	14.0465
O95478	16.3209	16.1861	15.7271	16.3439	16.2822	16.2798	16.1446	16.2475	16.1241
O95479	13.6388	13.2022	13.5567	13.4796	13.3093	13.1577	13.3226	13.2933	13.2435
O95486	15.8892	15.8252	15.6856	15.9987	15.9513	15.9916	16.0443	15.9589	16.0153
O95487	14.7255	14.7319	14.5179	14.6583	14.8213	14.748	14.7592	14.8963	14.973
O95551	14.9313	15.1039	14.8787	14.6167	14.7223	14.6692	14.8892	15.043	15.0184
O95562	15.1549	NA	16.729	NA	15.6651	16.2659	16.2556	15.2824	15.9475
O95563	16.1693	16.2018	16.0674	16.1103	16.162	16.1862	15.9512	15.9924	15.9339
O95568	13.7573	13.4192	13.4841	13.8618	13.5961	13.5712	NA	NA	NA
O95571	14.81	14.9381	14.7792	14.5754	14.704	14.751	14.5133	15.185	14.7494
O95573	17.0315	17.0703	17.0373	16.9181	16.8129	16.8557	16.9059	16.9045	16.9489
O95602	14.9719	15.0137	14.8431	15.3483	15.3585	15.3383	14.7338	14.721	14.684
O95613	NA	18.2686	NA	NA	18.5582	NA	NA	NA	18.5951
O95619	15.8708	15.7342	15.6085	15.6748	15.6391	15.6688	15.4176	15.5782	15.41
O95625	12.9301	NA	NA	13.2197	NA	13.1884	NA	12.7702	NA
O95628	NA	NA	NA	13.2377	13.4082	12.9701	NA	12.6075	NA
O95630	15.6044	15.681	15.7187	15.9422	15.935	15.9238	15.9494	15.9608	15.8666
O95639	15.9008	15.8519	15.7614	15.8119	15.7844	15.7211	15.8273	15.8888	15.7994
O95671	14.3922	14.4582	14.1166	14.1508	14.0822	14.1015	14.2328	14.0955	14.3225
O95674	16.2492	16.2642	16.0852	15.9935	16.0767	16.002	16.0941	16.1136	16.067
O95684	15.5066	15.5949	15.3618	15.5976	15.608	15.633	15.5238	15.5699	15.5986
O95685	14.0055	NA	13.7982	NA	13.7645	13.5013	NA	NA	NA
O95696	13.9578	14.1919	13.9731	14.1767	13.9823	14.0417	13.5498	13.912	14.1992
O95707	15.1047	15.0078	15.155	15.2177	15.337	15.1744	15.106	15.1163	15.158
O95714	12.7265	12.9469	12.5649	13.3024	12.9427	13.018	12.6971	12.6039	13.0339
O95716	16.2941	16.3274	16.2588	16.0814	16.0835	16.129	16.4934	16.3613	16.2811
O95721	15.3079	15.1747	15.0936	15.6299	15.3397	15.5488	15.216	15.3029	15.4153
O95747	16.5772	16.4067	16.4744	16.4871	16.2784	16.4333	16.5965	16.4769	16.6456
O95749	14.6641	14.804	14.8535	14.5648	14.4812	14.6958	14.5793	14.5161	NA
O95757	16.2796	16.3001	16.2408	16.3753	16.3309	16.4127	16.3311	16.41	16.3563
O95758	17.2852	17.2619	17.1339	17.1686	17.2131	17.1928	17.1627	17.1976	17.1493
O95777	16.6059	16.7064	16.4563	16.5366	16.6672	16.6697	16.722	16.8706	16.7628
O95782	16.1343	15.9426	15.8201	15.9296	15.9195	15.9543	15.8917	15.855	15.9815
O95785	14.527	14.4868	14.6905	14.7436	14.6001	14.7167	14.5108	14.8652	14.6592
O95793	17.7144	17.7835	17.7233	17.9332	17.9317	17.962	17.7839	17.8194	17.8019
O95801	14.8171	14.8188	14.3826	15.0942	15.1237	15.1486	14.9238	14.9463	15.0583
O95816	17.7603	17.785	17.6675	17.6989	17.7153	17.7209	17.6866	17.7619	17.7102
O95817	15.0714	15.0879	14.8293	15.8472	15.8236	15.7975	15.4308	15.4354	15.4157
O95819	13.9789	14.4834	14.0776	14.2009	14.4181	14.5683	13.9911	14.0833	14.0524
O95822	14.9754	15.014	14.925	14.5916	14.6452	14.7406	14.7698	14.7749	14.3545
O95825	13.1724	13.1647	13.0948	13.9008	13.765	13.7781	13.9252	13.8184	13.8506
O95831	17.4435	17.5004	17.314	17.1254	17.1081	17.1455	17.2687	17.2538	17.3108
O95833	15.3601	15.3724	NA	NA	NA	NA	NA	15.2452	15.2974
O95834	NA	NA	NA	NA	13.0376	NA	13.8231	13.6604	13.8249
O95835	12.9997	12.9224	12.8293	14.1835	13.9546	14.1899	13.5966	12.7492	13.0887
O95857	17.4777	17.4311	17.4679	17.5019	17.3967	17.4377	17.4181	17.3968	17.3915
O95858	14.9204	14.9476	14.9174	14.7873	14.6555	14.6601	14.4058	14.3588	14.648
O95861	15.9291	15.9596	15.9173	15.7662	15.7168	15.7593	15.8779	15.8416	15.8095
O95864	14.5144	14.5251	14.1833	14.7964	14.7625	14.8448	14.2888	14.5381	14.1124
O95865	15.4207	15.5413	15.2675	15.6097	15.6562	15.6697	15.6433	15.7074	15.6515
O95870	15.3695	15.3504	15.3381	15.2821	15.201	15.2306	15.2999	15.2463	15.3857
O95881	15.6207	15.6036	15.6247	15.5824	15.5756	15.5449	15.54	15.6095	15.6034
O95900	15.04	15.0721	14.9655	15.1776	15.1551	15.1303	14.8588	15.0253	15.0081
O95905	14.0938	14.3997	14.3445	15.1096	14.9736	14.8678	14.1907	14.3042	14.443
O95983	16.4199	16.465	16.3391	16.6188	16.5551	16.5738	16.5349	16.5902	16.5533
O95985	13.8016	13.6052	13.5214	13.7944	13.7833	13.8397	13.5851	13.5367	13.7102
O95989	15.7656	15.9509	15.6258	15.5116	15.7631	15.8126	15.8141	15.738	16.0581
O95994	17.7167	17.7219	17.7183	17.7603	17.7793	17.7471	17.5407	17.6772	17.6865
O95999	14.3827	14.7706	13.6062	13.6222	13.8536	NA	14.5076	14.416	13.7987
O96000	17.8141	17.6601	17.6893	17.5389	17.4779	17.5499	17.4906	17.5491	17.6159
O96005	17.6882	17.5058	17.5758	17.7168	17.8398	17.6777	17.5757	17.6054	17.5819
O96006	15.4153	15.3141	15.3264	15.5986	15.6209	15.6533	15.5666	15.6306	15.6677
O96007	15.2077	15.5863	15.548	16.1921	15.8381	15.9121	15.6951	15.7002	15.6505
O96008	17.9701	17.9576	17.715	17.7432	17.8508	17.6794	17.8834	17.8571	17.8611
O96011	15.4796	15.419	15.5414	15.2437	15.1537	15.1812	15.5019	15.505	15.3095
O96013	15.832	15.7652	15.7463	16.0466	15.9287	15.9695	15.8325	15.9277	15.8578
O96017	14.9504	14.9116	14.7803	14.7379	14.8769	14.7098	14.7901	14.8627	14.8047
O96019	17.989	17.9655	17.8858	17.9967	18.0369	18.0261	17.9182	17.9852	18.0093
O96028	14.5925	14.4638	14.1835	14.6397	14.7146	14.6477	14.3315	14.8511	14.6898
O96033	NA	14.588	NA	13.3825	13.4856	14.3035	12.63	14.5909	13.2456
P00167	17.8004	17.7765	17.635	17.5198	17.498	17.5191	17.5587	17.516	17.5627
P00338	18.5564	18.591	18.5507	18.7828	18.821	18.7771	18.8759	18.8801	18.8531
P00352	17.4366	17.373	17.2839	17.4673	17.4461	17.4062	17.4629	17.4338	17.3944
P00367	18.8409	18.8632	18.7603	18.5835	18.6023	18.5872	18.706	18.7065	18.7139
P00374	16.7881	16.7584	16.782	16.981	16.9508	16.9663	16.9119	16.794	16.9049
P00387	18.0508	18.0644	17.9437	17.8805	17.885	17.9139	17.8485	17.9264	17.9598
P00390	17.3333	17.3528	17.2128	17.422	17.3922	17.4015	17.4148	17.4586	17.4202
P00395	17.3509	17.4066	NA	17.0536	16.8143	16.9501	NA	17.2106	17.234
P00403	18.7673	18.7222	18.6424	18.4366	18.4786	18.4093	18.6255	18.5197	18.5383
P00414	14.7931	14.4436	14.1427	14.0049	14.5088	14.3786	14.3509	14.4877	14.3885
P00441	17.8707	17.839	17.9634	17.8242	17.9253	17.8241	17.7475	17.989	17.9565
P00491	17.8137	17.7845	17.657	17.8613	17.7922	17.8567	17.8311	17.8549	17.8489
P00492	18.1847	18.1781	18.138	18.3058	18.3896	18.368	18.3302	18.322	18.3311
P00505	18.7468	18.8096	18.7185	18.5928	18.5813	18.6086	18.6957	18.7612	18.7339
P00519	13.2318	12.4356	12.2617	13.3513	13.6549	13.0244	12.8823	13.3052	12.3162
P00533	15.209	15.2532	15.1732	15.4447	15.4944	15.441	15.3146	15.3402	15.3836
P00558	18.9203	18.975	18.8984	19.0657	19.0726	19.0406	19.0373	19.0859	19.1175
P00568	15.3082	15.2326	15.1322	15.3921	15.3053	15.2435	15.1805	15.5353	15.4263
P00813	15.1895	15.2853	15.1995	15.2137	15.2984	15.3237	15.1921	15.4887	15.347
P00846	16.0896	16.2769	16.1036	15.9406	16.0796	15.7185	16.2663	16.1237	16.1808
P00918	13.9481	13.5644	13.7616	14.0446	14.0307	14.1335	13.8357	14.0198	13.9394
P00966	15.3777	15.3658	15.1335	15.5965	15.6056	15.5707	15.4522	15.5341	15.6635
P00973	13.7911	13.6488	13.0492	NA	12.8127	12.7748	NA	12.4647	12.31
P00995	NA	NA	NA	14.9634	14.9066	14.9159	NA	NA	NA
P01009	14.4635	14.3772	14.3282	14.7943	14.9164	14.8686	14.066	14.0576	14.3566
P01019	14.7755	14.7874	14.3726	14.6216	14.6113	14.5368	13.6734	14.1402	13.8642
P01033	13.5059	NA	NA	14.1519	14.2813	14.1817	NA	NA	NA
P01034	13.495	13.0764	13.0004	13.4684	13.3727	13.6568	12.6041	12.1964	12.4563
P01037	NA	15.7913	NA	15.9223	16.1324	15.9169	15.5643	NA	NA
P01111	16.6942	16.7484	NA	16.5765	16.6662	16.7109	NA	16.6686	NA
P01112	16.2011	NA	16.1385	16.3611	16.5508	NA	NA	16.3995	16.0701
P01116	17.0306	16.9808	16.9427	16.6455	16.734	16.8053	16.7346	16.8575	16.8357
P01130	14.2136	14.5009	14.9143	14.718	15.1349	15.0337	14.32	14.1433	14.3477
P01137	14.5338	14.3156	14.1416	14.6246	14.6427	14.9209	14.3853	NA	14.3845
P01344	16.8682	16.8489	16.7688	17.1863	17.2077	17.2149	16.6637	16.8024	16.6093
P01893	17.4369	17.4992	17.5651	17.2826	17.3593	17.3453	16.7877	16.896	16.8959
P02462	14.5676	14.9337	13.9983	14.6206	14.4069	NA	NA	14.4816	14.3568
P02545	18.2701	18.2853	18.3001	18.0979	18.129	18.1153	18.1015	18.0941	18.1341
P02649	15.6568	15.7744	15.7366	15.8838	15.8751	15.803	15.44	15.3241	15.3466
P02656	14.6576	14.7349	14.7795	15.1642	15.1422	NA	14.2752	14.315	NA
P02751	16.2814	16.3122	16.1593	15.3444	15.2604	15.4311	15.6017	15.6455	15.6873
P02753	15.5651	NA	NA	15.761	15.7459	15.7492	NA	NA	NA
P02766	15.5129	15.5588	15.6042	15.5186	15.4453	15.1924	15.0831	14.9453	15.1147
P02786	19.4557	19.4489	19.4173	19.3399	19.3294	19.3094	19.2487	19.2536	19.2658
P02792	NA	NA	NA	15.5305	15.7567	15.5956	14.0785	14.1499	14.299
P02794	13.011	12.7065	13.3641	14.6367	14.7213	14.4767	13.2333	13.6345	13.7708
P03886	16.2812	16.4403	16.0867	16.2101	16.1953	16.1143	16.1734	15.5262	16.1581
P03891	16.0132	16.0051	16.0697	15.8311	15.9423	15.8697	16.1634	16.0585	16.112
P03897	17.2889	17.3192	17.2664	17.3187	17.2497	17.2278	17.3437	17.3009	17.3491
P03905	15.171	15.0887	14.9696	13.6471	13.7445	13.767	14.9228	14.7617	14.7934
P03915	15.9418	15.822	15.7801	15.792	15.4663	15.5115	15.4372	15.3959	15.6904
P03928	18.404	18.3067	18.0065	15.8626	17.3817	16.1179	18.5119	18.2025	18.147
P04004	15.485	15.3864	15.3154	14.9509	14.7149	14.9086	14.3559	14.1217	13.9442
P04035	14.5863	NA	14.5916	15.6173	15.588	15.6534	NA	14.26	NA
P04040	17.0804	17.1534	16.9953	16.8061	16.7667	16.7774	16.9754	16.9827	17.0095
P04049	NA	13.9113	NA	14.4313	14.2587	14.2373	13.9185	13.9879	NA
P04062	16.9124	16.8229	16.6722	16.3071	16.3179	16.1694	16.4911	16.2851	16.3654
P04066	14.8102	15.0496	14.5638	14.3516	14.2471	14.0783	14.3824	14.5374	14.2545
P04075	18.438	18.4623	18.3985	18.6069	18.5682	18.6035	18.6924	18.676	18.7
P04080	17.8946	17.8505	17.7288	18.2342	18.1818	18.087	17.9651	18.0776	18.0578
P04083	17.0318	17.0012	16.9148	17.5174	17.4622	17.4908	17.2022	17.223	17.1915
P04150	12.3549	13.3334	NA	13.5326	13.1927	13.2232	13.3542	12.8322	NA
P04156	16.9346	16.8654	16.7909	16.7879	16.9305	16.9282	16.6466	16.6748	16.6963
P04179	18.0378	18.1251	17.934	17.8555	17.6685	17.6599	17.8908	17.8729	17.9169
P04181	18.5757	18.6086	18.4843	18.2091	18.2328	18.2082	18.4151	18.4394	18.4498
P04183	16.7785	16.7477	16.6642	17.5152	17.4795	17.4986	16.7962	16.7536	16.7866
P04233	18.3871	18.4696	18.3306	18.4456	18.4949	18.5154	18.3464	18.1936	18.2736
P04406	18.7257	18.7674	18.7255	18.9229	18.9972	18.9406	19.0274	19.0204	19.004
P04424	14.9156	14.8255	14.1182	13.6222	14.5985	14.6172	14.6749	14.798	14.3783
P04439	17.5609	17.7504	17.73	17.6918	17.6232	17.6614	17.438	17.322	17.4091
P04626	14.7345	14.6052	14.3762	14.6478	14.6654	14.6595	14.7958	14.4863	14.876
P04632	17.2301	17.3356	17.0486	17.5104	17.5527	17.4547	17.4797	17.4739	17.3612
P04792	16.6087	16.6077	16.2345	17.2911	17.161	17.1073	16.6619	16.5478	16.3637
P04798	NA	NA	NA	15.0836	15.2096	15.0914	NA	NA	NA
P04818	15.7034	15.7446	15.9233	16.6625	16.5271	16.5351	15.9245	16.0218	16.0776
P04843	19.5101	19.486	19.4649	19.3772	19.405	19.3813	19.4497	19.4455	19.4923
P04844	17.8408	17.8238	17.7811	17.6688	17.6941	17.6974	17.7423	17.7832	17.7307
P04899	16.423	16.431	16.4597	16.4513	16.4004	16.4332	16.423	16.439	16.3933
P04920	14.2371	14.1192	13.789	14.1545	14.0831	14.151	14.0476	14.164	13.9528
P05023	18.7736	18.7793	18.759	18.6508	18.6864	18.6623	18.7332	18.7161	18.7209
P05026	18.2181	18.171	18.256	17.871	17.8641	17.9054	18.0343	18.0197	18.0009
P05067	15.6	15.4939	15.4331	15.7058	15.682	15.656	15.3326	15.3272	15.3782
P05090	17.5007	15.9019	16.0161	15.7485	15.9544	15.968	16.1538	15.6496	16.476
P05091	18.692	18.7138	18.6644	18.4284	18.4043	18.4162	18.5368	18.5225	18.5408
P05141	18.4357	18.402	18.4078	18.2746	18.2626	18.2347	18.3231	18.3185	18.2727
P05161	16.3575	16.3167	16.3013	16.3107	16.2252	16.2988	16.1987	16.2772	16.2307
P05162	15.6521	15.7233	15.6516	15.9358	15.8119	15.8449	15.8659	15.8733	15.89
P05165	15.7187	15.6761	15.669	15.3005	15.2715	15.2951	15.4294	15.4297	15.3661
P05166	16.1063	16.1764	16.0716	15.9067	15.8729	15.8917	15.8485	15.9498	15.8899
P05187	14.0701	NA	NA	14.0569	NA	NA	NA	13.7514	NA
P05198	17.659	17.6915	17.5712	17.7556	17.6649	17.7321	17.712	17.7616	17.7525
P05204	15.9497	15.6135	15.8527	14.7573	15.1314	14.9799	15.3198	15.4517	15.3843
P05362	16.5147	16.4397	16.4249	15.7315	15.9299	15.7586	16.1048	16.0864	16.0191
P05386	21.506	21.5139	21.1551	21.7783	21.6903	21.62	21.5019	21.6281	21.557
P05387	19.1045	19.1344	19.0969	19.2633	19.3119	19.3016	19.2079	19.2504	19.2437
P05388	19.9297	19.9458	19.8904	20.0341	20.092	20.0618	19.9688	20.0516	20.0768
P05423	14.6239	14.6904	14.5792	14.8568	14.8529	14.8078	14.7004	14.7147	14.7007
P05455	18.6231	18.6169	18.5431	18.6482	18.6549	18.6475	18.739	18.7573	18.762
P05556	17.0744	17.0441	16.8953	17.0751	17.0822	17.0583	16.9502	16.93	16.9011
P05783	19.1209	19.2037	19.176	19.1573	19.1591	19.1835	19.2073	19.2084	19.2005
P05997	15.1319	15.1182	14.7805	14.9423	14.7846	15.181	13.8974	14.5447	14.4293
P06132	15.907	15.9106	15.7386	16.0611	16.0218	16.0286	15.8689	15.9981	15.9627
P06213	15.1707	15.2816	14.8988	14.986	14.672	14.9216	15.1204	15.1682	15.1199
P06280	15.7702	15.8216	15.5901	15.3382	15.352	15.3671	15.1583	15.3433	15.2935
P06396	17.1025	17.1151	16.8811	17.1178	17.1569	17.1306	16.9974	16.1116	16.9531
P06400	14.8987	14.9276	14.7796	14.9402	14.7891	14.8397	14.8099	14.7029	14.9082
P06454	16.9788	16.9552	17.3246	17.2588	17.1321	16.9897	17.3119	17.2269	17.2634
P06493	17.6685	17.6046	17.6651	18.0656	18.121	18.1504	17.7885	17.838	17.9043
P06576	19.5336	19.5658	19.4734	19.3572	19.3516	19.3096	19.3629	19.4164	19.4005
P06730	16.7234	16.8487	16.7946	17.1269	16.9845	16.9597	16.8468	16.9451	16.9535
P06731	15.2008	15.3133	15.2242	15.2036	15.2763	15.2065	14.8494	14.7524	14.9131
P06733	18.1827	18.2232	18.1589	18.3329	18.3195	18.3497	18.4184	18.4261	18.4385
P06737	16.9954	16.9719	16.923	17.1259	17.1604	17.1	17.1016	17.1324	17.15
P06744	16.9114	16.9063	16.8759	16.9292	16.889	16.9428	17.0416	17.01	17.031
P06746	14.3009	13.9898	13.9322	14.0463	13.5195	13.9948	14.048	13.5089	13.6843
P06748	19.2743	19.2929	19.1743	19.2457	19.2479	19.2345	19.2729	19.2424	19.2513
P06753	17.2194	17.2865	17.1972	17.6366	17.6074	17.5098	17.4362	17.4986	17.5521
P06756	16.1399	16.1484	16.0953	15.7801	15.8504	15.8975	15.7606	15.8322	15.7644
P06865	16.1761	16.3608	16.2958	16.0341	16.233	15.8771	16.0517	15.8286	16.1806
P07099	16.0978	16.1285	15.9615	15.9959	16.0024	15.9152	16.0265	15.9857	16.0792
P07108	18.1945	18.2274	18.1552	18.2064	18.3047	18.127	18.3474	18.3744	18.3932
P07148	19.174	19.2145	19.0446	19.0511	19.0814	19.0551	19.1402	19.1356	19.154
P07195	19.3548	19.374	19.3348	19.5659	19.5606	19.4971	19.558	19.5658	19.6004
P07199	14.8903	15.0743	15.0914	14.4112	14.4819	14.4729	15.0092	14.7977	15.1474
P07203	15.5051	15.4691	15.4946	14.9993	15.1445	14.8662	15.2105	15.3425	15.2219
P07225	14.0682	14.5532	13.8582	NA	NA	NA	NA	13.6293	13.6671
P07237	19.0158	19.0318	18.9967	19.0453	19.0442	19.0583	19.0521	19.0869	19.053
P07305	17.398	17.2975	17.7688	17.0324	17.3274	17.2732	17.2341	16.9616	17.3539
P07339	18.3546	18.2714	18.2498	17.8558	17.8752	17.867	18.0539	18.0304	18.0675
P07355	21.2397	21.233	21.1989	21.2201	21.2456	21.213	21.1111	21.1319	21.1309
P07384	16.3865	16.3733	16.2318	16.3734	16.3699	16.3194	16.4909	16.3512	16.4227
P07437	20.4153	20.4576	20.4151	20.6179	20.64	20.5973	20.8146	20.6712	20.641
P07602	16.3726	16.4203	16.3084	16.077	16.1863	16.132	15.7345	15.8346	15.7067
P07686	17.9499	17.9932	17.9042	17.6187	17.6375	17.5772	17.6936	17.6123	17.5638
P07711	15.9586	15.9138	15.6304	15.6793	15.6529	15.5942	15.1388	15.3535	15.5456
P07737	18.5451	18.4758	18.491	18.6687	18.6401	18.6542	18.7208	18.5775	18.645
P07741	17.3033	17.1964	17.0178	17.2063	17.2274	17.1264	17.2795	17.3329	17.3361
P07814	17.2276	17.2837	17.1913	17.1994	17.2114	17.1926	17.3386	17.3089	17.3129
P07858	17.3516	17.3124	17.168	17.113	17.1056	17.055	17.1744	17.1446	17.1615
P07900	18.6049	18.6043	18.5614	18.7379	18.7479	18.7249	18.8269	18.7885	18.821
P07902	13.2462	NA	NA	13.9336	14.2996	13.8101	NA	14.0983	13.5885
P07910	19.2495	19.3079	19.2746	19.0786	19.0139	19.0738	19.2044	19.1615	19.1616
P07919	17.6766	17.6779	17.604	17.5901	17.4786	17.5247	17.6369	17.5252	17.5498
P07942	17.1579	17.1824	17.1232	17.3008	17.2747	17.2949	17.1691	17.1553	17.126
P07947	17.0325	17.0338	16.9313	16.8377	16.9011	16.7973	16.9226	16.9451	16.8903
P07948	15.4659	15.5798	15.3561	15.1861	15.1503	15.3345	15.3569	15.3374	15.268
P07954	17.783	17.8563	17.7723	17.7842	17.7773	17.8012	17.898	17.9065	17.9306
P07996	15.5691	15.7011	15.556	16.1869	16.0537	16.0444	15.8293	15.9475	16.0414
P08047	15.2478	15.5056	15.2842	15.723	15.6484	15.6572	15.5456	15.5711	15.7543
P08069	14.9516	14.9523	14.8783	14.5802	14.6666	14.7341	14.5658	14.8299	14.6566
P08133	16.9478	16.93	16.8283	17.017	16.9731	17.0091	17.0444	17.0381	17.0556
P08134	18.7687	18.7147	18.7575	18.8709	18.9812	18.9188	18.8433	18.8533	18.8624
P08174	17.21	17.1942	16.9388	16.6984	16.7418	16.8095	16.8935	16.8153	16.8834
P08183	17.4607	17.4872	17.4395	17.0787	17.0988	17.0976	17.368	17.3691	17.3509
P08195	18.8591	18.8248	18.8428	18.6837	18.685	18.6713	18.7862	18.7867	18.7591
P08236	14.158	14.4869	13.9459	14.6958	14.6227	14.7663	13.6	13.8407	13.9108
P08237	16.4977	16.5745	16.5127	16.6729	16.6671	16.6788	16.677	16.7017	16.7267
P08238	19.1243	19.1448	19.1074	19.3183	19.304	19.304	19.2802	19.2665	19.3185
P08240	16.4042	16.4355	16.261	16.3003	16.2339	16.1726	16.277	16.308	16.3292
P08243	16.3719	16.3525	16.2743	16.3837	16.425	16.4081	16.5078	16.4932	16.5279
P08263	14.948	14.8504	14.7983	14.7	14.7074	14.7461	14.7945	14.7137	14.6761
P08397	15.2312	15.4368	15.2543	15.4633	15.4436	15.3175	15.3515	15.4785	15.4017
P08559	17.3962	17.4242	17.3027	17.0816	17.1438	17.163	17.2206	17.299	17.2619
P08571	14.6591	14.6565	14.4472	14.3443	14.5769	14.2053	14.3814	14.3842	14.4236
P08574	15.6123	15.8453	15.6341	15.7052	15.6718	15.6532	15.646	15.7106	15.6134
P08579	18.0275	18.0997	18.1205	18.0386	18.0693	18.105	17.9563	18.0606	18.0724
P08581	15.0975	14.6955	14.3502	14.4152	14.3941	14.4492	14.2478	14.5284	14.3644
P08621	16.9576	16.9915	16.916	16.7972	16.8417	16.7786	16.8639	16.8191	16.8502
P08648	15.8102	15.4225	15.4371	15.1905	15.3136	15.41	15.2189	15.3094	15.3512
P08708	18.2137	18.2202	17.9458	18.4095	18.3769	18.3394	18.274	18.2981	18.3084
P08754	15.0202	15.0573	14.8969	14.9981	14.7741	14.8402	15.0276	14.8892	14.9369
P08758	18.1663	18.1785	18.1526	18.332	18.2861	18.3409	18.2789	18.3609	18.419
P08842	15.0679	14.959	15.0365	14.697	14.5576	14.3775	14.9302	14.7487	14.7184
P08865	18.0927	18.0807	18.0416	18.2777	18.2609	18.2322	18.3036	18.2815	18.2497
P08962	17.6832	17.4566	17.8989	17.7747	17.7285	17.7662	17.3934	17.5919	17.5678
P09001	16.4777	16.3777	16.3058	16.2918	16.278	16.2948	16.2173	16.1974	16.2249
P09012	18.264	18.3287	18.2026	18.0115	18.081	18.1017	18.0886	18.1698	18.2014
P09104	15.596	15.5672	15.5282	15.7084	15.7506	15.4645	15.4014	15.4759	15.6645
P09110	16.1017	16.1467	15.9497	15.9033	15.8783	15.878	15.9458	16.0162	15.8767
P09132	16.504	16.4531	16.2816	16.6285	16.6323	16.5279	16.5394	16.5575	16.479
P09211	20.8682	20.8411	20.8141	21.0868	21.0841	21.0744	21.1522	21.0884	21.0954
P09234	19.0648	19.0284	18.8863	19.0612	19.0086	19.0272	19.0953	19.0575	19.1261
P09327	18.5901	18.6115	18.5929	18.6435	18.6504	18.6368	18.6368	18.5646	18.6082
P09417	16.719	16.6709	16.7094	16.7811	16.7362	16.8385	16.8263	16.7273	16.8495
P09429	18.0914	18.1084	18.079	18.3292	18.333	18.3123	18.2787	18.3459	18.369
P09471	14.304	14.3824	14.4023	NA	14.108	13.5048	14.5244	14.2046	14.1807
P09493	18.2722	18.3351	18.2673	18.8712	18.7768	18.6816	18.5391	18.5028	18.604
P09496	18.1665	18.4129	17.1635	17.6175	17.9159	18.2394	17.3763	18.2389	17.2951
P09497	16.96	16.9441	17.0111	17.0596	17.0462	16.9906	17.0433	17.0796	17.0551
P09525	17.7978	17.812	17.8266	17.803	17.8304	17.8204	17.9296	17.9279	17.9272
P09543	16.1091	16.1231	16.1424	16.0918	16.1177	16.119	16.039	16.0487	16.0988
P09601	16.8288	16.8225	16.6695	17.2126	17.2114	17.1762	16.7395	16.792	16.8302
P09622	17.9963	18.0227	17.8433	17.7513	17.8139	17.7804	17.8721	17.7979	17.8121
P09629	NA	12.484	11.3936	NA	12.4165	12.3986	NA	NA	NA
P09651	19.4975	19.5027	19.3325	19.4507	19.469	19.4401	19.5141	19.4994	19.5084
P09661	18.162	18.14	18.1656	18.0733	18.0968	18.1358	18.0756	18.1256	18.0932
P09668	15.7216	15.7786	15.9131	15.5025	15.4617	15.5009	15.4496	15.2683	15.5345
P09669	16.5752	16.4955	16.4606	16.3788	16.4391	16.3905	16.455	16.4312	16.4404
P09874	18.1591	18.1356	18.1358	18.1193	18.103	18.0845	18.083	18.1573	18.1683
P09884	14.9054	14.9098	14.7009	14.891	14.9994	14.9029	14.8196	14.8746	14.8741
P09923	14.1598	14.5788	14.445	14.3102	13.876	14.2553	14.6385	14.5559	14.616
P09936	18.234	18.2196	18.1846	18.2875	18.3161	18.3024	18.2585	18.2675	18.2853
P09960	17.2502	17.2528	17.2307	17.4531	17.4414	17.475	17.422	17.5068	17.4445
P09972	16.7169	16.7074	16.5241	16.4439	16.5094	16.4548	16.7203	16.6657	16.649
P0C0J8	17.9589	18.0406	18.0999	18.9698	19.0688	19.1183	18.528	18.5346	18.4423
P0CAP2	NA	NA	NA	15.459	15.1511	14.8668	NA	NA	NA
P0CG08	16.5787	16.6476	16.5268	16.3665	16.2426	16.4222	16.062	16.4602	16.4204
P0CG12	13.7784	13.5852	13.7725	13.9906	13.2847	13.7049	13.202	13.3003	13.315
P0CG30	15.3682	15.3783	15.2512	15.392	15.3939	15.2975	15.477	15.3714	15.4542
P0DJD0	NA	NA	13.3465	NA	NA	12.9782	13.1171	13.058	NA
P0DMN0	14.3099	14.4896	14.2351	14.7354	14.4542	14.6661	13.9741	14.3791	14.3051
P0DMV8	19.0034	18.993	18.9182	19.065	19.0848	19.0777	19.0846	19.0891	19.1054
P0DP25	18.7258	18.7766	18.6476	18.8646	18.8866	18.8187	18.8246	18.8678	18.7993
P0DPB6	15.6553	15.6277	15.5777	15.9961	15.9464	15.9794	15.8653	15.7084	15.7676
P0DPD7	14.5228	14.5635	14.4716	14.7496	14.6092	14.564	14.3196	14.5317	14.514
P0DPI2	17.4661	17.4754	17.3096	17.1056	17.14	17.1255	17.2455	17.2577	17.255
P0DTE4	15.3711	15.5176	15.5386	15.0088	14.5247	14.8786	15.0947	14.9339	NA
P10109	16.6395	16.2064	16.0568	15.96	16.0797	15.9322	15.6892	15.8395	15.8604
P10155	16.7207	16.6452	16.5287	16.6372	16.6668	16.656	16.7704	16.7443	16.8041
P10244	14.717	14.7931	14.6042	14.6061	14.6962	14.432	14.2271	14.1829	13.9259
P10253	14.7236	15.147	14.2258	14.4587	14.5099	14.0463	14.5225	14.4566	14.5608
P10301	14.3309	14.5154	14.1051	14.1701	14.025	14.2858	14.0018	13.9081	14.162
P10321	16.3874	16.1428	16.1711	16.1504	16.1631	16.3774	15.799	15.6029	15.7411
P10398	15.3034	15.4175	15.17	15.437	15.3552	15.5212	15.1794	15.5599	15.4435
P10412	19.7636	19.7005	19.6994	19.5011	19.4232	19.4701	19.5573	19.4392	19.4376
P10515	18.3707	18.3721	18.2897	18.0633	18.0964	18.079	18.2496	18.2225	18.2358
P10586	13.7495	13.5238	13.5353	14.0894	14.0769	14.1596	13.1747	13.5654	13.549
P10588	15.0065	14.9937	14.9052	14.8931	14.8225	14.6897	14.5899	14.8424	14.8449
P10599	18.7381	18.7812	18.6942	18.9551	18.9492	18.8215	18.8964	18.9261	18.9862
P10606	17.5886	17.6154	17.7222	17.458	17.4559	17.5084	17.5778	17.5862	17.4786
P10619	16.4226	16.4086	16.4	16.1507	16.0898	16.1652	16.2064	16.2632	16.2535
P10620	19.2912	19.3422	19.2443	19.0854	19.0585	19.1031	19.2043	19.2071	19.2167
P10644	14.3876	14.4307	14.6741	15.1396	15.1541	15.1284	14.6169	14.7199	14.78
P10768	16.9374	16.7923	16.7889	17.0307	17.0125	17.0329	17.0775	17.0629	17.0916
P10809	18.5355	18.5404	18.4992	18.2855	18.3169	18.2941	18.4524	18.431	18.456
P10909	16.4308	16.2176	16.3163	16.2236	16.064	16.1193	15.8059	15.7887	15.8838
P11021	19.2625	19.2999	19.3088	19.2808	19.2515	19.2779	19.2943	19.3144	19.3232
P11047	16.2905	16.3299	16.2451	16.4957	16.5616	16.5289	16.3057	16.3442	16.3409
P11117	14.9755	15.031	15.0443	14.9261	14.9758	14.9027	15.0752	15.0307	15.1078
P11142	19.9392	19.9538	19.9857	20.0966	20.1302	20.0715	20.1313	20.0848	20.0772
P11166	19.7197	19.7085	19.5989	19.4483	19.4409	19.4277	19.4711	19.471	19.4895
P11169	19.959	19.9291	19.9597	19.8777	19.868	19.8072	19.8539	19.9116	19.8921
P11171	16.2127	16.2165	16.1749	15.9632	16.0258	15.9869	16.0729	16.0835	16.042
P11172	17.3901	17.4181	17.3218	17.4347	17.4563	17.3642	17.4368	17.4051	17.41
P11177	18.3338	18.358	18.2371	18.1814	18.0507	18.1369	18.2456	18.1987	18.2728
P11182	16.2218	16.0302	16.1561	15.6243	15.5485	15.6405	15.8415	15.8911	15.9193
P11216	15.492	15.4869	15.4811	15.7113	15.7675	15.7731	15.7689	15.7384	15.7649
P11233	18.339	18.2946	18.1369	18.2845	18.2875	18.1815	18.2243	18.2558	18.2836
P11234	17.4918	17.4718	17.4721	17.3148	17.3102	17.2864	17.3276	17.3057	17.3206
P11274	14.5796	14.5633	14.5947	14.2696	14.3409	14.4575	14.5706	14.5955	14.6309
P11279	16.613	16.5691	16.5756	16.292	16.3569	16.0958	16.2431	16.3796	16.4483
P11310	17.3861	17.498	17.3894	17.0704	17.041	17.0532	17.3132	17.2518	17.3426
P11387	18.1769	18.1799	18.1971	18.0139	17.9651	17.976	18.022	18.0197	17.9745
P11388	17.0917	17.1141	17.0849	17.4601	17.4645	17.4715	16.9466	16.9657	16.9631
P11413	16.7209	16.6736	16.6493	16.7573	16.7054	16.7183	16.7725	16.8394	16.8343
P11441	16.7652	16.8123	16.6995	16.9224	16.9043	16.8992	16.7865	16.8631	16.9076
P11474	14.1429	14.1923	14.0248	14.0215	13.8846	14.0638	13.7846	13.6508	13.9033
P11498	14.9922	15.1849	14.8755	14.6191	14.684	14.6247	14.5122	14.7251	14.5798
P11532	15.3627	15.023	15.135	15.3888	15.5288	15.3412	15.0098	15.2585	15.081
P11586	18.3194	18.3394	18.3245	18.4488	18.487	18.4986	18.4841	18.509	18.5192
P11717	15.093	15.0321	14.9449	14.8674	14.812	14.7907	14.6817	14.7698	14.7989
P11766	17.654	17.6882	17.6914	17.9547	17.9608	17.9638	17.9277	17.919	17.9642
P11802	15.2833	15.3683	15.4452	16.1564	16.1264	16.0917	15.4812	15.4518	15.3483
P11908	18.2966	18.2801	18.2788	18.4481	18.4053	18.4209	18.4468	18.5041	18.4493
P11940	19.3539	19.3853	19.3225	19.5535	19.5833	19.5691	19.3793	19.38	19.4107
P12004	18.3905	18.3804	18.3404	18.5483	18.6097	18.6164	18.6812	18.6109	18.6238
P12074	18.5179	18.598	18.3387	18.4259	18.4413	18.4561	18.3878	18.3537	18.3771
P12081	17.7631	17.7229	17.7732	17.838	17.8449	17.8251	17.867	17.8742	17.8676
P12109	13.7722	13.8188	13.5553	13.8647	13.508	13.6481	12.981	13.2431	13.394
P12235	19.0725	19.0045	19.0133	18.7218	18.8339	18.8003	18.8806	18.9277	18.9225
P12236	17.7529	17.792	17.728	17.7384	17.7135	17.7488	17.7552	17.765	17.7478
P12268	17.5342	17.5682	17.5482	17.9078	17.8853	17.8758	17.8208	17.8532	17.8713
P12270	17.2979	17.3068	17.2714	17.2431	17.2298	17.2055	17.1988	17.2021	17.2194
P12277	18.5647	18.5674	18.4183	18.587	18.5831	18.6052	18.7388	18.7368	18.7137
P12429	17.5353	17.596	17.5203	17.9114	17.8693	17.8698	17.8365	17.8374	17.7888
P12532	17.4906	17.3778	17.4006	17.4944	17.4816	17.5549	17.6665	17.7102	17.7028
P12694	14.7851	14.5965	14.5856	14.1013	14.0576	14.0313	13.9426	14.1023	14.1725
P12755	15.085	15.3687	15.1035	15.0675	14.9565	15.0045	14.6904	14.883	14.9197
P12814	16.8912	16.923	16.7876	16.9401	16.9589	16.881	16.9701	16.9013	16.8963
P12830	17.4534	17.7894	17.5312	17.3759	17.4004	17.2932	17.4022	17.5025	17.5016
P12931	16.8352	16.9205	16.9379	16.6316	16.686	16.6161	16.6054	16.6377	16.6123
P12955	16.1777	16.1842	15.9167	16.3767	16.4	16.4073	16.3676	16.4032	16.3378
P12956	17.8306	17.8321	17.769	17.7638	17.8199	17.782	17.9031	17.8905	17.8529
P13010	18.0915	18.083	18.0088	18.0524	18.0741	18.062	18.1257	18.1966	18.1571
P13051	16.1158	16.1027	15.9769	16.2283	16.2027	16.276	16.0676	16.1037	16.1965
P13056	11.6769	NA	NA	NA	NA	NA	12.1099	11.5542	NA
P13073	18.211	18.2395	18.1307	18.1151	18.132	18.1689	18.047	18.0732	18.1375
P13196	14.3486	14.2544	14.1107	15.1062	15.0485	14.9194	13.1798	13.6927	13.7424
P13284	16.8389	16.8478	16.6975	16.4187	NA	16.4764	NA	16.6314	16.6038
P13473	17.9588	17.9946	17.9139	17.689	17.7026	17.6887	17.8444	17.9183	17.9393
P13489	17.7069	17.688	17.5477	17.9056	17.9001	17.8515	17.8513	17.8372	17.8719
P13498	17.9727	17.926	17.7917	17.9168	17.8662	18.0283	16.6874	17.0481	17.0755
P13569	14.7307	14.7574	14.3495	NA	13.2431	NA	13.8147	NA	NA
P13639	18.5782	18.581	18.475	18.9907	19.0199	19.0222	18.8582	18.8555	18.8416
P13667	17.8524	17.9098	17.8858	17.8858	17.8922	17.885	17.8348	17.8924	17.88
P13674	17.0253	17.1621	17.0253	16.8552	16.8809	16.8771	16.9775	16.9427	17.0581
P13693	18.6741	18.7822	18.7203	19.4001	19.3372	19.3735	19.0354	19.1048	19.204
P13716	14.3034	14.1683	NA	14.1271	14.2075	14.3536	14.0305	14.3218	14.4748
P13726	NA	NA	13.6716	14.5236	14.6349	14.1614	NA	13.9906	NA
P13796	17.6628	17.6306	17.6045	17.8152	17.8082	17.8171	17.763	17.783	17.7684
P13797	17.164	17.1235	17.1007	17.269	17.3276	17.349	17.1977	17.256	17.2443
P13798	16.8782	16.8765	16.8825	16.9955	16.9876	16.991	16.9969	16.9842	17.0312
P13804	19.5481	19.5482	19.4425	19.2992	19.2454	19.2684	19.3113	19.3508	19.367
P13807	14.7517	14.8464	14.3205	14.9247	14.9075	14.8638	14.7312	14.818	14.809
P13861	16.1529	16.0985	16.0473	16.073	16.0152	15.895	16.1197	16.1492	16.1259
P13984	16.0553	16.0236	15.8356	16.1834	16.1195	16.178	16.1345	16.1129	16.1531
P13987	17.6895	17.7034	17.5507	17.3825	17.4774	17.4657	17.4332	17.4051	17.4153
P13995	17.6335	17.5613	17.3536	17.2612	17.278	17.3133	17.3167	17.3045	17.3508
P14060	16.8155	16.7471	16.3716	16.1945	16.2544	16.2996	16.5575	16.3147	16.4412
P14174	14.5491	14.6444	14.207	14.5697	14.4708	14.5669	14.6777	14.5979	14.6151
P14209	18.2057	18.1369	18.047	18.0657	18.1093	17.9771	18.1443	18.0809	18.0867
P14314	17.7554	17.7254	17.8125	17.7795	17.6422	17.7081	17.7797	17.7142	17.7481
P14324	16.7859	16.749	16.6765	16.6971	16.6797	16.6387	16.8079	16.7893	16.7658
P14373	14.259	14.1735	14.0963	14.3624	15.0078	14.4436	13.8309	13.8215	13.9717
P14406	20.442	20.5322	20.3846	20.1339	20.024	20.1119	20.2604	20.2629	20.2852
P14543	13.5945	13.7304	13.0426	13.0912	13.2683	13.1454	13.3062	13.9139	13.4529
P14550	15.8681	15.8004	15.7469	16.0681	16.0789	16.0205	16.0127	15.972	16.017
P14555	15.141	15.0514	14.7996	12.8423	11.7143	13.0131	12.7716	12.8471	13.0792
P14618	19.4217	19.4699	19.3871	19.6163	19.6004	19.6023	19.7396	19.7046	19.7058
P14625	18.8562	18.9321	18.8309	18.827	18.846	18.8205	18.8474	18.8618	18.8615
P14635	15.2795	15.1871	15.1713	16.0906	16.1178	16.0623	14.9794	14.9738	15.0385
P14678	17.3759	17.5045	17.3834	17.3422	17.3838	17.3097	17.322	17.4388	17.3765
P14735	15.5701	15.6507	15.2559	15.7233	15.8343	15.7383	15.7503	15.8633	15.7694
P14854	18.0792	18.0794	17.8476	17.929	17.9228	17.9338	17.9748	17.9154	17.98
P14859	15.0072	15.0068	14.7547	15.0353	14.8258	14.7738	15.1294	15.1807	15.1332
P14866	18.66	18.6566	18.5944	18.4962	18.4242	18.4635	18.4845	18.4827	18.4619
P14868	17.7318	17.7549	17.7154	17.8794	17.8571	17.846	17.8125	17.8503	17.8387
P14923	18.6078	18.5991	18.4164	18.3763	18.3893	18.3951	18.4162	18.369	18.3399
P14927	18.3146	18.2707	18.2437	18.1415	18.226	18.2019	18.1411	18.1637	18.2693
P15104	14.4034	14.6977	14.4778	15.5161	15.7672	15.8155	14.6471	14.8828	14.947
P15121	15.3789	15.9153	15.6353	15.947	15.8154	15.8679	15.7125	15.9099	15.9249
P15151	16.0309	16.0257	15.9106	15.8407	15.7503	15.8058	15.8039	15.8192	15.8867
P15170	17.073	17.0396	16.957	17.2123	17.1761	17.1726	17.2171	17.2094	17.1821
P15260	16.5159	16.599	16.4417	16.3796	16.321	16.3166	15.9775	16.0086	15.9966
P15291	17.0319	17.1662	16.6824	16.5745	16.4687	16.4974	16.5251	16.535	16.7625
P15311	17.829	17.8376	17.7719	18.0381	18.0292	18.0613	18.0275	18.0228	18.0399
P15328	16.6151	16.6162	16.4484	16.4891	16.3729	16.3873	16.432	16.3745	16.4367
P15336	14.8222	14.2839	14.2356	14.4288	14.5957	14.2756	14.2738	14.1795	14.0855
P15363	16.0934	16.1078	15.9805	17.1891	17.132	17.2251	16.4799	16.4888	16.5178
P15374	17.2248	17.151	17.0403	17.2755	17.2245	17.2406	17.1476	17.2185	17.275
P15408	15.664	15.4674	15.2873	15.0545	15.1904	15.0751	14.5364	14.6093	14.9545
P15428	NA	NA	NA	15.459	15.9005	NA	15.6998	NA	NA
P15514	16.3555	16.4372	16.2512	15.9326	15.9226	15.9703	15.201	15.2522	15.2114
P15529	16.6256	16.6087	16.5854	16.5774	16.5615	16.564	16.503	16.443	16.5494
P15531	18.677	18.5687	18.4979	18.8681	18.8551	18.8351	18.9661	18.8949	18.8906
P15559	15.7585	15.8626	15.6852	16.0243	15.9866	15.7703	15.5237	15.38	15.4713
P15586	16.2568	16.2823	16.3979	15.6935	15.9518	15.7569	15.9879	16.0807	16.1719
P15880	19.0943	19.0641	19.0376	19.3329	19.3122	19.311	19.2064	19.2564	19.257
P15923	12.7392	12.6114	12.622	13.9936	13.5632	13.6455	13.0091	13.0516	13.4319
P15924	17.2938	17.3105	17.2634	17.2503	17.2731	17.2435	17.2367	17.2622	17.242
P15927	17.738	17.8059	17.6947	17.919	17.8279	17.7464	17.9111	17.7889	17.8584
P16035	NA	13.7196	NA	NA	NA	NA	13.6336	NA	13.9718
P16083	15.0996	15.0432	14.6675	15.0814	14.9756	15.1764	15.168	15.1707	15.2732
P16144	15.1674	15.209	15.0411	15.4165	15.3617	15.3295	15.0492	15.0388	15.0999
P16152	17.2387	17.2691	17.2876	17.1205	17.1345	17.0689	17.2784	17.2128	17.2434
P16219	14.1759	14.4598	14.5769	14.1489	14.2937	14.2913	14.3215	14.2475	14.2582
P16220	17.2086	17.3667	17.3592	17.3227	17.2131	17.1302	17.2471	16.9848	17.2631
P16260	NA	NA	NA	13.3399	13.5325	13.8485	NA	NA	NA
P16278	16.4598	16.4471	16.2449	16.0817	16.0808	16.1289	16.2554	16.2599	16.2515
P16284	14.9748	14.6924	14.97	NA	NA	NA	NA	NA	NA
P16333	14.1142	14.1695	14.0445	14.523	14.4168	14.4403	14.6199	14.635	14.4764
P16383	14.5199	14.5398	14.1326	14.6686	14.7311	14.6619	14.535	14.5181	14.6433
P16401	20.7978	20.7913	20.7542	20.488	20.5183	20.4765	20.5737	20.5975	20.5851
P16402	22.0968	22.1738	22.3477	21.4967	21.6766	21.7129	22.0164	21.9619	22.0199
P16403	19.4017	17.9218	21.5484	17.6041	19.9787	21.3222	17.6603	21.2588	19.861
P16422	18.8111	18.8047	18.7786	18.8609	18.9253	18.8882	18.6199	18.7311	18.6823
P16435	17.0147	17.0233	16.9968	16.7995	16.8229	16.7695	17.0027	17.0765	16.9432
P16455	17.1981	17.1104	17.1595	17.3009	17.2706	17.251	17.284	17.3773	17.327
P16615	16.9223	16.9551	16.8914	16.8084	16.7879	16.8046	16.8854	16.9065	16.9231
P16930	15.3496	15.3707	15.2783	15.4411	15.4095	15.4333	15.5969	15.4146	15.569
P16949	19.0511	19.0208	18.9349	18.8186	18.9658	18.8969	19.1599	19.0541	19.3584
P16989	17.6456	17.6554	17.3978	18.0006	17.9931	17.9687	17.6134	17.5782	17.5658
P17010	13.9125	13.4119	13.4438	13.792	13.4879	13.8772	13.69	13.3393	13.7608
P17026	14.3979	14.2218	14.1142	14.5455	14.8252	14.8933	14.7647	14.5887	14.6738
P17029	14.0238	NA	NA	NA	14.1318	NA	NA	NA	13.9779
P17039	15.0447	15.3441	15.2749	15.139	15.1498	15.2403	14.9501	15.3827	15.1568
P17050	15.3393	15.6671	14.5298	15.0029	14.7358	14.7296	14.9616	15.0343	14.6776
P17066	22.8865	22.8691	22.9457	23.0117	23.0564	23.0481	23.0841	22.9736	23.0699
P17096	17.8894	18.1244	18.4347	17.3407	17.6313	17.6228	17.9766	17.7104	17.7728
P17152	16.462	16.4809	16.4287	16.3098	16.4328	16.2707	16.323	16.4193	16.4341
P17174	16.9271	16.8949	16.8108	17.0768	17.0077	17.0656	17.0848	17.1277	17.1242
P17301	16.4767	16.5136	16.3942	16.4284	16.3855	16.4486	16.3747	16.3669	16.3305
P17480	16.8395	16.8198	16.7552	16.8863	16.9573	16.8984	16.9402	16.9253	16.9086
P17535	18.0739	14.7348	NA	14.8343	14.6657	14.48	14.0127	14.3182	14.2648
P17544	13.4304	NA	13.3714	12.8753	NA	NA	12.4266	12.7382	NA
P17568	18.0939	18.0577	17.8299	17.8752	17.9323	18.0439	17.8097	17.8606	17.856
P17612	15.3451	15.3288	15.0226	14.9956	15.4594	15.4122	15.2243	15.1617	14.5778
P17655	16.8744	16.8731	16.7864	17.0817	17.0555	17.0658	17.0582	17.0783	17.066
P17676	15.8664	16.7062	16.0478	15.5002	NA	14.5949	15.5144	15.1918	15.3058
P17706	16.1882	16.1584	16.1481	16.1759	16.1554	16.2001	16.247	16.2696	16.1346
P17707	NA	NA	NA	14.6359	14.8118	14.8526	13.3883	12.8261	NA
P17812	17.3777	17.4198	17.2994	17.677	17.6936	17.6516	17.579	17.5946	17.6189
P17844	18.4503	18.4379	18.3671	18.5646	18.5868	18.6022	18.4654	18.4593	18.5085
P17858	16.7421	16.7074	16.5597	16.6944	16.7363	16.6772	16.7968	16.8092	16.8091
P17931	18.87	18.8976	18.8738	18.9872	18.9849	19.0758	18.9719	18.9825	18.9863
P17980	18.1233	18.164	18.0659	18.2028	18.2143	18.2285	18.2573	18.2437	18.2869
P17987	19.1982	19.1281	19.058	19.2551	19.2087	19.1882	19.187	19.2133	19.1943
P18031	17.5257	17.6654	17.6286	17.6311	17.5801	17.6043	17.5896	17.6062	17.5537
P18074	15.2733	15.2795	14.9811	14.8696	15.0924	15.2427	14.9729	15.2385	15.0017
P18077	16.3606	17.3037	17.9533	17.3682	17.6416	17.5526	17.5017	17.3245	17.4116
P18084	15.3437	15.3701	15.1881	15.1888	15.119	15.0135	15.0581	15.2102	15.1945
P18085	18.8578	18.8485	18.7718	18.8344	18.7848	18.8714	18.8473	18.8114	18.8029
P18124	17.5465	17.4381	17.5177	17.6806	17.6552	17.6699	17.5815	17.5946	17.5876
P18206	17.4265	17.4422	17.4146	17.6878	17.7521	17.7706	17.558	17.5605	17.5738
P18433	15.8017	15.9348	15.6852	15.5311	15.5657	15.6568	15.7748	15.8997	15.7364
P18440	14.2848	14.0067	14.0048	14.122	14.1577	14.1159	14.4873	14.3418	14.1142
P18583	15.9353	15.9471	15.9678	15.8989	15.8587	15.836	15.6835	15.6931	15.6046
P18615	16.1531	16.1599	16.2499	16.2482	16.279	16.3115	16.2125	16.239	16.3056
P18621	19.4407	19.4581	19.3477	19.4973	19.4662	19.5351	19.4716	19.5262	19.5187
P18669	17.6956	17.7381	17.6341	17.8466	17.8333	17.8168	17.8849	17.9112	17.8536
P18754	18.9136	18.932	18.9233	18.7854	18.7752	18.7625	18.8099	18.9115	18.8442
P18827	15.646	15.0407	15.3601	14.7151	14.8606	14.7588	14.5406	NA	14.9672
P18846	17.966	NA	17.972	18.0226	18.0967	NA	17.7295	NA	17.8148
P18850	12.6945	12.6884	12.1296	13.1786	13.3722	13.2221	NA	NA	NA
P18858	14.3989	14.2102	14.3554	14.7453	14.6785	14.4708	14.4933	14.4368	14.6034
P18859	19.8122	19.7881	19.7497	19.6286	19.65	19.6124	19.6126	19.6374	19.6408
P18887	15.5012	15.4986	15.2028	15.1961	15.2044	15.1968	15.301	15.2631	15.2208
P19174	15.5271	15.3705	15.3003	15.5801	15.6677	15.5449	15.5142	15.4391	15.5002
P19224	18.9081	18.8933	18.8286	18.8018	18.7849	18.7941	18.8254	18.7679	18.7124
P19256	NA	NA	14.6991	14.5171	14.4787	14.3597	NA	NA	NA
P19338	19.1288	19.1682	19.1944	19.1686	19.1374	19.1353	19.2429	19.195	19.2171
P19367	15.2543	15.2776	15.4178	15.194	15.1947	15.1987	15.4216	15.2644	15.3185
P19387	16.7283	16.4452	16.129	16.6236	16.6219	16.5908	16.4627	16.6604	16.5853
P19388	17.3423	17.1338	17.1129	17.3757	17.2898	17.2744	16.9902	17.326	17.2419
P19404	18.1588	18.1019	18.0472	18.0574	18.2297	18.0012	17.7898	17.852	17.9138
P19447	15.0798	15.0484	15.0322	14.8398	15.0693	14.8696	15.0602	14.8699	15.0888
P19474	12.652	NA	NA	13.2599	NA	12.759	12.0646	NA	NA
P19525	17.0067	16.9867	17.0094	16.9317	16.9195	16.9299	16.9474	17.0645	17.0082
P19623	15.8523	15.7606	15.6746	16.2933	16.2842	16.1623	16.2504	16.3039	16.2458
P19634	15.4906	15.3639	15.3981	15.3738	15.1902	15.2538	15.4014	15.4132	15.2912
P19784	16.2489	16.2652	16.2387	16.5234	16.5394	16.5302	16.4935	16.4573	16.4871
P19793	14.862	14.848	14.6105	14.331	14.6634	14.8111	14.5601	14.7707	14.2949
P19838	14.366	14.3621	14.1469	14.452	14.5792	14.4673	14.4113	14.363	14.5517
P19971	NA	NA	13.8482	NA	NA	15.671	NA	14.6029	NA
P20020	16.5922	16.6386	16.4759	16.3597	16.3715	16.4034	16.4494	16.5129	16.3792
P20042	17.4648	17.4782	17.3837	17.4603	17.5428	17.4645	17.364	17.4236	17.4364
P20073	17.2554	17.2728	17.2276	17.364	17.321	17.3749	17.2886	17.2816	17.2875
P20226	16.123	16.0658	15.8097	NA	NA	16.1132	15.8807	15.8523	15.9699
P20248	15.3936	15.7291	15.5057	16.015	16.3226	16.4977	15.4544	14.9443	15.494
P20290	16.6262	16.8964	16.5665	17.3406	17.2887	17.3077	16.8958	16.9508	16.871
P20336	17.8857	17.8295	18.0455	17.8321	17.8633	18.1399	17.8153	17.9265	17.6347
P20337	16.1366	15.9962	15.818	16.0086	16.0517	16.0489	16.1694	15.8828	16.13
P20338	15.671	15.7678	15.6597	15.6528	15.6122	15.655	15.7131	15.7378	15.6402
P20339	16.548	16.2446	16.2313	16.2389	16.2328	16.2139	16.3352	16.4493	16.3606
P20340	18.9859	19.0234	19.0079	18.7852	18.7444	18.7716	18.8666	18.8644	18.9478
P20585	13.4117	13.6661	13.4953	14.0015	13.9299	13.8451	13.6357	14.1469	13.7243
P20618	18.347	18.3548	18.1565	18.616	18.6244	18.651	18.5345	18.5588	18.5522
P20645	17.8411	17.9218	17.9181	17.8302	17.8038	17.6308	17.9334	17.8615	17.8887
P20674	16.5617	16.4577	16.3462	16.2224	16.3098	16.4393	16.6055	16.4694	16.4695
P20700	18.7716	18.7871	18.7931	18.5224	18.5126	18.508	18.6877	18.6327	18.6351
P20711	14.7592	14.8693	14.7875	15.2156	15.1697	15.238	14.5004	14.8726	14.985
P20810	17.2524	17.2367	17.1603	17.1999	17.1034	17.0661	17.2898	17.3497	17.2246
P20815	14.684	14.6488	14.4474	14.7346	14.5106	14.4037	14.0621	NA	NA
P20823	15.399	15.3829	15.3368	15.8039	15.5814	15.7721	15.4679	15.7054	15.6241
P20839	14.9208	14.8718	14.7293	14.8389	14.9328	15.0739	15.1566	15.1536	15.118
P20933	15.7498	15.8239	15.5357	NA	NA	NA	15.4949	15.3258	15.447
P20936	15.0761	15.019	14.9397	14.9441	14.7751	14.8395	15.0266	14.9532	14.9776
P20962	NA	16.4706	16.8912	16.4203	16.7073	16.6812	16.502	16.7173	16.4825
P21127	15.9756	15.996	15.9229	15.9128	15.8561	15.8988	15.9231	15.9401	15.9338
P21266	14.4022	14.7091	14.6779	14.7536	14.8497	14.6778	14.0026	14.7293	14.9821
P21281	16.9443	16.9176	16.8619	17.0094	16.9713	16.9903	17.0306	16.9773	17.0197
P21283	15.4749	15.4089	15.3521	15.2984	15.4643	15.442	15.4069	15.3196	15.4034
P21291	17.3989	17.4217	17.3617	18.1186	18.094	18.1043	17.795	17.7495	17.7524
P21333	18.1134	18.1414	18.0628	18.4801	18.4916	18.4717	18.264	18.3118	18.3263
P21359	14.6364	14.5241	14.3429	14.1477	14.2956	14.1465	14.357	14.18	14.3877
P21399	16.8288	16.7636	16.7333	16.8111	16.7562	16.8584	16.8606	16.9043	16.866
P21583	17.0375	17.1	16.9101	16.9021	16.8335	16.8959	16.603	16.6167	16.6034
P21675	13.1148	13.6074	12.4116	12.9607	13.2318	13.315	12.2482	13.41	13.2954
P21709	15.8626	15.872	15.6079	15.6276	15.6953	15.7079	15.4893	15.5834	15.674
P21741	14.8983	15.0937	15.1233	14.0918	13.9497	13.6613	14.1913	14.2183	14.2669
P21796	19.832	19.8305	19.7921	19.5316	19.5456	19.5685	19.7891	19.7476	19.7006
P21912	18.3518	18.4229	18.3665	18.2294	18.269	18.2464	18.1946	18.2465	18.2321
P21926	17.893	19.3196	17.9163	19.0899	19.0066	19.0251	19.2254	19.1117	19.1492
P21953	14.9789	14.9407	14.7281	14.6619	14.2643	14.5391	14.8328	14.7517	14.7707
P21964	16.5648	16.5573	16.346	16.5627	16.5701	16.519	16.6518	16.7753	16.7435
P21980	15.2173	15.3025	15.2509	15.4836	15.443	15.4093	15.4837	15.4772	15.5422
P22033	15.4347	15.6411	15.5443	15.0848	15.0316	15.0537	15.1579	15.1705	15.0502
P22059	15.6342	15.6636	15.5624	15.7947	15.7576	15.7502	15.6567	15.7273	15.7789
P22061	17.6465	17.6503	17.6691	17.778	17.7207	17.7211	17.7527	17.7611	17.7947
P22083	NA	12.9069	NA	13.4138	13.4479	NA	13.0171	NA	NA
P22087	18.9043	18.9123	18.7998	18.7664	18.7174	18.7279	18.7743	18.7415	18.826
P22102	16.8034	16.7974	16.719	16.8603	16.8132	16.8126	16.9286	16.9032	16.8654
P22223	16.2106	16.2456	16.1234	16.1222	16.1491	16.0972	16.089	16.0264	16.0256
P22234	18.131	18.1744	18.1741	18.1363	18.1321	18.1654	18.281	18.2461	18.2606
P22307	16.6221	16.6619	16.5038	16.3065	16.3109	16.314	16.3943	16.4633	16.4496
P22314	17.5038	17.4499	17.4646	17.5135	17.5293	17.4613	17.5614	17.5511	17.589
P22392	18.6057	18.6047	18.5692	18.9065	18.9147	18.8887	18.9228	18.9202	18.8967
P22413	14.4891	14.3614	13.8445	13.8269	13.6381	13.7441	14.5892	14.6224	14.2515
P22415	16.0427	16.024	15.4724	15.5408	15.3818	15.6414	15.7861	15.8753	15.8367
P22455	14.3863	14.3961	14.2556	14.8776	14.8506	14.7767	14.5832	14.7837	14.5932
P22570	16.0386	16.1228	16.0798	15.7469	15.6893	15.7488	15.9047	15.7987	15.7935
P22626	19.5779	19.6022	19.5742	19.3111	19.3079	19.3411	19.4248	19.4573	19.4257
P22670	13.9592	14.0713	13.9608	14.0042	14.0614	13.8385	13.9589	14.1958	14.216
P22681	15.0117	15.0213	15.0281	15.0926	15.3671	15.0273	15.2116	15.2266	15.2275
P22695	17.9786	17.9623	17.9115	17.965	17.9772	17.966	17.805	17.7998	17.8528
P22830	15.6094	15.6284	15.5353	15.4444	15.5061	15.4691	15.5024	15.5001	15.4881
P23025	15.7381	15.9882	15.5139	16.3633	16.3794	16.3779	16.02	15.9209	16.065
P23141	16.7462	16.7853	16.6407	16.6585	16.6771	16.7068	16.727	16.771	16.7187
P23142	15.097	15.2844	15.0993	14.6693	14.5964	14.5061	14.6307	14.6569	14.734
P23193	16.8566	16.8966	16.9631	16.9988	17.0945	17.0545	17.1422	17.0453	17.0997
P23229	14.9261	14.973	14.7942	14.7615	14.7864	14.6261	14.6342	14.7823	14.7647
P23246	18.4159	18.3893	18.2874	18.3383	18.3674	18.3455	18.3074	18.3528	18.3725
P23258	16.4922	16.4461	16.2026	16.5982	16.563	16.5887	16.6466	16.6177	16.607
P23284	20.2739	20.2747	20.3986	20.1928	20.1704	20.2314	20.2838	20.28	20.2872
P23368	16.3545	16.2909	16.1992	15.9658	16.0896	16.0655	15.9796	16.0748	16.0928
P23378	16.5636	16.5638	16.4007	16.3581	16.3944	16.3823	16.434	16.4283	16.4629
P23381	16.4602	16.374	16.2691	16.7315	16.751	16.8124	16.7079	16.6707	16.7082
P23396	19.3796	19.4447	19.481	19.6343	19.615	19.5767	19.559	19.5541	19.5469
P23434	18.6072	18.6479	18.5054	18.4124	18.3976	18.3956	18.4499	18.4192	18.4272
P23443	14.6835	14.7077	14.6219	14.9178	15.0074	14.9775	14.672	14.9988	15.0544
P23458	14.169	14.3041	13.9706	14.5584	14.4003	14.3186	13.6279	13.2857	13.6309
P23469	14.1066	14.1022	13.9834	14.0826	13.9881	13.8627	14.0092	14.0655	14.0585
P23497	15.641	15.8137	15.5805	15.6952	15.4749	15.6811	15.5589	15.7007	15.627
P23511	15.8257	15.7686	15.6715	16.077	16.0082	15.8387	15.5396	15.8274	15.6256
P23526	18.6279	18.6153	18.6317	18.9437	18.9422	18.9505	18.889	18.9596	18.9002
P23527	22.3745	22.3922	22.3374	22.2326	22.2097	22.2116	22.2694	22.2369	22.2427
P23528	18.448	18.5083	18.328	18.6738	18.6884	18.6669	18.7942	18.7605	18.7266
P23588	16.6835	16.9757	16.764	17.3595	17.2012	17.255	17.1999	17.2939	17.1297
P23610	14.8588	14.7465	14.5863	15.186	15.2139	15.129	14.9319	14.6979	15.1186
P23634	13.8496	13.9685	14.0969	13.267	NA	13.5301	13.7423	13.8796	13.7865
P23677	14.6698	14.5191	13.9983	14.6391	14.8778	14.7855	14.6835	14.5658	14.5833
P23786	16.0854	16.1162	15.9815	15.7862	15.8367	15.8099	15.8038	15.8412	15.8881
P23919	16.4896	16.4746	16.3712	16.414	16.4846	16.4478	16.4908	16.5543	16.5016
P23921	17.071	17.0385	16.9403	17.2323	17.226	17.1881	17.2073	17.239	17.1959
P24385	13.1361	12.897	NA	13.4716	14.0132	13.9309	NA	NA	NA
P24386	13.1718	12.9711	13.1058	13.2698	13.7774	13.4212	13.5437	13.6885	13.1192
P24390	15.0257	14.8479	14.3782	15.4463	15.3745	15.568	14.9866	15.4863	15.4596
P24468	16.1111	16.1096	16.0639	16.1303	16.1266	16.1314	16.0323	16.0959	16.1152
P24534	19.577	19.5462	19.4107	19.7955	19.7514	19.7392	19.6772	19.7185	19.6714
P24539	18.5923	18.5475	18.4809	18.311	18.3321	18.3103	18.4182	18.4227	18.4624
P24588	NA	13.5771	NA	14.2074	14.1155	14.0619	13.4178	12.9192	14.1058
P24666	18.1994	18.3466	18.2421	18.382	18.2764	18.3853	18.4137	18.4596	18.4328
P24752	17.8047	17.8604	17.8905	17.5758	17.5997	17.5508	17.6426	17.6223	17.6686
P24844	14.4706	14.5578	14.337	15.8709	15.8525	15.7992	15.2204	15.3696	15.1542
P24863	15.646	15.6764	15.5614	15.6687	15.7649	15.6382	15.5088	15.3	15.2046
P24928	15.9728	15.9821	15.8843	15.8881	15.8638	15.8367	15.7632	15.7641	15.8463
P24941	15.9539	15.9162	15.9586	16.5804	16.5532	16.4811	15.9216	15.956	15.9507
P25054	13.7326	13.9905	13.595	13.7821	14.2598	13.9741	13.8623	13.6058	13.5836
P25098	14.8812	14.9241	14.7743	15.1356	15.1033	15.1938	15.1142	14.9856	15.1278
P25205	17.3536	17.316	17.2461	17.4267	17.4752	17.4585	17.3951	17.4102	17.3718
P25325	17.5316	17.5721	17.5281	17.3231	17.1611	17.2656	17.4622	17.4096	17.4065
P25398	19.7798	19.8406	19.6477	19.9796	19.8164	19.97	19.904	19.8918	19.9397
P25440	15.4871	15.532	15.4337	15.2193	15.091	15.2459	15.2456	15.1078	15.1446
P25490	16.8614	16.8625	16.8483	16.7506	16.6789	16.8678	16.8598	16.9879	16.9717
P25685	15.9093	15.7579	15.8287	16.2211	16.3296	16.1403	16.1666	16.0324	16.1272
P25686	14.5301	14.2387	13.9526	14.0718	14.1217	14.1091	14.2886	14.1706	14.1895
P25705	18.7547	18.7153	18.721	18.4304	18.4582	18.4184	18.6304	18.6287	18.5722
P25786	17.9188	17.8506	17.8913	17.9941	17.984	18.0518	18.0746	18.1225	18.0496
P25787	17.6553	17.5743	17.4817	17.67	17.6588	17.657	17.8306	17.8434	17.8034
P25788	18.0294	17.9844	18.121	18.1472	18.1917	18.163	18.2056	18.1904	18.2641
P25789	16.4777	16.5353	16.4329	16.8588	16.868	16.8141	16.8985	16.8864	16.9451
P25815	14.9962	14.8814	14.8048	15.0101	14.6987	14.9427	14.6591	14.7315	14.1167
P26196	17.3347	17.2945	17.4019	17.3078	17.2839	17.3633	17.416	17.4403	17.409
P26232	19.4299	18.1269	18.1001	17.977	19.0107	19.0432	17.9331	18.1248	18.9578
P26358	16.2135	16.1718	16.0985	16.4458	16.4593	16.4822	16.2474	16.2547	16.2759
P26368	17.9288	17.8891	17.8146	17.8083	17.802	17.7985	17.7371	17.823	17.8088
P26373	20.1277	20.101	20.1672	19.9125	20.0108	19.9768	20.1074	19.9487	20.0183
P26374	14.4382	14.4572	14.2647	14.2096	14.6191	14.4066	14.5424	14.5169	14.5563
P26440	16.8671	16.9348	16.7702	16.6691	16.7239	16.6665	16.7975	16.8908	16.8048
P26572	16.0361	15.9845	15.6384	15.7643	15.666	15.7557	15.5098	15.6489	15.4509
P26583	18.6985	18.816	18.659	18.9253	18.9318	18.8955	18.9389	19.0414	18.9959
P26599	18.4782	18.4353	18.2771	18.3413	18.3971	18.4117	18.4233	18.4593	18.4811
P26639	16.9065	16.8639	16.7222	17.107	17.105	17.0803	17.2603	17.2262	17.3012
P26640	17.1249	17.1669	17.1077	17.2393	17.2219	17.2427	17.2506	17.258	17.2675
P26641	18.5465	18.5409	18.5378	18.9627	18.939	18.9188	18.7782	18.7982	18.8151
P26885	15.3665	15.5657	15.4371	15.4164	15.4303	15.4085	15.478	15.5152	15.653
P27144	17.5389	17.5329	17.5103	17.2451	17.2429	17.2383	17.4035	17.3998	17.4173
P27216	NA	NA	NA	12.5092	12.787	12.1191	NA	NA	NA
P27338	14.1908	14.1859	13.939	14.329	14.112	13.9803	13.8088	14.042	13.9455
P27348	19.3443	19.353	19.3025	19.5457	19.5678	19.5325	19.6093	19.6012	19.5554
P27361	15.3912	15.8856	15.7434	15.8594	15.8677	15.845	15.7156	15.4246	15.8223
P27448	15.2163	15.0245	14.9482	15.5048	15.3082	15.5115	15.0429	15.2471	15.2777
P27449	15.4946	15.5314	15.3266	15.1495	15.4281	15.2477	15.2339	15.3058	15.42
P27487	17.6723	17.6786	17.6701	17.4321	17.4477	17.4688	17.538	17.6157	17.6048
P27540	13.7616	13.6738	13.9304	14.4245	14.3137	14.2383	13.6994	14.2679	14.1585
P27544	16.0853	16.0401	15.4984	15.8433	15.3955	15.6967	16.06	15.8673	15.5933
P27635	17.5235	17.6245	17.4308	17.7587	17.6012	17.6561	17.7524	17.6458	17.5628
P27694	17.1366	17.0556	17.0694	17.2296	17.1835	17.195	17.1965	17.2183	17.1935
P27695	17.464	17.4193	17.2621	17.4769	17.4804	17.5041	17.6558	17.6175	17.6087
P27707	15.8332	15.8032	15.7459	15.7828	15.6752	15.6121	15.8322	15.8233	15.6375
P27708	17.2583	17.2426	17.1832	17.3907	17.4115	17.4038	17.4248	17.4388	17.4512
P27797	19.5584	19.5735	19.3976	19.5284	19.4248	19.4868	19.5282	19.5567	19.6033
P27816	16.0413	16.0619	15.9487	16.0302	16.0287	16.0528	16.1289	16.2807	16.1777
P27824	17.5188	17.5085	17.4226	17.4134	17.4451	17.3957	17.4464	17.4542	17.4956
P27986	14.8974	14.9091	14.6324	14.9788	15.0159	14.3476	14.8625	14.9845	14.5811
P28066	18.899	18.8568	18.8366	18.9162	18.9467	18.9415	19.0401	19.0067	19.021
P28070	19.0703	19.0238	18.918	19.1091	19.0577	19.1069	19.136	19.126	19.2294
P28072	17.4971	17.438	17.2452	17.4805	17.4754	17.4028	17.5772	17.4511	17.5744
P28074	18.2391	18.2949	18.238	18.3324	18.4425	18.2933	18.4232	18.4061	18.4456
P28288	16.7282	16.707	16.6503	16.464	16.4245	16.4289	16.6271	16.6327	16.6693
P28290	14.3999	14.3009	13.9343	14.1629	14.3986	14.2097	14.1783	14.1583	14.2884
P28331	17.1463	17.1582	17.0793	16.9867	17.004	17.0054	16.9364	16.8932	16.8848
P28340	15.3064	15.3798	15.2472	15.1866	15.1589	15.2475	15.2131	15.3152	15.3464
P28347	16.4547	16.4444	16.4507	16.3209	16.446	16.3229	16.2455	16.2327	16.2979
P28370	14.955	14.6519	15.1583	14.7979	14.7085	14.5357	14.8799	14.5706	14.7698
P28482	16.9496	16.9831	16.8777	17.0313	17.0063	16.9432	17.0021	17.0249	16.9947
P28676	15.5752	15.4137	15.461	15.3895	15.373	15.3522	15.493	15.4388	15.5427
P28702	14.7634	14.7721	14.6963	14.7991	14.8104	14.7929	14.6105	14.8387	14.9115
P28799	15.6095	15.7374	15.5269	15.5607	15.5395	15.469	15.2192	15.3703	15.3903
P28838	17.2898	17.2602	17.1957	17.2381	17.201	17.2875	17.3318	17.302	17.2915
P29083	15.0676	15.1923	14.6608	14.9869	15.0397	15.119	15.181	15.0545	15.2827
P29084	15.4858	15.4688	15.2672	15.5996	15.6103	15.5332	15.4491	15.2927	15.4742
P29122	NA	NA	NA	12.3861	12.3801	12.4609	NA	NA	10.8095
P29144	16.3964	16.3963	16.322	16.3351	16.2903	16.3047	16.4049	16.4282	16.3948
P29218	13.7932	13.8558	13.7152	14.1208	14.2224	14.2918	13.9238	13.9363	14.2337
P29230	NA	14.5668	NA	15.4219	15.4695	15.7986	15.6869	15.1185	NA
P29317	16.0383	16.0299	15.948	15.9747	16.0287	15.9539	15.9094	15.8711	15.9473
P29323	12.9827	13.8188	12.3816	13.158	13.2905	12.8468	13.583	13.469	12.3173
P29350	13.157	13.1897	13.1211	13.3574	13.3333	13.3247	13.2775	13.6115	13.4795
P29353	15.3817	15.4323	14.9544	15.4868	14.7684	15.4361	15.1303	15.2441	14.5945
P29372	15.8405	15.7463	15.8294	15.4089	15.7012	15.6593	15.4987	15.5548	15.5534
P29373	16.9494	16.9169	16.9655	17.4148	17.3706	17.3883	17.1576	17.2033	17.1857
P29374	14.6513	14.354	14.3706	NA	14.2348	NA	14.2169	NA	NA
P29375	13.9897	14.2941	13.9021	14.2463	14.1033	14.5012	13.7299	13.9705	14.0817
P29401	18.0377	18.0686	17.9453	18.1818	18.229	18.227	18.2595	18.2634	18.2459
P29558	16.8374	16.8948	16.8996	17.1544	17.2142	17.0681	16.9361	16.9349	16.9799
P29590	14.94	14.9107	NA	14.7824	NA	14.4821	14.7367	15.8842	14.5553
P29692	18.554	18.5413	18.5179	18.7193	18.7944	18.7795	18.7297	18.726	18.7314
P29762	14.8058	14.9185	14.7422	14.9899	15.0061	15.1648	15.1108	14.9185	14.9138
P29966	18.479	18.5344	18.4132	18.3644	18.3736	18.4526	18.4345	18.4733	18.4896
P29992	16.5141	16.5254	16.4582	16.3946	16.4758	16.3276	16.426	16.5466	16.4677
P30038	15.4464	15.5047	15.2803	15.2819	15.2919	15.2719	15.3472	15.277	15.2201
P30040	18.2878	18.2875	18.1958	18.1711	18.1622	18.0986	18.3089	18.358	18.3893
P30041	19.3473	19.3247	19.2777	19.3811	19.3939	19.3343	19.5354	19.5345	19.5142
P30043	17.7253	17.6289	17.6986	17.7023	17.7561	17.6725	17.7519	17.7916	17.7561
P30044	18.4018	18.3371	18.3872	18.2277	18.1535	18.2368	18.2954	18.3334	18.2347
P30046	18.1493	18.0956	18.1111	18.1517	18.1878	18.1026	18.2953	18.3655	18.3071
P30047	15.4477	15.3926	15.4311	15.7027	15.7403	15.7553	15.816	15.7781	15.8254
P30048	18.0725	18.0535	18.0346	17.8717	17.8586	17.8549	17.9098	18.0071	17.9737
P30049	19.1786	19.2288	19.233	18.967	18.9825	19.0086	19.0148	19.0529	19.101
P30050	20.7343	20.7656	20.7101	20.9124	20.9326	20.899	20.819	20.828	20.8448
P30084	18.1993	18.1966	18.1667	17.9345	17.9211	17.9923	18.0319	18.0569	18.0604
P30085	17.4605	17.461	17.2088	17.5531	17.5825	17.6403	17.5835	17.667	17.6891
P30086	16.9046	16.9094	16.8267	16.9672	17.0086	16.9798	17.2031	17.1394	17.1187
P30101	18.9285	18.9506	18.9163	18.9033	18.8875	18.8853	18.9421	18.9459	18.9252
P30153	17.6005	17.6219	17.5156	17.7894	17.7186	17.748	17.737	17.7073	17.7372
P30154	16.8998	16.8615	16.7774	16.9815	16.9844	16.9753	16.7103	16.8421	16.8868
P30260	14.9039	14.8245	14.6684	15.1086	14.9215	14.8733	14.7321	14.7728	14.7675
P30291	16.094	15.9985	15.6914	16.5711	16.5795	16.7654	16.0011	15.9398	15.9946
P30307	15.0891	15.1997	15.0342	15.0513	15.3322	15.1464	14.7648	14.8797	14.9686
P30405	17.3735	17.4497	17.4482	17.4701	17.5284	17.5979	17.3573	17.4006	17.5045
P30414	13.5532	13.4843	13.4216	13.2579	13.5505	13.4832	13.3827	13.3997	13.3477
P30419	16.0668	16.074	15.8411	16.1761	16.165	16.1894	16.2297	16.2775	16.3233
P30519	16.2295	16.1695	16.1058	16.2034	16.1357	16.1499	16.2189	16.2091	16.2432
P30520	16.2558	16.228	16.1859	16.5539	16.5163	16.5167	16.568	16.5366	16.6
P30533	17.249	17.2372	17.2002	17.3609	17.4097	17.3486	17.2664	17.2113	17.3041
P30566	16.5794	16.5117	16.3014	16.703	16.7061	16.7606	16.7491	16.7613	16.7962
P30622	14.0431	14.1596	13.9711	14.7045	14.6289	14.6003	14.4472	14.4016	14.4391
P30626	17.3233	17.2687	17.3006	17.4087	17.2573	17.3754	17.374	17.3434	17.4599
P30740	16.6667	16.7009	16.6275	16.9402	16.9731	16.9234	16.7859	16.7847	16.8283
P30825	16.3868	15.8678	16.0611	16.0997	16.1848	15.8292	16.2791	16.2894	16.3537
P30837	17.3622	17.316	17.2341	17.0156	17.0275	17.0158	17.1031	17.1302	17.134
P30876	16.0941	16.0979	16.0406	16.1109	16.03	16.0597	16.0494	16.0047	16.0207
P31040	17.7501	17.7946	17.6848	17.5382	17.5486	17.5105	17.5391	17.5946	17.6052
P31150	16.0998	16.0705	15.784	16.2133	16.2175	16.2513	16.1348	16.2241	16.1218
P31153	17.326	17.2739	17.3903	17.9769	17.9827	17.8717	17.76	17.74	17.7476
P31271	14.4545	14.5013	14.0073	NA	NA	NA	13.2025	NA	NA
P31321	13.1501	NA	NA	14.6869	15.0294	14.6708	NA	NA	13.4948
P31350	17.2539	17.3012	17.2419	17.9876	17.9372	17.969	17.1608	17.2181	17.1969
P31431	17.8173	17.7004	17.8113	17.9921	18.1248	18.0442	17.5177	17.527	17.48
P31483	16.7325	16.4135	16.5003	16.4825	16.2649	16.4957	16.7029	16.7622	16.6681
P31641	16.3296	16.2345	16.1577	15.8614	15.9558	15.8382	16.0857	16.1042	15.9749
P31689	16.9118	16.8816	16.8077	17.4	17.429	17.3302	17.0656	17.0402	16.9913
P31749	15.0662	14.9919	15.0255	15.0813	15.0354	14.9736	15.1568	15.1578	14.9544
P31751	15.2162	15.1281	15.1867	15.3543	15.3249	15.2097	15.2161	15.2356	15.2078
P31930	18.5802	18.5995	18.4222	18.501	18.5226	18.4856	18.4507	18.4809	18.4698
P31937	17.6094	17.5903	17.5914	17.2969	17.3396	17.3102	17.3577	17.4226	17.3761
P31939	18.2973	18.3268	18.2361	18.5405	18.5493	18.5472	18.5761	18.5544	18.5641
P31942	16.843	16.7367	16.7128	16.6655	16.5279	16.5551	16.662	16.6959	16.742
P31943	19.7898	19.7828	19.7122	19.7042	19.7141	19.7233	19.7813	19.7526	19.7633
P31946	20.0559	20.1108	20.0301	20.1382	20.2449	20.1281	20.3402	20.3241	20.2562
P31947	16.1399	16.1463	15.7074	16.2572	16.2404	16.1992	16.2371	16.2006	16.2821
P31948	17.7783	17.8073	17.7704	18.0006	17.9946	17.9744	17.9701	17.9915	17.9362
P31949	16.8296	16.8739	16.6773	17.0858	17.0839	16.9005	17.0292	16.859	16.9889
P32004	14.7748	14.9294	14.8399	15.4853	15.4703	15.3978	14.8963	14.9915	15.0624
P32083	NA	NA	NA	15.2875	14.9147	15.1192	14.3386	14.3807	14.0521
P32119	17.7869	17.7557	17.684	17.7568	17.7446	17.8166	17.8756	17.853	17.8854
P32121	13.4477	13.6081	13.3392	13.4483	13.746	13.7194	13.417	13.2037	13.7575
P32189	14.4008	14.3027	13.9254	13.9085	13.6573	13.9986	14.1717	14.0511	14.1494
P32321	16.2437	16.1683	16.0871	16.5624	16.5699	16.5966	16.5071	16.5213	16.481
P32322	16.5787	16.6173	16.5519	16.3237	16.3767	16.3419	16.3337	16.3828	16.3729
P32456	12.4528	12.7088	12.0999	12.7752	13.1084	13.5929	12.1422	12.1493	NA
P32519	16.1139	16.259	15.9313	16.2503	16.2546	16.1932	15.8684	15.7801	15.8338
P32780	14.3425	14.3323	13.8961	14.1078	14.0051	14.0376	14.145	14.2205	14.1817
P32969	18.3987	18.37	18.3438	18.5128	18.553	18.5583	18.4511	18.4814	18.5628
P33121	14.2647	14.2079	14.1606	13.9787	13.6714	13.9895	14.2227	14.2521	13.6487
P33176	16.0395	16.0343	15.9859	16.0807	16.0898	16.0914	16.064	16.0781	16.1005
P33240	17.1262	17.0763	17.13	16.9676	16.9562	16.9515	17.0446	16.8504	16.8619
P33316	18.0456	18.0715	17.8864	18.3202	18.303	18.3216	18.146	18.2359	18.2233
P33527	15.7519	15.7236	15.7232	15.5048	15.4751	15.5066	15.5007	15.5319	15.6322
P33552	16.1097	15.9959	NA	NA	16.7579	NA	16.2433	15.7683	NA
P33908	15.5003	15.4999	15.4625	14.3911	14.2702	14.504	14.736	14.8462	14.804
P33981	14.9211	14.85	14.6606	15.302	15.2417	15.1524	14.7289	14.7341	14.9087
P33991	16.9146	16.9104	16.8789	16.99	17.0168	16.9994	16.9803	17.0353	17.0154
P33992	17.7444	17.7514	17.6374	17.7441	17.7002	17.7441	17.7668	17.7992	17.8049
P33993	17.8496	17.863	17.8011	17.8968	17.9011	17.9375	17.9318	17.9346	17.9413
P34059	14.3392	14.3772	13.9589	13.5393	14.1167	13.7759	13.8764	13.6193	13.8991
P34896	16.658	16.64	16.6221	16.8883	16.7458	16.8322	16.7727	16.9047	16.8479
P34897	18.2196	18.2387	18.1773	17.9752	17.9395	17.9099	18.0749	18.0344	18.0595
P34913	15.0062	14.7825	14.4649	14.1987	14.3625	14.5733	14.8889	14.7268	14.9349
P34932	17.4648	17.4781	17.3541	17.5891	17.5883	17.5818	17.6778	17.6694	17.6952
P34949	15.6577	15.6985	15.4896	15.7817	15.8885	15.8084	15.7448	15.8062	15.8475
P35052	14.184	14.2124	13.9197	14.8508	14.7281	14.7481	13.6877	14.2115	14.0708
P35080	17.2751	16.9999	17.1734	17.2559	17.0557	17.3412	17.476	17.4474	17.461
P35221	17.9476	17.9991	17.9227	17.8478	17.8439	17.8102	17.8078	17.8281	17.8165
P35222	16.8217	16.7454	16.621	16.2131	16.3194	16.281	16.4609	16.5052	16.3999
P35228	13.1603	NA	NA	13.28	13.1346	13.1833	12.9536	13.1269	13.0945
P35232	19.6886	19.6972	19.6632	19.5477	19.6022	19.5688	19.5704	19.6473	19.5567
P35237	16.0425	16.021	15.9632	16.0016	15.9444	16.0215	16.0785	16.0532	16.0937
P35240	13.8262	13.335	12.8574	12.9419	14.1846	13.7914	12.7361	12.9458	12.7803
P35241	17.8391	17.8316	17.8333	17.9373	17.9069	17.9127	17.8973	17.953	17.9332
P35244	18.401	18.3729	18.3316	18.5036	18.4016	18.453	18.4765	18.5381	18.5204
P35249	17.2919	17.2775	17.2912	17.1562	17.1364	17.1202	17.18	17.2114	17.216
P35250	16.322	16.2849	16.1698	16.1175	16.0836	16.1678	16.224	16.2062	16.2774
P35251	16.1326	16.206	16.1214	16.0939	16.1447	16.1447	16.0657	16.0507	16.1057
P35268	19.6213	19.8205	19.928	20.0018	20.0356	20.0218	19.8398	19.7755	19.7812
P35269	15.9876	15.9312	15.8	16.1666	16.2081	16.1149	15.8797	15.8608	16.037
P35270	16.7957	16.599	16.6791	16.7188	16.6514	16.7606	16.8456	16.8465	16.7567
P35573	15.6237	15.6238	15.4383	15.7518	15.7745	15.7298	15.7057	15.7662	15.7979
P35579	16.8921	16.8691	16.8322	17.1513	17.1627	17.1405	16.9769	17.0089	17.036
P35580	16.8638	16.8729	16.762	16.927	16.9132	16.9133	16.8909	16.9081	16.9083
P35606	17.4155	17.4245	17.3779	17.491	17.5161	17.4743	17.5369	17.5253	17.569
P35610	16.1268	16.1185	16.1372	15.6416	15.7173	15.5741	15.8498	15.8145	15.7654
P35611	17.1444	17.1651	16.8601	17.0354	17.094	17.0933	17.0518	17.1124	17.1719
P35613	18.7092	18.724	18.639	18.5105	18.5494	18.5333	18.5091	18.4971	18.4909
P35637	17.606	17.5759	17.4375	17.6771	17.7172	17.7566	17.6053	17.6701	17.6956
P35658	16.337	16.365	16.297	16.2838	16.3116	16.2815	16.3287	16.2853	16.2847
P35659	18.3172	18.2898	18.1722	18.1664	18.1711	18.1561	18.1101	18.2056	18.1506
P35670	13.7002	13.8976	13.6966	13.2173	12.7118	12.7478	13.1516	NA	12.9753
P35680	13.1002	13.6952	13.3241	14.1319	14.351	14.1197	14.3928	14.0775	14.3266
P35754	15.2193	15.2678	15.2631	15.0748	15.2295	14.9668	15.1878	15.3295	15.2896
P35790	15.0745	15.0358	14.4555	15.3801	15.2592	15.192	14.5974	14.4568	14.7689
P35813	15.0687	14.8418	14.9426	14.8667	15.0633	15.0651	15.0444	15.1199	15.1022
P35869	14.6676	14.6125	14.2078	14.3203	13.7235	13.5936	NA	14.2693	13.5171
P35914	16.8321	16.8844	16.8301	16.5953	16.6748	16.6434	16.6911	16.5226	16.6913
P35998	17.2871	17.2932	17.2188	17.4781	17.508	17.4633	17.4167	17.467	17.3954
P36402	12.8656	13.6193	NA	13.8771	13.6507	13.876	NA	NA	NA
P36404	15.9201	16.0649	16.0822	16.108	15.9698	15.9824	16.1097	16.0626	15.9964
P36405	16.0548	16.0822	16.0836	16.1477	16.1153	16.1368	16.1611	16.0152	16.078
P36406	16.974	16.8829	16.8703	16.8586	16.9392	NA	17.1654	17.3106	17.264
P36507	15.2759	15.242	15.1159	15.3289	15.3644	15.192	15.1277	15.2717	15.3189
P36542	19.894	19.8264	19.8942	19.7551	19.7419	19.7049	19.7427	19.7757	19.7192
P36543	15.9139	15.8021	15.9888	16.0478	15.8372	15.9371	15.6662	15.9095	15.9133
P36551	17.3732	17.3756	17.321	17.1705	17.2097	17.175	17.2839	17.2899	17.3153
P36578	19.4079	19.4463	19.3907	19.5389	19.5364	19.5268	19.4976	19.4936	19.4796
P36639	16.2617	16.2349	15.9915	16.2407	16.291	16.2069	16.3734	16.2945	16.3004
P36776	17.3282	17.2806	17.0802	16.9548	16.9725	17.0028	17.0638	17.0491	17.0717
P36871	13.9413	14.0069	13.9495	14.5088	14.4378	14.4732	14.4675	14.8072	14.6137
P36873	17.413	17.3645	16.6154	17.3721	17.3986	17.346	17.3662	17.4203	16.6474
P36896	15.2936	15.0458	15.0145	15.3505	15.1431	15.1668	15.217	15.0756	15.2691
P36897	NA	14.2062	14.132	14.0296	NA	NA	14.2326	NA	NA
P36915	16.5347	16.518	16.338	16.467	16.5414	16.455	16.5489	16.6549	16.5496
P36941	14.5714	14.5489	14.268	14.3499	14.6251	14.8884	14.5839	14.5658	14.6431
P36954	16.0267	16.0673	15.8023	16.2427	16.1975	16.1491	15.8699	15.8413	15.9611
P36957	17.7194	17.7431	17.6145	17.6558	17.637	17.6366	17.6389	17.6248	17.6105
P36969	16.1821	16.2576	16.1881	16.0523	16.0522	16.0255	16.0105	15.9079	15.8041
P37059	15.606	15.6245	15.5285	15.0997	15.1609	14.9982	14.9991	14.8892	14.8885
P37108	18.3818	18.373	18.3255	18.3197	18.2897	18.2913	18.3173	18.3228	18.4002
P37173	15.1555	15.2237	14.9825	14.6888	14.3942	14.5487	14.3897	14.6644	14.1173
P37198	17.5707	17.577	17.4428	17.4987	17.4343	17.4852	17.4547	17.4994	17.5243
P37235	15.4428	15.5057	15.3304	15.4575	15.383	15.3493	15.0456	15.1801	15.4184
P37268	16.5514	16.5504	16.5339	16.4013	16.2692	16.3808	16.3986	16.3632	16.3542
P37287	NA	14.3964	14.2621	14.3067	NA	14.309	NA	14.2689	14.1653
P37802	17.7313	17.7632	17.8701	18.0533	18.0712	18.0553	18.0609	18.0219	17.9776
P37837	17.8788	17.9686	17.8669	18.0563	18.0694	18.104	18.1098	18.1104	18.1724
P38117	18.1427	18.1951	18.1671	17.8515	17.8673	17.8549	18.0208	18.0461	18.0215
P38159	17.9611	17.9713	18.0191	17.8028	17.8589	17.8591	17.9048	17.8675	17.9452
P38398	13.9519	14.3737	14.34	14.3319	14.0804	14.0256	13.6273	13.8348	14.0484
P38432	16.8945	16.8733	16.7742	16.805	16.8765	16.848	16.7675	16.725	16.8447
P38435	15.0827	15.3439	15.3984	15.2813	15.2206	15.2413	14.897	15.0359	15.291
P38571	13.9235	14.5362	14.4968	NA	13.5085	NA	NA	13.9772	13.657
P38606	15.9901	15.9639	15.8712	16.1456	16.0959	16.0621	16.056	16.0631	16.0525
P38646	18.7661	18.7535	18.702	18.5739	18.5617	18.5294	18.5422	18.603	18.6009
P38919	18.2116	18.1887	18.1682	18.1609	18.219	18.2042	18.2269	18.2018	18.2054
P38935	14.9193	15.0178	14.8721	14.3121	15.1387	15.0163	14.8751	14.7483	14.0978
P39019	19.6246	19.6526	19.6165	19.8736	19.7358	19.7984	19.7248	19.7953	19.7386
P39023	18.1903	18.1141	18.102	18.2941	18.292	18.2818	18.2392	18.1989	18.2151
P39060	15.3292	15.4312	15.5448	15.2673	15.155	15.3192	15.2107	15.3235	15.3935
P39210	14.629	13.9369	NA	13.859	13.602	NA	14.4087	NA	NA
P39656	19.4172	19.4091	19.3651	19.2603	19.2485	19.2832	19.3016	19.337	19.346
P39687	17.6643	17.681	17.7614	17.6836	17.7558	17.8815	17.8677	17.8651	17.8369
P39748	17.757	17.7816	17.6407	17.6827	17.7404	17.6912	17.736	17.7636	17.7969
P39880	14.6227	14.7687	14.4847	14.691	14.2194	14.5028	14.5234	14.411	14.5912
P40123	14.5783	14.3712	14.3328	14.9313	14.9979	15.069	14.7619	NA	NA
P40189	15.2675	15.3345	15.1899	15.3057	15.4985	15.5379	15.0819	15.1613	15.1678
P40199	17.0084	17.0221	16.7402	16.8637	16.748	16.7673	16.4739	16.6435	16.6416
P40222	16.3282	16.2768	16.1693	16.7803	16.7579	16.7538	16.5025	16.5636	16.5633
P40227	17.2698	17.2968	17.0688	17.4568	17.4367	17.4524	17.3873	17.4136	17.4247
P40337	13.7608	13.8507	14.0952	13.8094	NA	13.8189	NA	NA	NA
P40424	14.7796	14.0553	13.7965	14.26	13.1633	14.0349	13.7857	12.7251	14.0298
P40425	14.8117	14.7373	NA	14.5319	14.9065	14.8155	14.6064	14.9195	14.5515
P40429	18.4571	18.494	18.4691	18.5394	18.5912	18.5981	18.5616	18.5599	18.5529
P40616	16.4054	16.4197	16.4099	16.3764	16.4617	16.3705	16.4879	16.4063	16.4587
P40692	13.8453	13.679	13.3391	13.9925	13.9858	14.3384	13.6838	13.8359	13.9177
P40763	15.5992	15.5728	15.4426	15.6466	15.6967	15.6355	15.4972	15.5921	15.5647
P40818	15.0515	15.3556	15.3937	15.6567	15.3953	15.6545	15.5689	15.4237	15.5482
P40855	15.7308	15.6454	15.4811	15.8467	15.7734	15.7197	15.5351	15.6113	15.7116
P40925	16.9256	16.9328	16.946	17.103	17.1453	17.072	17.1438	17.1518	17.1137
P40926	20.2082	20.2146	20.2245	20.0805	20.0084	20.0283	20.1174	20.0859	20.1003
P40937	17.1114	17.0473	16.992	17.019	17.0013	16.99	17.0571	17.0166	17.0652
P40938	16.7802	16.8201	16.6706	16.6927	16.7203	16.7266	16.6205	16.656	16.6946
P40939	18.4203	18.4349	18.4097	18.2419	18.2793	18.2465	18.3232	18.3054	18.2909
P41091	18.111	18.1197	18.0843	18.3062	18.3289	18.2753	18.155	18.1718	18.1946
P41134	14.884	15.2374	14.4704	15.4349	15.5026	15.2888	14.3554	14.5445	14.5554
P41208	15.7981	15.8558	15.7465	15.9465	15.9481	16.088	15.8249	15.7062	15.7347
P41214	14.9345	14.7918	14.8084	15.15	14.9416	15.1115	15.2623	15.3082	15.0874
P41223	15.8753	15.7155	15.6336	16.0385	15.9937	15.9272	15.8401	15.9364	15.9963
P41227	16.8872	16.9078	16.8101	17.0966	17.1242	17.0671	16.9998	17.0817	16.9555
P41229	NA	NA	14.0254	14.1831	14.1684	14.3981	13.6427	14.0854	13.9906
P41235	16.4798	16.4543	16.315	16.6323	16.6737	16.6011	16.3444	16.3684	16.3817
P41236	16.0226	16.2117	16.116	16.4688	16.4592	16.4524	16.2146	16.2875	16.2799
P41240	15.0836	15.0385	14.9712	15.2777	15.1919	15.1472	15.2269	15.1299	15.2446
P41247	15.6326	15.6898	15.6954	15.7402	15.7355	15.5199	15.6713	15.6516	15.7725
P41250	17.286	17.3363	17.2443	17.3006	17.2946	17.2836	17.4423	17.4706	17.459
P41252	16.9035	16.8953	16.7478	16.7588	16.8016	16.7694	16.8484	16.8969	16.9144
P41440	15.9402	15.8106	15.1636	15.7908	15.9158	15.9376	14.7453	14.4359	14.3179
P41508	13.1801	12.9667	13.0457	14.4889	14.3353	14.5548	13.3407	13.7628	13.5996
P41567	16.8535	16.8578	16.7789	17.2657	17.3224	17.281	17.1207	17.0983	17.1428
P41743	16.3815	16.3737	16.1756	16.4756	16.4581	16.4044	16.3833	16.3937	16.425
P42025	14.5241	14.6033	14.3963	14.4112	14.5507	14.7555	14.3044	14.2736	14.5747
P42126	17.6123	17.6046	17.5735	17.4439	17.4296	17.3586	17.3841	17.3956	17.231
P42166	17.3712	17.3832	17.3579	17.4309	17.3788	17.4119	17.356	17.4036	17.427
P42167	18.3122	18.2934	18.2196	18.0567	18.0644	18.0901	18.0469	18.147	18.1594
P42224	17.1213	17.064	17.0285	17.0579	17.0688	17.0606	17.1015	17.1107	17.1113
P42226	14.0877	14.0483	13.5984	13.6034	13.7223	13.7859	13.6223	13.7737	13.8858
P42285	16.6366	16.6371	16.5397	16.6726	16.6482	16.6065	16.5073	16.4076	16.5008
P42338	14.0121	13.9585	13.752	13.5758	13.6224	13.2928	13.9893	14.1792	14.097
P42345	14.6781	14.7216	14.4837	14.6374	14.6379	14.6283	14.603	14.5892	14.5482
P42356	14.3702	14.2933	14.0557	14.0751	14.0157	14.1487	14.0755	14.0923	14.077
P42566	14.7562	14.5221	14.3248	14.7539	14.6578	14.6422	14.5734	14.7279	14.4979
P42568	14.5026	14.608	14.1114	14.3891	14.4367	14.4032	14.218	14.1741	14.2715
P42574	15.5306	15.8023	15.8485	16.2083	16.3811	16.2756	15.9827	16.0246	16.1051
P42575	14.0408	13.8916	13.5063	14.3352	14.2991	14.2765	13.452	13.4458	13.923
P42677	19.2673	19.4188	19.3004	19.6541	19.704	19.6249	19.5024	19.5426	19.5074
P42684	14.1422	14.0757	13.8561	14.121	13.7835	14.0075	14.2027	14.1673	14.0896
P42694	14.0623	14.215	13.7559	13.8361	13.9976	13.964	13.676	13.7384	14.0592
P42695	14.5824	14.4627	14.5004	14.757	14.6814	14.7479	14.1707	14.291	14.1383
P42696	15.9134	15.8314	15.8002	15.7579	15.7128	15.7608	15.6779	15.7358	15.6462
P42704	18.1616	18.1586	18.0994	18.0766	18.0169	18.0593	18.1036	18.0863	18.09
P42765	17.0939	17.0819	16.9283	16.7616	16.7923	16.6737	16.7909	16.8218	16.8801
P42766	17.6399	18.0816	18.2011	18.2294	18.0603	17.9492	18.3374	18.0735	18.0738
P42785	17.5344	17.4154	17.314	17.3929	17.2676	17.4287	17.4542	17.3784	17.463
P42858	14.5249	14.6434	14.4332	14.7189	14.7008	14.7034	14.7113	14.7453	14.7508
P42892	15.7154	15.6841	15.5441	15.7507	15.7776	15.779	15.7224	15.6703	15.6944
P43003	17.0886	16.9472	16.6	16.3582	16.524	16.6262	16.4595	16.335	16.3175
P43005	16.1227	16.0973	15.9823	15.8218	15.8607	15.8345	16.0041	16.0566	16.0346
P43007	15.8344	15.6082	15.9322	15.1228	14.9878	15.1052	15.7263	15.3209	15.6043
P43034	17.063	17.0751	17.0284	17.3568	17.3123	17.2666	17.339	17.32	17.3109
P43121	15.2874	15.1867	15.1508	15.1087	15.1054	14.8989	14.7204	15.0142	14.9588
P43155	14.5331	14.2969	14.2585	14.3431	14.138	14.2033	13.9307	14.0966	14.3216
P43243	18.4037	18.3911	18.3625	18.3478	18.3378	18.2846	18.1659	18.2571	18.2594
P43246	17.1057	17.1258	17.0512	17.1844	17.0492	17.0607	17.1705	17.1814	17.1303
P43250	14.5346	14.4889	14.3765	14.8374	14.8878	14.7342	14.6241	14.5872	14.6355
P43304	17.1177	17.1066	17.1027	16.8799	16.9093	16.9042	16.9895	16.9494	16.9558
P43307	18.1048	18.1005	17.7399	17.8913	18.0328	17.9504	18.0262	18.0268	17.9816
P43351	12.9031	13.3921	NA	NA	NA	12.738	12.4803	12.8295	12.5573
P43378	13.1967	NA	12.8007	13.0515	NA	NA	NA	13.0651	13.3845
P43487	19.3675	19.3088	19.2468	19.5827	19.5642	19.5309	19.586	19.5736	19.5848
P43490	16.4328	16.4921	16.4573	16.6959	16.7636	16.7511	16.6633	16.7047	16.7339
P43686	16.8676	16.8864	16.8573	17.0498	17.0488	16.9864	17.0192	17.0506	17.0245
P43897	17.3795	17.363	17.3991	17.3993	17.3932	17.3426	17.3027	17.4107	17.392
P45877	NA	NA	NA	15.5975	16.3492	15.6409	15.5538	15.7981	15.699
P45880	18.8145	18.9045	18.8202	18.7824	18.7863	18.7956	18.7923	18.783	18.8218
P45954	16.4052	16.3086	16.2874	16.0486	15.9829	15.9568	16.1228	16.1193	16.1019
P45973	17.3728	17.4578	17.4149	17.4869	17.427	17.5001	17.3718	17.33	17.4449
P45974	16.5938	16.5893	16.5158	16.5265	16.5934	16.6109	16.6963	16.6894	16.6825
P45984	14.6171	14.9315	14.8718	14.8618	14.5866	14.84	15.0024	14.7122	14.87
P45985	14.7834	14.737	14.3208	14.7426	14.7175	14.7373	14.8874	14.9534	14.8631
P46013	17.0261	17.0535	17.0287	16.9858	16.961	16.9437	16.7529	16.7855	16.7321
P46019	14.0428	13.829	14.0532	14.1182	14.4202	14.3131	14.1366	13.7733	14.0973
P46060	18.1208	18.1587	18.0779	18.0988	18.0833	18.0877	18.0734	18.144	18.1442
P46063	16.5225	16.5483	16.5473	16.5254	16.4746	16.5404	16.6102	16.6039	16.6168
P46087	17.9375	17.9119	17.9737	17.8614	17.8427	17.8478	17.8361	17.8884	17.8437
P46100	14.6972	14.6791	14.5847	14.642	14.64	14.6103	14.5262	14.5701	14.5244
P46108	15.8501	15.594	15.6034	15.9681	16.0638	16.055	16.1479	16.08	16.1172
P46109	16.9603	17.0234	17.0182	17.1504	17.2066	17.172	17.2466	17.1844	17.3021
P46190	15.1432	15.1576	15.1978	16.7174	16.7107	16.7402	15.7333	15.7797	15.8456
P46199	16.0964	16.1639	15.917	14.9639	15.5683	15.1532	15.8125	15.9898	15.9732
P46379	17.0133	17.0066	16.9271	17.1913	17.1743	17.2086	16.9593	17.0585	17.0532
P46459	16.7928	16.7046	16.7309	16.69	16.7297	16.683	16.7543	16.7117	16.6693
P46527	15.037	14.8109	14.6397	15.3824	15.3963	15.3369	14.8928	15.222	15.088
P46734	16.6234	16.5809	16.4903	16.675	16.5598	16.7393	16.6972	16.8227	16.7979
P46736	15.6913	15.7827	15.3988	15.9093	15.7974	15.84	15.7719	15.7077	15.8994
P46776	19.3383	19.4162	19.3952	19.4457	19.5335	19.489	19.4868	19.5198	19.4552
P46777	18.1734	18.1322	18.1114	18.3614	18.3093	18.2483	18.2449	18.2212	18.2582
P46778	18.8546	18.9357	19.241	19.2547	19.0993	19.1109	19.0606	18.9198	19.0225
P46779	18.0525	18.1521	18.1553	18.3192	18.3624	18.306	18.2453	18.2088	18.1728
P46781	19.441	19.4729	19.5253	19.7108	19.6651	19.6352	19.6081	19.6408	19.6297
P46782	18.5203	18.4866	18.42	18.6092	18.6607	18.5373	18.6066	18.6205	18.5285
P46783	19.1687	19.1555	19.099	19.3839	19.4469	19.36	19.303	19.2431	19.2803
P46926	17.7989	17.8274	17.729	17.9343	17.9441	17.8859	18.0858	18.0195	18.062
P46934	13.62	13.6341	13.5766	13.6707	14.0501	13.929	13.5892	13.8176	14.0325
P46937	16.4593	16.5321	16.2856	16.7193	16.7848	16.7341	16.6675	16.575	16.6297
P46939	15.7458	15.7969	15.6735	15.7337	15.7625	15.7873	15.6971	15.6794	15.6953
P46940	17.3675	17.3923	17.2684	17.3861	17.3863	17.3677	17.4549	17.4181	17.417
P46976	16.7493	16.8034	16.5843	16.2086	16.052	15.8491	16.9836	16.8242	16.7891
P46977	17.2726	17.1769	17.2336	17.1204	17.0803	17.1269	17.2974	17.1531	17.319
P47755	17.5488	17.4807	17.4411	17.6252	17.5985	17.6329	17.5053	17.5399	17.5465
P47756	18.1969	18.317	18.2295	18.3486	18.4055	18.3912	18.2948	18.2772	18.3102
P47813	17.4402	17.2688	17.3657	17.4879	17.5788	17.5459	17.5877	17.6019	17.7472
P47897	16.978	16.951	16.9405	17.0661	17.0348	17.0786	17.058	17.052	17.0814
P47914	21.0099	20.9395	21.011	20.9627	21.1519	21.0714	21.0013	21.0114	20.9684
P47974	15.3185	15.2888	15.1895	15.4277	15.5214	15.5004	15.2185	15.2141	15.3584
P47985	16.5961	16.5927	16.4703	16.4155	16.3626	16.4101	16.3771	16.4813	16.4745
P48047	19.0434	19.1054	18.9825	18.8036	18.7563	18.7735	18.8437	18.8796	18.854
P48059	14.7897	14.7372	14.5485	15.3341	15.1981	15.2615	14.9067	14.9879	15.0337
P48147	15.9133	15.9545	15.8397	16.2745	16.2475	16.2433	16.1296	16.1227	16.2189
P48163	16.6415	16.6179	16.6278	16.8398	16.8775	16.8881	16.8536	16.9541	16.9299
P48200	14.9699	15.1346	14.9051	14.3305	14.4708	14.687	15.194	15.1158	15.1759
P48426	14.4621	14.5759	14.4656	14.2898	14.4424	14.3841	14.2643	13.8065	14.2889
P48431	NA	NA	NA	16.9553	16.8616	16.9243	16.909	NA	16.9798
P48436	15.7793	15.7113	15.7434	15.3237	15.1798	15.1441	15.1742	15.0178	15.0356
P48444	17.815	17.7961	17.7825	17.8019	17.7687	17.795	17.8794	17.8037	17.857
P48449	16.3057	16.3491	16.1766	15.9132	15.924	15.9836	16.0053	16.1271	16.1604
P48506	15.6997	15.6114	15.6481	15.7332	15.9755	15.8282	15.8502	15.8994	15.9133
P48507	15.5216	15.6159	15.5724	15.7633	15.8259	15.8688	15.6237	15.6748	15.6456
P48509	15.0145	15.0235	15.1378	15.2642	15.2078	15.149	15.0928	14.9985	15.1546
P48553	12.42	NA	NA	NA	13.2835	12.6209	13.4187	NA	NA
P48556	16.7544	16.8401	16.8277	16.8452	16.9958	16.8318	16.965	16.9177	16.9254
P48634	16.3039	16.3315	16.2579	16.3845	16.2958	16.3049	16.2599	16.3513	16.2538
P48637	16.5453	16.5283	16.5062	16.662	16.7459	16.6878	16.7979	16.746	16.6893
P48643	17.5431	17.5726	17.5242	17.738	17.7267	17.7383	17.6409	17.6661	17.6931
P48651	15.8386	15.8784	15.8413	15.8176	15.8781	15.8487	15.872	15.8239	15.8779
P48681	14.2993	14.2333	14.323	15.4391	15.5697	15.4656	14.4092	14.5101	14.3276
P48723	15.2517	15.1848	15.0056	14.8748	15.0359	14.9893	14.6935	14.8334	14.825
P48729	16.6823	16.7352	16.6376	16.8659	16.7987	16.8794	16.5864	16.7486	16.7485
P48730	16.3718	16.4344	16.3707	16.4204	16.5102	16.4328	16.2473	16.2265	16.2391
P48735	15.6798	15.693	15.5554	15.3814	15.3549	15.4198	15.43	15.486	15.4665
P48739	16.8553	16.8514	16.8578	16.9947	17.0251	17.0292	16.8828	17.0016	16.9492
P48775	NA	NA	NA	17.708	17.8155	17.7063	17.4607	17.4248	NA
P48960	14.7762	14.8337	14.4465	14.6996	14.6847	14.656	14.7114	14.6787	14.721
P49005	15.8085	15.7829	15.7431	15.9589	15.9828	15.7849	15.8677	15.8304	15.7963
P49006	16.2821	16.0711	16.1483	16.3169	16.4073	16.3168	16.0925	16.2385	16.3105
P49023	14.9237	14.9799	14.8759	15.2998	15.3322	15.3413	15.1546	15.2602	15.2001
P49069	16.1927	16.6862	16.506	16.0702	16.1967	16.3419	16.1218	16.3053	15.9991
P49137	14.8872	14.9904	14.984	15.2887	15.3841	15.2255	NA	17.6179	NA
P49189	17.242	17.2801	17.2227	17.3376	17.3995	17.4119	17.373	17.418	17.4344
P49207	18.7549	18.7346	19.1294	19.1194	18.8219	19.0753	18.9743	18.9578	19.0405
P49247	15.7819	15.8919	15.736	16.1113	16.0735	16.0818	16.0889	16.0422	16.0274
P49257	17.5172	17.4805	17.417	17.3843	17.4026	17.3781	17.3492	17.2168	17.298
P49321	16.6692	16.6977	16.5421	16.7963	16.7903	16.7754	16.8731	16.9125	16.8762
P49327	18.2687	18.2899	18.1744	18.4551	18.4597	18.4366	18.4439	18.4544	18.4696
P49336	14.5816	14.7751	14.3484	14.3047	14.341	14.3065	14.2777	14.5768	14.3398
P49354	15.5784	15.5078	15.4289	15.7738	15.7007	15.7051	15.8356	15.8415	15.8738
P49356	14.5297	14.9243	14.7549	15.2338	15.1171	15.1133	15.135	15.13	15.1813
P49366	15.2739	15.3632	15.1474	15.6178	15.6705	15.5177	15.2943	15.3225	15.3903
P49368	17.7831	17.8367	17.7104	18.018	17.976	17.9777	17.9063	17.9035	17.9051
P49406	17.4206	17.3665	17.3769	17.3078	17.3485	17.2735	17.2145	17.2682	17.2668
P49407	16.0096	16.0743	16.0445	15.8395	15.8281	15.8989	15.9489	16.0437	15.9394
P49411	18.2918	18.2744	18.2661	17.9865	18.0252	18.0133	18.1187	18.1232	18.1402
P49419	17.9779	18.0665	18.0685	17.989	17.9348	17.9252	18.011	18.1189	18.0909
P49427	16.364	16.2727	16.4205	16.6999	16.5857	16.6811	16.3638	16.2509	16.3171
P49441	16.3796	16.4446	16.4776	16.6247	16.7314	16.5256	16.8257	16.6554	16.627
P49454	14.3166	14.2667	14.0804	14.9176	14.814	14.846	13.4944	13.7228	13.661
P49458	19.3993	19.4576	19.4591	19.2715	19.3485	19.3128	19.3995	19.351	19.4048
P49459	16.2511	16.2454	16.1185	16.4673	16.5185	16.5445	16.4684	16.399	16.4516
P49585	15.7696	15.7258	15.8916	16.0613	15.9852	16.1054	15.9646	16.0157	16.0154
P49588	16.7314	16.7312	16.6547	16.7455	16.7209	16.6657	16.8861	16.8789	16.8253
P49589	16.4206	16.4596	16.3713	16.13	16.2204	16.2657	16.3885	16.4734	16.4924
P49590	16.0693	16.4291	16.231	15.9332	15.9125	15.9878	16.3438	16.0473	16.1174
P49591	17.0742	17.0648	17.0153	17.2377	17.2236	17.2502	17.2702	17.3158	17.2948
P49593	14.1538	13.6691	13.6346	14.4828	14.4161	13.9717	14.3272	14.1104	14.1435
P49641	14.8961	14.7008	14.9155	14.6068	14.7888	14.8412	14.505	14.6713	14.8237
P49642	15.495	15.5572	15.4913	15.6052	15.5306	15.5787	15.6712	15.7175	15.5936
P49643	15.3874	15.3804	15.303	15.597	15.5064	15.5621	15.4653	15.3991	15.4308
P49662	14.2034	13.8461	NA	13.4511	13.7682	13.6291	13.6944	13.6964	14.2707
P49674	NA	14.1996	14.1874	NA	14.1325	13.9069	NA	13.2854	13.4336
P49711	15.7033	15.7572	15.638	15.5681	15.6433	15.6392	15.7023	15.7636	15.7493
P49716	14.4309	14.6526	14.2841	15.0981	15.0312	15.037	14.4835	14.2303	NA
P49720	17.5386	17.5705	17.4529	17.7121	17.6056	17.6847	17.8122	17.8249	17.7966
P49721	15.3569	15.7998	15.739	16.0683	16.1146	15.786	16.0945	16.1139	16.0367
P49736	18.2854	18.3068	18.2513	18.343	18.3522	18.349	18.3746	18.4166	18.3591
P49748	16.578	16.4826	16.4607	16.3155	16.3106	16.2803	16.2349	16.3627	16.3521
P49750	15.8897	15.9431	15.7214	15.8084	15.8296	15.8281	15.7468	15.8755	15.8059
P49753	17.0422	17.0217	16.9016	16.856	16.7728	16.7445	16.8801	16.8997	16.7096
P49754	13.3849	12.9106	13.1618	NA	12.5258	12.6318	12.6609	12.9626	13.1123
P49755	18.3362	18.318	18.1658	18.0568	18.1734	18.1416	18.2077	18.2993	18.2121
P49756	16.8302	16.8981	16.8063	16.7743	16.7492	16.7597	16.7658	16.7264	16.7879
P49757	15.7147	15.7799	15.5873	15.7611	15.8016	15.694	15.624	15.6562	15.6769
P49760	14.9093	14.5792	14.4495	13.7755	13.8509	13.8335	14.0931	14.0566	14.0756
P49761	13.8559	13.8697	13.7225	13.6487	13.4606	13.6785	13.5527	13.4936	NA
P49768	16.7045	16.749	16.6521	16.6642	16.5833	16.5765	16.3965	16.5701	16.4877
P49770	16.4814	16.4305	16.3853	16.7363	16.6499	16.7089	16.5396	16.5756	16.5944
P49773	16.7179	16.6974	16.7508	17.0592	17.0886	17.0459	16.725	17.0656	17.0536
P49790	15.849	15.909	15.8127	15.8985	15.9294	15.8277	15.7059	15.6807	15.7604
P49792	16.5658	16.5535	16.456	16.4741	16.5049	16.4738	16.4497	16.5128	16.5304
P49815	14.3042	14.4465	14.2076	14.6339	14.6126	14.4992	14.3693	14.115	14.4948
P49821	17.1785	17.2243	17.0354	17.0821	17.1394	17.1191	17.0015	17.0179	16.9979
P49840	15.4314	15.3038	15.0696	15.6084	15.7996	15.6974	15.6614	15.6778	15.5415
P49841	16.1651	16.1961	15.9931	16.1553	16.1926	16.199	16.2051	16.2845	16.2401
P49842	13.0974	NA	NA	NA	NA	NA	12.5456	12.7029	NA
P49848	14.956	15.1532	14.7495	14.4518	14.813	14.6503	14.5321	14.7892	14.6197
P49902	15.3412	15.2573	15.0423	15.254	15.315	15.3126	15.4196	15.5828	15.3781
P49903	14.9609	15.0145	14.7763	15.1573	15.0751	15.0731	15.1359	15.1735	15.2346
P49914	15.277	15.3372	15.4194	15.1733	15.3978	15.5953	15.3624	15.3826	15.223
P49915	17.023	17.0346	16.8801	17.1428	17.1896	17.1587	17.1593	17.1519	17.2048
P49916	15.712	15.6327	15.5522	15.1886	15.1937	15.169	15.4414	15.381	15.363
P49959	16.2951	16.2881	16.1989	16.1974	16.2923	16.2226	16.3291	16.3684	16.3889
P50120	NA	16.4716	16.4493	16.49	16.5806	16.5491	16.5719	16.5428	16.4943
P50135	15.1878	15.1155	14.9894	14.8041	15.0327	15.0245	15.033	15.1498	15.1101
P50148	NA	13.9179	NA	NA	NA	13.465	NA	NA	13.7808
P50151	17.1781	17.277	17.1919	17.3714	17.193	17.0519	17.0103	17.127	17.1909
P50213	17.401	17.386	17.2771	17.1882	17.1204	17.1073	17.2691	17.3057	17.2936
P50219	14.7222	14.5735	14.471	14.4126	14.6648	14.4194	14.407	14.836	14.6861
P50281	15.7221	15.6759	15.5741	15.1521	15.1749	15.2331	15.4098	15.4524	15.4176
P50336	15.2173	15.1097	15.0141	14.5682	14.4379	14.5663	14.7676	14.8699	14.7535
P50395	17.659	17.6138	17.6073	17.918	17.8997	17.9027	17.9154	18.0128	17.9361
P50402	17.8025	17.8331	17.7817	17.6464	17.7254	17.6532	17.7168	17.7811	17.8413
P50416	15.0289	15.0515	14.6763	14.7053	14.9477	14.8245	14.6911	14.6534	14.8533
P50443	15.4658	15.5592	15.4971	15.0562	15.0625	15.0361	15.5263	15.48	15.4772
P50454	18.4617	18.5293	18.4599	18.6586	18.6443	18.6759	18.5938	18.587	18.6467
P50502	19.2124	19.1656	19.1991	19.4144	19.4398	19.4472	19.4187	19.3703	19.4058
P50542	15.044	15.0958	15.0341	15.4861	15.6299	15.5264	15.2904	15.3221	15.3453
P50548	13.38	13.5241	13.6359	14.6493	14.4966	14.9024	NA	NA	14.4357
P50552	14.5346	14.3306	14.4371	14.7645	14.7522	14.7075	14.581	14.6731	14.6243
P50570	16.6173	16.7104	16.639	16.7518	16.6641	16.7103	16.7811	16.7753	16.7548
P50579	17.0957	17.1375	16.9903	17.2427	17.2678	17.266	17.2595	17.208	17.2024
P50583	14.0076	14.1113	13.9013	13.6835	13.9376	13.5855	14.1446	14.4431	14.2597
P50613	16.5888	16.155	16.6404	16.79	16.722	16.8517	16.7064	16.6104	16.3318
P50747	NA	NA	NA	NA	13.3873	NA	12.9435	13.014	NA
P50748	14.7279	14.6573	14.4096	14.7461	14.7399	14.7089	14.7963	14.8016	14.7352
P50749	13.9157	NA	13.862	13.796	13.5605	13.4675	13.713	13.7013	13.9853
P50750	16.2543	16.3511	16.2493	16.1757	16.1761	16.1015	16.1224	16.2382	16.219
P50851	15.0868	15.064	14.9772	14.9588	14.9057	14.9852	15.1473	15.1115	15.152
P50895	16.9429	17.0019	16.8382	17.0029	17.0217	17.0048	16.8538	16.8701	16.9248
P50897	16.9178	16.9044	16.7965	16.6679	16.6388	16.6408	16.7635	16.8024	16.7082
P50914	19.4819	19.4911	19.555	19.6536	19.732	19.645	19.5845	19.6382	19.6293
P50919	15.2009	15.3482	14.6224	16.4614	16.4869	16.4692	15.8543	15.9349	15.8806
P50990	18.5886	18.6139	18.6718	18.7102	18.7463	18.6966	18.7522	18.7677	18.7411
P50991	17.7473	17.7626	17.742	17.9411	17.915	17.8909	17.8813	17.8086	17.8992
P50995	17.2816	17.3044	17.3238	17.5172	17.5202	17.4879	17.4479	17.4566	17.4194
P51003	15.9747	15.9301	15.8485	15.9348	15.8292	15.878	15.9007	15.8953	15.9173
P51114	16.9879	16.9764	16.8957	17.0499	17.1063	17.1273	17.1348	17.0976	17.1188
P51116	14.3828	14.9042	13.9873	14.3996	15.2773	14.5601	15.1737	15.0198	15.3668
P51148	19.4751	19.5104	19.4916	19.3862	19.4261	19.3995	19.5069	19.5082	19.4968
P51149	19.964	20.0086	19.8965	19.8409	19.793	19.8057	19.9091	19.8889	19.9231
P51151	15.9756	16.0142	15.9595	15.8939	15.9486	15.9123	15.8344	15.884	15.8875
P51153	17.3816	17.3906	17.407	17.4377	17.3744	17.3738	17.3697	17.3637	17.4575
P51159	14.5011	14.6205	14.4903	14.1687	14.2993	14.2967	14.1362	14.2375	14.4521
P51398	17.3525	17.4049	17.3299	17.2058	17.1754	17.2022	17.1797	17.1613	17.2457
P51452	15.5998	15.5484	15.1147	15.4531	15.9182	15.8794	15.4057	15.6395	15.8835
P51511	14.5714	14.721	14.3868	14.0987	NA	NA	13.8886	14.1675	NA
P51530	14.1833	14.3664	14.1628	15.2867	15.1897	15.1557	14.2282	14.2315	14.3229
P51532	16.4854	16.4588	16.4071	16.4166	16.4807	16.3916	16.3452	16.381	16.3977
P51553	16.6681	16.6051	16.6067	16.3458	16.3866	16.3764	16.3479	16.3744	16.4039
P51570	15.7035	15.8359	15.7695	15.8239	15.868	15.873	15.9586	15.9173	15.9564
P51571	19.425	19.4098	19.3676	19.3576	19.3683	19.4097	19.4653	19.3772	19.4271
P51572	18.0935	18.1107	18.0803	18.0069	17.9708	17.9793	17.9506	18.0485	17.975
P51580	15.3605	15.2918	15.281	15.403	15.4298	15.4337	15.4237	15.415	15.4411
P51587	14.0998	13.6822	14.434	14.7649	14.3418	14.1464	NA	14.0726	14.0793
P51608	16.0019	16.1593	15.964	15.3724	15.7037	15.657	15.7394	15.8309	15.8857
P51610	16.843	16.8937	16.7391	16.8324	16.9528	16.9324	16.7466	16.8104	16.8145
P51617	14.177	13.8257	13.7394	14.0439	14.191	14.3699	14.084	14.2211	14.1316
P51648	17.32	17.3251	17.2537	16.9405	17.0099	17.0603	17.0944	17.0968	17.0764
P51649	17.3367	17.3307	17.2365	17.1466	17.1975	17.138	17.2025	17.2039	17.2194
P51654	16.0063	16.0149	15.9146	15.4545	15.518	15.5887	15.6859	15.6682	15.4287
P51659	17.3613	17.4179	17.2505	17.032	16.9842	17.038	17.2111	17.2011	17.2242
P51665	17.9124	17.8512	17.9131	18.0173	18.0393	18.0354	18.0929	18.0798	18.012
P51687	14.7703	15.9596	15.1062	14.8629	14.7927	14.6354	14.6462	15.0819	15.2885
P51690	16.6369	16.6165	16.2831	16.3634	16.4013	16.3739	16.3802	16.3847	16.2156
P51692	14.6499	14.6698	14.5938	14.7156	14.8171	14.6451	14.8507	14.8231	14.6958
P51784	14.6178	14.6326	14.4818	15.1135	15.0299	15.0408	14.5232	14.6051	14.6363
P51790	15.2197	15.5321	14.8764	15.1394	14.694	15.1044	14.5719	13.9437	14.9533
P51795	15.6372	15.719	15.361	15.4955	15.3769	15.4411	15.5311	15.5611	15.51
P51798	15.5292	15.5868	15.736	15.4315	14.9941	15.2124	15.4124	15.147	15.2632
P51808	15.1819	15.221	15.081	15.5116	15.4908	15.4107	15.2823	14.959	15.2442
P51809	15.6553	15.5056	15.5864	15.2397	15.3331	15.2985	15.5297	15.4048	15.5005
P51812	16.2272	16.3292	16.1922	16.1865	16.1617	16.1058	16.3389	16.193	16.2856
P51858	17.5609	17.5742	17.4833	17.78	17.7986	17.7881	17.7918	17.8224	17.789
P51946	14.9844	14.9245	14.9313	15.13	15.0632	15.0928	14.8455	14.9098	14.7164
P51948	15.346	15.4483	15.2783	15.5773	15.5687	15.5124	15.3505	15.3312	15.3888
P51965	16.9638	16.6568	16.6249	16.6981	17.039	16.5952	16.7347	16.785	16.7764
P51970	16.5132	16.5304	16.4089	16.38	16.4093	16.4328	16.1568	16.2684	16.3388
P51991	18.7952	18.8124	18.788	18.6269	18.5681	18.5699	18.7366	18.7038	18.7716
P52209	16.8542	16.724	16.7595	17.2816	17.2627	17.3191	17.1455	17.2673	17.2036
P52272	18.6878	18.6861	18.6009	18.5633	18.5666	18.5806	18.6266	18.6064	18.5892
P52292	17.7294	17.7245	17.7062	18.0006	18.023	17.9931	17.7912	17.7984	17.8129
P52294	16.2159	16.339	16.2792	16.1082	16.1938	15.9622	16.3012	16.5004	16.3687
P52298	16.6961	16.713	16.9219	16.5412	16.7517	16.6457	16.829	16.7749	16.7914
P52306	14.8618	14.7442	14.674	15.0021	15.029	14.7384	15.7192	15.914	15.8554
P52429	14.4896	NA	14.3744	14.6155	14.7444	NA	14.5149	14.4155	14.8572
P52434	17.3351	17.3153	17.1284	17.2607	17.3072	17.2272	17.2685	17.1995	17.216
P52435	16.2744	16.1695	16.0594	15.8552	16.2802	16.2205	16.3006	16.3935	15.7722
P52564	NA	NA	NA	14.6849	14.8543	NA	NA	NA	14.716
P52565	18.1289	18.1793	18.0695	18.3943	18.3518	18.4265	17.9106	18.36	18.3225
P52566	12.4959	12.3015	NA	14.3739	NA	14.0352	NA	NA	NA
P52569	15.0528	15.3651	15.506	NA	15.1627	NA	15.1055	15.3601	15.3315
P52594	15.9312	16.0242	15.9014	16.1948	16.3423	16.1972	16.0228	16.0957	16.035
P52597	16.426	16.3838	16.2608	16.1906	16.2642	16.287	16.345	16.3209	16.3397
P52630	14.4368	14.2244	14.2029	14.2617	14.1337	14.3048	14.3719	14.206	14.1285
P52655	17.3116	17.301	17.1606	17.268	17.1966	17.2608	17.3151	17.3039	17.3186
P52701	16.676	16.5956	16.5264	16.7891	16.7392	16.7433	16.7495	16.8016	16.7855
P52732	15.1518	15.2024	15.0832	15.5269	15.596	15.6797	14.9371	15.0253	14.8508
P52735	15.1847	15.0752	14.8902	15.3569	15.4245	15.3201	15.2584	15.4302	15.3581
P52739	13.8762	13.7505	12.582	13.8586	13.381	13.9098	NA	14.0125	13.8072
P52747	14.2451	14.463	13.8739	13.9059	13.9208	14.0052	13.8271	13.7214	14.0237
P52756	13.6939	14.0677	13.906	13.9095	14.1161	14.2863	13.7823	13.7569	13.8201
P52758	16.602	16.8696	16.5248	16.6041	16.6328	16.3704	16.8937	16.9141	16.8642
P52788	16.9246	17.0061	16.8054	17.1175	17.0723	17.1187	17.1915	17.2007	17.1893
P52789	15.9676	15.9769	15.88	16.6193	16.4377	16.6235	15.9394	16.0064	15.9936
P52799	15.5052	15.8513	15.297	15.5646	15.586	15.6835	15.7494	15.8229	15.4836
P52815	19.7503	19.8613	19.8027	19.5541	19.7502	19.5238	19.7592	19.5296	19.6897
P52848	13.8052	14.0744	12.9988	13.315	13.2632	14.1107	13.9877	13.9313	13.9574
P52888	16.0868	16.0785	16.0086	16.3971	16.4272	16.367	16.3445	16.3804	16.4611
P52895	14.8626	14.4781	14.6512	15.084	15.0329	14.6627	14.5428	14.9605	14.852
P52907	18.5702	18.5365	18.4685	18.6769	18.6586	18.6657	18.5645	18.5944	18.627
P52926	16.5004	16.4847	16.7046	16.2884	16.3656	16.1899	16.5035	16.6566	16.3873
P52943	NA	13.2865	12.8187	13.8632	13.8166	13.791	NA	13.4851	NA
P52948	16.906	16.9424	16.8704	16.8505	16.8424	16.8038	16.8647	16.866	16.8659
P53004	15.7186	15.7977	15.6211	15.8397	15.8109	15.7804	15.8929	15.8996	15.846
P53007	18.8437	18.7943	18.7636	18.4484	18.4041	18.5004	18.6647	18.6442	18.6276
P53041	16.8804	16.7543	16.6019	16.9325	16.9322	16.9646	16.9596	16.993	16.9662
P53350	15.0242	14.9344	14.8444	15.7852	15.8328	15.7063	14.559	14.5492	14.5578
P53355	14.1321	NA	NA	13.7383	NA	13.5194	13.0316	12.8005	13.2157
P53365	15.7941	15.7007	15.6579	15.6009	15.6296	15.5487	15.5993	15.63	15.6068
P53367	16.4228	16.3733	16.3337	16.1656	16.168	16.2174	16.2951	16.3447	16.3507
P53384	17.1037	17.157	17.1584	17.3593	17.2196	17.4278	17.2771	17.237	17.2436
P53396	17.1173	17.1128	17.092	17.3761	17.3672	17.3849	17.3206	17.3341	17.3116
P53567	16.8786	16.8205	16.2506	NA	NA	16.7418	15.9645	16.4891	NA
P53582	16.9103	16.8647	16.6503	16.9462	16.939	16.9136	17.0143	16.9963	17.0214
P53597	17.7456	17.7604	17.7349	17.5665	17.59	17.5289	17.6587	17.6233	17.6255
P53602	15.4361	15.6575	15.4343	15.51	15.5709	15.6536	15.5678	15.6061	15.6219
P53609	14.8144	14.7577	NA	15.3025	14.7205	15.0733	15.2002	NA	15.1621
P53611	13.178	14.1329	13.5007	14.0656	14.431	13.7902	13.7815	14.3625	14.5172
P53618	17.4101	17.3577	17.3147	17.4157	17.3851	17.3549	17.4837	17.4611	17.4292
P53621	16.8814	16.8872	16.8183	16.9164	16.8987	16.9204	16.9173	16.8906	16.9306
P53634	15.8648	15.8656	15.6808	15.2286	15.2815	15.2813	15.7196	15.5945	15.5693
P53671	NA	NA	NA	13.7428	NA	13.329	12.5629	NA	NA
P53675	17.6929	17.1296	17.141	NA	NA	17.1747	17.0195	17.0893	17.1252
P53677	14.6545	NA	14.3396	14.3607	14.5457	14.3406	NA	NA	NA
P53680	17.0928	17.0625	16.9345	17.0261	16.9766	16.986	16.9803	17.0241	17.0829
P53701	18.4236	18.4309	18.3018	18.3051	18.3006	18.3016	18.129	18.1845	18.211
P53794	14.8252	14.746	14.5878	14.6711	14.7585	14.8126	14.7599	14.7146	14.8612
P53801	NA	19.7872	19.7229	NA	NA	17.7957	19.622	20.8366	NA
P53814	NA	NA	13.7153	15.1862	14.9377	15.2179	NA	13.9572	13.9819
P53985	17.0883	17.063	16.8323	16.7621	16.7765	16.9081	16.8538	16.7875	16.9802
P53990	15.5884	15.5452	15.5151	15.4878	15.4241	15.4847	15.6674	15.5263	15.494
P53992	16.5227	16.5457	16.5206	16.5652	16.5548	16.542	16.5608	16.559	16.5756
P53999	18.6926	18.7402	18.7619	18.8822	18.9401	18.8947	18.8495	18.9623	18.9398
P54098	14.7144	14.8542	14.6005	14.3367	14.6581	14.4375	14.1343	14.4572	14.2313
P54105	16.3433	16.3212	15.753	16.7368	16.5457	16.6628	16.5586	16.6042	16.5665
P54132	14.7124	14.3655	14.3625	14.5953	14.6098	14.566	14.2427	14.2981	14.2174
P54136	17.7449	17.7575	17.7758	17.9051	17.8825	17.8313	17.868	17.828	17.8512
P54198	15.7889	15.7275	15.602	15.6642	15.4936	15.7396	15.6876	15.7508	15.7323
P54252	14.0254	13.3495	13.1383	13.2362	13.4219	13.911	13.8173	13.9559	14.0518
P54259	13.7891	13.4586	13.6982	14.2199	13.9013	14.2193	13.8208	13.9929	13.6732
P54274	13.9337	NA	13.7775	13.6727	13.3699	13.8326	13.1699	13.4168	NA
P54277	13.6421	14.1988	13.9687	14.0406	14.1176	14.2124	13.7832	14.2252	14.2376
P54278	14.6469	14.2691	NA	14.7781	14.745	14.8213	15.1192	15.2293	14.7436
P54577	16.6076	16.6478	16.5965	16.5698	16.605	16.6588	16.7428	16.7554	16.7573
P54578	17.5468	17.5299	17.4109	17.6879	17.6418	17.5858	17.6041	17.6439	17.6136
P54619	16.3478	16.3517	16.3163	16.4365	16.4237	16.4414	16.3266	16.4097	16.4281
P54652	14.1943	14.2766	14.2632	14.3705	14.3404	14.4703	14.6464	14.1359	14.754
P54687	15.7536	15.6464	15.6733	15.938	15.8248	15.7986	15.9112	15.7765	15.8799
P54709	17.2568	17.2457	17.2029	17.2325	17.3321	17.2875	17.223	17.2585	17.2301
P54725	16.7337	16.5592	16.402	16.7394	16.7141	16.545	16.522	16.6526	16.6934
P54727	17.6358	17.5948	17.6265	17.8183	17.8018	17.817	17.8395	17.8536	17.8138
P54760	14.2502	14.4315	14.1083	14.4386	14.2364	14.3864	14.1544	14.2837	14.3888
P54764	15.0466	14.8561	14.8142	14.8254	14.7967	14.942	14.8801	14.9754	15.0203
P54802	NA	13.4379	13.4801	13.6357	13.7896	13.808	13.3823	NA	NA
P54803	14.2741	14.8752	13.6551	13.7124	13.7136	13.8696	14.0807	14.0375	13.5172
P54819	18.7198	18.6924	18.5908	18.4259	18.3783	18.3882	18.5393	18.4741	18.4933
P54868	15.5118	15.4517	15.458	13.0589	13.7088	13.1508	14.56	14.558	14.6576
P54886	17.8657	17.8602	17.8431	17.7053	17.6878	17.6606	17.664	17.6656	17.6828
P54920	16.5726	16.5988	16.547	16.5316	16.5773	16.5478	16.5089	16.4992	16.5148
P55010	17.7212	17.7879	17.7153	18.1414	18.102	18.1006	17.9452	17.8868	17.931
P55011	16.2017	16.2186	16.1148	15.9582	15.8876	15.916	16.0368	15.9922	16.0477
P55036	17.7918	17.8375	17.8229	18.0434	18.0376	18.0401	17.9337	17.9884	18.0024
P55039	16.2304	16.2013	16.0871	16.327	16.2705	16.3947	16.4479	16.3852	16.3288
P55060	18.0426	18.0581	17.9935	18.1418	18.1041	18.1795	18.2132	18.2107	18.232
P55061	15.642	15.8117	15.656	15.6253	15.8655	15.6223	14.5473	14.6808	14.6101
P55072	18.3536	18.3499	18.277	18.3391	18.3071	18.3612	18.3775	18.3834	18.3989
P55081	15.8409	15.9846	15.8115	15.8214	15.8864	15.8838	15.8351	15.7848	15.8077
P55084	17.9507	17.9012	17.8681	17.7298	17.6941	17.7509	17.7767	17.7564	17.7689
P55145	17.5935	17.7118	17.6111	17.3572	17.4147	17.3496	17.4052	17.5126	17.5617
P55196	15.4224	15.4093	15.2289	15.2976	15.3546	15.3109	15.3786	15.3165	15.3503
P55209	18.1877	18.1046	17.9068	18.5605	18.504	18.496	18.4307	18.4341	18.4701
P55210	14.1178	14.0711	13.8246	14.3994	14.649	13.7536	14.5792	14.4534	14.4762
P55212	15.0109	14.8083	14.5512	15.0868	14.9556	14.9205	15.2613	15.4399	15.4483
P55263	16.3641	16.3782	16.2745	16.6276	16.5426	16.5959	16.5189	16.5158	16.5167
P55265	15.2912	15.3521	15.2191	15.4517	15.2889	15.3008	15.3149	15.3756	15.3867
P55317	15.9601	16.0579	15.5793	15.8217	15.4711	15.7893	16.009	16.0043	16.0998
P55327	16.8312	17.0218	17.1742	17.2845	17.2873	17.3125	17.2052	17.1742	17.2325
P55735	17.3754	17.349	17.2794	17.4196	17.4036	17.4221	17.4198	17.4537	17.4645
P55769	17.0689	17.1013	17.1203	16.8205	16.895	16.8409	16.9303	16.9034	17.0205
P55786	16.7051	16.7117	16.6457	16.9905	16.9318	16.9655	17.0301	17.0228	16.9891
P55789	15.5793	15.5567	15.5143	15.1427	15.5344	15.5422	15.2568	15.3327	15.3054
P55795	17.681	17.7393	17.6413	17.5354	17.4963	17.3926	17.5602	17.5373	17.5248
P55809	16.4186	16.312	15.9552	16.0261	16.1321	15.9795	16.0418	16.1033	15.3092
[truncated: 4,546 more rows]
