# Supplementary material for: The global succinylation of SARS-CoV-2–infected host cells reveals drug targets
Source: Proc Natl Acad Sci U S A. 2022 Jul 12;119(30):e2123065119. doi: 10.1073/pnas.2123065119 (PMC9335334; doi:10.1073/pnas.2123065119)
Supplement: Supplementary File [file pnas.2123065119.sd02.xlsx]

## Sheet: Dataset S2 
Dataset S2. Protein MS intensity of different succinyl-protein during virus infection
Protein	0h-1	0h-2	0h-3	12h-1	12h-2	12h-3	24h-1	24h-2	24h-3
A0AV96	13.1747	13.1938	12.8753	12.8079	12.5772	12.7305	12.0461	NA	NA
A1L3X0	NA	NA	NA	NA	11.4564	12.3296	11.6452	NA	NA
A3KMH1	NA	NA	11.5372	NA	NA	NA	9.9361	10.2355	11.2388
A6NHQ2	15.6764	15.5072	NA	NA	15.2174	15.4712	15.717	15.7572	15.6691
A6NKT7	NA	17.982	18.1597	18.025	NA	NA	NA	18.0639	NA
E9PAV3	14.8417	14.9332	14.9741	15.4345	15.492	15.6806	15.6872	15.8878	15.6201
leader_polyprotein	NA	NA	NA	NA	NA	NA	12.3132	13.1398	11.4774
Nsp3	NA	NA	NA	NA	NA	NA	13.385	13.4112	13.5995
O00116	12.0368	NA	NA	NA	NA	NA	13.2267	12.9223	13.2197
O00139	13.0896	12.6709	12.9504	12.4291	NA	13.4619	13.1413	13.4009	13.0765
O00148	12.7112	12.4343	NA	12.3347	NA	11.9212	12.8101	12.7982	12.7082
O00154	NA	NA	NA	13.852	13.5333	NA	13.6895	12.9565	13.0651
O00203	12.4499	NA	12.6362	12.9444	12.8383	12.952	12.8261	NA	NA
O00231	15.0653	15.1477	15.1985	15.4414	15.5787	15.3898	15.3671	15.3391	15.4596
O00264	13.8539	NA	13.7854	NA	13.6073	14.4578	14.466	14.619	14.3173
O00299	14.0988	14.0739	14.1663	14.3105	14.2628	14.2383	14.4223	14.3694	14.4234
O00303	11.9423	NA	NA	12.8882	NA	12.4482	12.7358	NA	12.321
O00330	13.242	12.8178	13.236	12.9887	13.3482	12.8145	14.5186	14.5238	13.3171
O00410	13.1509	13.3677	13.189	13.7558	13.9441	13.64	14.0167	13.6919	13.909
O00411	12.7962	12.8773	11.8873	NA	12.682	12.9346	13.9658	13.7797	13.5408
O00422	12.5345	NA	12.7994	13.5155	13.5637	13.0345	13.7777	13.2123	NA
O00429	11.4805	11.5636	NA	NA	NA	NA	12.385	10.8167	11.4102
O00483	14.3777	14.5342	14.5267	14.5846	14.386	14.4127	14.5761	14.415	14.4657
O00487	16.4792	16.4516	16.5243	16.7512	16.6923	16.8686	16.6767	16.5683	16.6955
O00505	13.6649	13.0336	13.7832	12.5386	14.5168	13.888	14.4779	13.9362	13.8835
O00567	13.4968	13.585	13.5467	12.9849	13.0386	13.0125	13.3035	13.5135	12.5682
O00571	NA	NA	NA	NA	NA	11.6285	13.0344	12.7776	12.3722
O00629	NA	12.6294	13.1244	13.2064	12.7134	13.475	13.4311	13.1892	13.2436
O00746	13.8756	13.4701	13.8602	13.5475	NA	13.9286	14.0617	13.8705	13.991
O00764	NA	NA	12.1351	12.2282	12.5865	NA	12.3979	12.5312	12.5329
O14561	NA	NA	NA	12.7961	13.0985	NA	13.3594	13.0459	13.2275
O14735	14.0728	13.9781	13.6867	13.46	13.38	12.9553	14.1413	13.5023	13.778
O14744	NA	NA	NA	NA	NA	11.7088	12.6707	12.7154	12.6526
O14776	12.4556	12.005	12.0816	12.3437	12.4834	12.5326	12.6891	12.4059	12.5703
O14818	NA	12.4971	12.7841	13.5576	13.1666	13.2573	13.5741	13.0569	13.3791
O14880	13.2569	12.4291	13.04	13.1155	13.0728	12.7778	13.7264	13.2752	13.1938
O14936	12.5425	12.457	12.5387	NA	11.6017	12.8409	12.5954	12.4161	12.9462
O14949	NA	NA	NA	NA	NA	NA	14.0072	14.4111	13.5811
O14950	NA	11.2226	11.8851	NA	NA	12.4536	12.8595	NA	12.5954
O14979	13.5169	13.1529	13.4265	13.8236	13.5291	13.8227	14.2408	14.141	14.1969
O14980	14.7548	15.0843	14.8055	14.5574	14.5492	14.4587	15.135	14.879	15.2845
O15061	NA	12.2618	NA	12.4765	NA	12.9778	12.7471	12.5807	NA
O15091	NA	NA	NA	NA	NA	NA	12.817	13.1833	13.0833
O15143	15.4922	15.5356	15.4026	15.7261	15.6917	15.8707	NA	15.51	15.3207
O15173	14.0802	NA	14.3853	NA	13.5667	14.0895	14.1115	14.0398	13.8816
O15260	12.3546	NA	NA	NA	NA	12.9729	13.2152	13.2701	13.0538
O15347	14.8583	14.657	14.9291	15.0796	15.1591	15.2151	15.0295	15.0848	15.0662
O15371	NA	NA	NA	NA	12.4679	NA	12.2686	12.5984	NA
O15379	NA	11.8332	NA	12.217	12.6078	12.7396	12.042	11.6267	11.378
O15382	16.6238	16.4039	16.6758	16.7056	16.5091	16.6536	16.7348	16.5984	16.6584
O15439	11.356	11.751	NA	NA	NA	11.553	12.1508	12.1159	NA
O43143	11.8872	11.6027	11.6559	12.2291	12.0762	12.53	12.8698	12.688	12.5089
O43169	15.1799	14.8635	15.2368	15.0886	14.8576	15.2588	15.4017	15.4561	15.4458
O43175	10.3245	10.1984	11.4551	10.8837	10.53	10.29	11.7702	11.4505	12.6895
O43237	NA	NA	NA	NA	NA	NA	11.7312	11.2256	11.2639
O43264	NA	NA	NA	12.5463	11.8926	12.7832	11.8337	12.164	NA
O43390	13.7213	13.7109	13.905	13.6724	13.5431	13.6098	14.2279	14.1171	14.0931
O43399	12.8304	13.0126	13.2092	13.5039	13.2144	13.4819	13.4687	13.4219	13.5059
O43491	13.7732	13.6397	13.6743	13.9337	13.9031	14.0068	14.6123	14.2869	14.3952
O43615	13.6276	13.3114	14.0449	13.9765	13.8071	13.3496	13.3801	13.4721	13.3701
O43676	13.5154	13.3551	13.5805	13.3247	NA	13.6719	13.5534	13.4367	13.6917
O43684	NA	NA	NA	NA	NA	NA	12.489	11.9677	11.5971
O43707	13.0262	12.8689	13.1334	13.0693	13.2535	13.3312	13.5487	13.5311	13.5766
O43708	NA	NA	12.1939	12.8279	13.5467	NA	14.0653	13.718	13.9885
O43776	14.6019	14.6828	NA	NA	NA	NA	15.2474	14.9632	15.2575
O43795	13.799	13.8657	13.9508	14.0609	13.9274	14.0735	13.2013	13.3686	13.1796
O43809	12.5331	11.5719	13.0946	11.5467	12.9538	12.4911	13.4334	13.3798	13.0543
O43824	12.583	12.7962	12.2898	11.8049	NA	11.9741	12.227	12.2235	NA
O43852	13.7414	13.4504	13.4721	13.5414	13.4975	13.4374	13.8314	13.8085	13.5839
O60216	12.5504	12.7516	12.621	11.839	11.4293	13.0276	11.8642	12.435	11.896
O60264	NA	NA	NA	NA	11.5728	NA	12.1241	NA	11.4574
O60287	12.9809	NA	11.8125	NA	11.3699	12.8345	12.9184	12.7989	NA
O60506	12.655	12.3931	12.7018	12.7631	12.4987	12.7623	13.0441	13.0703	12.8046
O60524	14.2677	14.1812	14.2808	14.4573	14.6128	14.6186	13.6797	13.6324	13.6848
O60610	15.2287	15.1445	15.266	15.526	15.3839	15.0354	15.8034	15.4669	15.6997
O60664	11.5789	NA	12.0349	10.8925	NA	NA	13.1585	12.9997	13.0264
O60716	12.2444	11.6134	12.0883	11.7368	11.8513	12.0502	12.5886	12.4398	12.3782
O60825	11.8526	NA	11.7354	12.8455	NA	13.0853	11.3954	NA	10.8813
O60841	10.8554	NA	NA	NA	11.1495	NA	12.1878	NA	NA
O75027	13.6504	13.6062	13.4344	13.4564	13.6843	13.9252	13.8029	13.7718	13.9357
O75153	11.7811	NA	NA	12.3403	11.8933	12.6323	12.7724	12.2365	NA
O75306	14.7918	14.5995	14.6181	14.7686	14.5178	14.8134	15.4349	15.0036	15.3079
O75323	12.5064	12.4904	NA	12.5175	NA	13.0487	13.1439	13.466	13.1859
O75367	12.2295	11.8936	12.0135	11.4332	11.6275	11.5785	12.7762	12.3587	12.5686
O75369	13.2015	12.9378	13.0845	13.5863	13.4253	13.6153	13.5178	13.6891	13.6153
O75390	14.9539	14.9364	14.9479	15.0932	15.1365	15.0129	15.7328	15.6811	15.3718
O75394	11.3229	NA	NA	NA	NA	12.5343	NA	10.6374	10.6073
O75400	14.1813	13.9836	14.161	NA	14.1817	14.1016	13.9028	13.8659	13.9392
O75436	14.3541	14.3874	13.8426	14.0074	14.1543	13.7505	13.6706	14.15	13.757
O75439	12.6839	NA	12.6714	13.4269	13.5302	13.4113	14.4758	14.0711	13.8051
O75477	12.0644	11.8835	12.6639	NA	12.0141	11.7854	NA	12.1766	12.7051
O75494	12.2529	11.0922	11.5366	NA	NA	NA	NA	NA	NA
O75521	13.6059	13.2856	13.7623	13.7308	13.554	13.7921	14.2039	14.2017	13.4535
O75531	16.96	16.3478	16.837	16.4841	16.225	16.2126	17.1848	16.6827	16.407
O75533	13.0239	12.8865	13.0178	12.8723	13.1305	12.5788	13.2763	13.2721	13.1825
O75534	NA	NA	NA	11.352	NA	NA	11.6743	12.2747	NA
O75608	12.64	12.6359	12.813	12.6943	12.9194	13.312	13.358	12.8442	13.1511
O75643	11.184	11.1647	11.583	11.3672	11.1724	11.6388	12.1616	11.6744	12.1702
O75691	NA	NA	13.4994	13.0061	12.8734	13.0562	13.1988	12.6239	12.8872
O75694	11.3797	NA	NA	NA	NA	NA	12.3627	11.7384	12.3342
O75821	14.6649	14.6406	14.7043	14.2221	14.4578	14.5588	13.7649	14.1254	13.7405
O75832	14.7829	14.5686	14.3289	14.644	14.5255	14.8897	14.0341	14.162	14.0131
O75844	12.465	NA	12.7671	NA	13.2508	13.6106	13.3869	13.7976	12.9106
O75874	13.3673	13.0481	13.5228	13.0415	13.1811	12.9216	13.6272	13.8108	13.5864
O75947	14.5284	14.4347	14.6524	14.6637	14.5691	14.6814	14.8622	14.751	14.6521
O75964	14.3789	13.8152	14.4356	14.0497	13.9525	14.2418	14.4835	14.3098	14.4737
O76021	15.563	15.5646	15.54	15.5334	15.3415	15.6448	15.8327	15.8049	15.7837
O76031	NA	NA	NA	11.8906	NA	12.4387	12.5425	11.6932	NA
O76094	NA	NA	NA	11.3886	11.2801	11.8836	13.4136	13.2543	NA
O94832	13.5579	13.5456	13.7429	13.5185	13.6478	13.836	13.3734	13.2202	12.8873
O94903	13.6769	13.2484	13.7816	14.0148	13.7191	13.9676	13.7391	13.7576	13.7339
O94925	14.3652	14.1392	14.1957	14.2632	14.217	14.5224	14.3696	14.4048	14.4576
O95104	13.7522	13.4991	13.614	13.484	13.4494	13.1728	13.1433	12.9805	13.1197
O95139	12.2765	NA	12.3138	12.1873	12.2547	NA	12.3814	12.5253	12.1893
O95197	15.3971	15.3978	15.4911	15.2051	15.1538	15.2396	15.426	15.3056	15.4266
O95292	10.8595	11.1233	NA	NA	11.08	NA	12.3995	11.755	12.168
O95299	NA	NA	NA	12.5662	NA	13.266	13.236	13.1784	13.2005
O95347	NA	11.3639	11.5427	10.9334	10.911	12.3034	11.6979	11.1725	11.8454
O95363	12.893	12.7068	13.1846	13.0439	13.3852	13.1433	12.8232	NA	12.8407
O95373	13.6449	13.1471	13.5388	14.0139	14.0517	14.4381	13.9616	13.8498	13.9643
O95478	11.7057	NA	NA	NA	NA	13.0974	NA	12.8953	12.681
O95486	13.0132	12.8698	13.0015	13.0155	12.8016	13.0889	13.1778	12.5227	NA
O95573	13.6126	13.2161	13.2639	12.3514	12.7864	12.4113	12.7267	12.5623	12.8075
O95602	12.8568	13.3626	13.1759	13.9716	13.8277	14.671	NA	13.5128	12.7144
O95994	13.7315	13.5535	13.7876	13.533	13.3934	13.4429	13.9381	13.8109	13.9773
O96008	NA	NA	NA	NA	NA	12.5602	12.873	NA	12.8362
P00167	12.5803	12.7344	12.1749	12.1443	12.2462	11.7906	13.2295	11.5744	12.0427
P00338	13.2732	13.1865	13.4161	13.2304	13.3213	13.4609	14.138	13.6914	14.0606
P00352	NA	NA	NA	NA	NA	10.998	13.4256	13.3397	12.6973
P00367	14.525	14.2592	14.3817	14.2779	14.2351	14.3609	14.7859	14.633	14.7473
P00390	13.2683	13.0088	12.3149	13.6963	13.4999	12.8239	13.004	13.5	12.7794
P00441	13.9107	13.7943	14.0704	13.294	13.9251	13.9248	14.1367	13.9948	14.1976
P00491	NA	NA	NA	NA	10.4518	11.3102	12.408	11.7251	12.1329
P00492	NA	NA	NA	12.1641	NA	NA	13.6798	13.4561	13.3085
P00505	14.608	14.4852	14.5212	14.7451	14.6625	14.7874	14.9737	15.152	14.794
P00558	12.859	12.8367	12.9526	12.8743	12.8599	12.8846	13.8443	13.6507	13.6767
P02545	14.2339	14.2047	14.5014	14.254	14.0479	14.4708	14.3734	14.1155	14.3214
P02786	13.4102	13.2601	13.426	13.0068	13.054	13.3705	13.5227	13.6848	13.5048
P04075	12.8185	12.5991	12.8081	12.6814	12.6497	12.5668	13.3551	13.2191	13.4145
P04179	16.0386	15.9328	15.8182	15.943	15.8302	16.1107	16.1328	16.2408	16.1431
P04181	13.7843	13.4114	13.6328	13.394	13.2107	13.717	13.9338	13.8077	13.8983
P04406	14.3277	14.1583	14.2653	14.5615	14.6213	14.612	15.1876	15.0821	15.109
P04632	NA	NA	NA	NA	NA	NA	11.5394	10.5021	11.7762
P04843	12.6675	12.6842	12.6864	12.8855	12.9725	13.0352	13.9075	13.7258	13.3201
P04844	12.1485	12.0502	12.2446	11.4632	11.1253	11.7671	12.5341	12.4974	12.2892
P04899	14.0332	13.9947	13.9428	13.804	13.8586	13.8517	14.2647	14.0667	14.1508
P05023	12.6658	12.6503	12.9839	12.5868	12.4669	12.6152	13.6165	13.365	13.3796
P05026	13.4603	NA	12.947	12.5987	12.4659	NA	13.6325	13.3962	13.0929
P05091	12.9557	12.7515	12.6682	13.3165	12.9687	12.8867	14.0428	13.8964	12.8114
P05141	15.4375	15.2187	15.4818	15.3748	15.3373	15.5104	15.7528	15.6842	15.7123
P05198	NA	NA	NA	NA	NA	NA	12.4835	12.1793	12.4395
P05204	13.842	13.3756	12.619	12.1539	12.5836	12.3976	13.1779	12.9429	13.0983
P05387	13.764	13.1621	13.2866	13.8286	13.5927	13.7867	14.6642	14.4492	14.5956
P05388	13.2797	13.4649	13.3973	13.6145	13.21	13.3842	14.5528	14.242	14.5369
P05455	13.8849	13.2318	13.7679	13.3007	13.129	13.2747	13.9501	13.9405	14.0006
P05783	16.0828	16.0209	16.1983	15.9746	15.9603	15.8808	16.3599	16.2498	16.3867
P06454	15.2352	14.9979	15.1245	14.5779	14.614	14.3485	15.1004	15.2376	14.9333
P06493	NA	NA	NA	NA	NA	12.5204	10.9334	12.6614	NA
P06576	14.206	14.1048	14.0407	13.9856	13.8994	14.1702	14.7871	14.5589	14.5784
P06733	13.7206	13.4491	13.6615	13.7414	13.5873	13.8559	14.2667	14.1876	14.3191
P06737	12.1252	NA	NA	12.2599	11.9094	12.1807	13.171	12.9876	12.3831
P06744	14.0669	14.1464	13.9644	14.2221	14.236	13.6993	14.528	14.4416	14.4543
P06748	15.8108	15.6561	15.9323	15.184	15.1694	15.141	15.6224	15.627	15.6373
P06753	11.0383	11.2902	11.8167	11.4829	11.3172	9.94317	12.4946	12.5559	12.3433
P07108	13.877	13.4127	13.2692	13.5561	14.0246	13.8841	14.416	14.1123	14.2883
P07148	13.4804	NA	13.7277	12.964	13.1938	13.4508	13.805	13.5202	13.5954
P07195	14.8144	14.7563	14.8438	14.9363	14.9831	14.9603	15.4844	15.4176	15.4667
P07237	13.5704	13.616	13.5634	13.4925	13.4523	13.4539	14.0286	13.9399	13.9901
P07305	13.8116	14.0012	13.9713	12.4414	12.7231	12.8839	13.5622	13.0394	13.5421
P07339	12.3804	NA	12.1598	NA	NA	11.8943	NA	NA	NA
P07355	13.6782	13.4982	13.5872	13.4519	13.3863	13.4119	14.0233	13.8708	13.8722
P07437	14.9075	14.804	14.9812	15.1561	15.1935	15.1891	15.6939	15.6792	15.5861
P07686	12.4045	11.7912	NA	NA	NA	12.5962	NA	12.0005	NA
P07737	14.6472	14.4406	14.7495	14.8767	14.8268	14.8931	15.4929	15.1109	15.3341
P07814	13.0728	12.7735	NA	13.3217	NA	13.3075	13.4345	13.3356	13.102
P07900	14.0028	13.9709	14.0046	13.8334	13.9208	14.1271	14.8071	14.6239	14.7339
P07910	13.6794	13.5834	13.7562	12.9775	12.929	13.005	13.6745	13.5874	13.7398
P07942	NA	NA	NA	12.009	10.9681	12.7473	13.1431	13.1343	12.917
P07954	14.006	13.7391	13.8646	13.7477	13.84	13.938	13.8675	14.2912	14.332
P08133	12.6318	12.7692	13.6656	13.3116	13.3247	14.0267	13.075	NA	NA
P08183	12.5297	12.1933	12.284	NA	12.079	12.0269	12.674	12.8894	12.4497
P08195	13.0757	12.5768	12.9169	12.6473	12.5117	13.0729	13.3003	13.2796	13.2373
P08238	14.7869	14.7472	14.8864	14.9241	14.7742	14.9228	15.3215	15.2661	15.2847
P08559	15.0667	14.905	15.0888	14.9955	15.0516	14.9177	15.055	14.9356	15.089
P08574	13.4377	13.2811	13.4411	12.9385	12.9825	13.0894	13.4472	13.2078	13.5484
P08621	NA	NA	11.5329	NA	12.097	NA	12.078	13.0311	12.2976
P08708	13.1309	12.9604	13.256	13.0743	13.3325	13.341	13.5076	13.4503	13.7477
P08758	12.6787	12.296	12.9073	12.5083	12.861	13.5584	12.4536	12.2032	12.5477
P08865	13.478	13.0218	13.3496	13.5947	13.6518	13.8197	14.1056	14.0343	13.9563
P09104	13.3858	13.1876	NA	NA	NA	NA	NA	13.2752	NA
P09211	14.312	14.3171	14.4225	14.8979	14.7993	15.0083	15.4956	15.3197	15.4749
P09234	NA	11.5502	NA	11.9105	12.0294	NA	12.6162	12.6592	NA
P09327	12.7825	12.1715	12.684	12.5654	12.7088	12.6662	13.0475	12.9199	12.9575
P09429	13.8987	13.6239	13.9398	13.9011	13.7022	13.8334	13.9366	13.7702	14.0325
P09543	11.2682	10.9607	11.0245	11.5457	11.1923	10.9515	12.7389	12.0995	12.4552
P09622	15.4714	15.411	15.5415	15.3838	15.3428	15.4313	15.5228	15.4597	15.4455
P09651	15.328	15.0432	15.1451	15.324	15.1911	15.2265	15.5189	15.6129	15.5674
P09661	14.4174	14.0901	NA	14.2022	NA	14.0592	14.7292	14.3969	14.3715
P09874	13.8202	13.5955	13.5951	13.6594	13.7707	13.7299	14.0022	14.01	13.997
P09960	NA	12.4955	NA	12.588	NA	12.3567	13.2622	13.1589	NA
P0C7P0	NA	14.7555	14.8095	14.8172	14.4062	14.8451	14.3102	14.3172	14.2173
P0DMV8	12.3805	12.22	12.4004	12.5313	12.3852	12.6329	13.5722	13.2142	13.4488
P0DP25	12.0518	NA	12.0784	11.495	11.803	11.6277	12.7559	13.3382	12.4566
P0DPI2	13.9007	13.8078	13.8646	13.9444	13.7887	13.8134	13.9221	13.6672	13.7976
P10155	13.1004	13.0582	NA	13.6225	13.2811	12.6881	13.5166	13.3863	13.208
P10515	14.1718	14.3276	14.3222	14.3675	14.1128	14.1725	14.3559	14.1986	14.3278
P10599	14.4427	14.6717	14.5597	14.8316	15.0294	14.6491	15.044	15.0054	14.9184
P10606	13.504	13.6851	13.6561	NA	13.5353	13.547	14.5379	13.5796	14.4329
P10619	13.7114	13.8456	13.2764	NA	NA	13.4679	13.2394	13.5941	13.2688
P10620	13.0232	12.6919	12.8335	12.6139	13.2758	12.7569	13.9904	13.812	13.4324
P10809	15.8203	15.7369	15.8758	15.8578	15.8874	15.8677	16.1944	16.158	16.1221
P11021	13.7263	13.493	13.7434	13.7681	13.6879	13.8156	14.1753	14.053	14.0492
P11047	12.7106	NA	NA	13.5089	13.4428	13.8601	13.6399	13.9902	13.609
P11142	14.2171	14.1502	14.1892	14.3782	14.3411	14.5336	14.8288	14.6772	14.719
P11166	12.2152	11.9445	11.8672	11.7091	12.2045	11.9617	12.6473	12.6144	12.8463
P11169	12.6327	12.7996	12.0366	12.5791	12.3301	13.0844	13.4638	13.2342	12.2015
P11177	14.1952	13.7006	13.8499	13.7351	14.0873	13.6526	15.4448	15.1543	14.0952
P11182	14.0437	13.6632	14.0761	14.3534	14.3328	14.5639	14.1332	14.0028	13.9251
P11310	12.6909	11.8883	NA	NA	11.5491	11.9167	12.581	12.524	12.266
P11387	13.2194	13.0796	13.2261	12.4748	12.1943	13.0871	13.7402	13.5436	13.7132
P11388	12.4635	12.3508	12.3475	13.4084	13.4377	13.6025	13.5433	12.834	13.2012
P11586	13.0324	12.8294	13.0566	13.5698	13.3485	13.7522	13.8526	13.9193	13.7842
P11940	13.1896	13.0242	13.2874	13.6187	13.6603	13.9741	14.0585	14.0525	14.058
P12004	11.5141	11.7144	10.9338	11.3997	11.7972	12.4945	13.2088	13.1162	13.0622
P12236	13.719	13.1337	13.6524	13.7631	13.4686	13.5753	13.6121	13.3958	13.8132
P12268	NA	NA	NA	12.5419	NA	11.8291	13.1999	NA	NA
P12277	12.994	12.8926	13.1063	12.9801	13.0417	13.0098	13.7866	13.7971	13.6752
P12429	13.7008	13.7749	13.9238	14.357	14.3766	14.4883	14.6176	14.4971	14.6013
P12694	12.6825	NA	NA	12.1442	12.7138	13.0333	13.6324	13.327	13.7708
P12814	NA	NA	11.8911	NA	NA	12.1793	11.8409	11.8321	12.2259
P12956	11.7175	11.6788	11.6548	11.4259	11.4971	11.3688	12.4572	12.6587	12.4549
P13010	13.5337	13.4945	13.4434	13.5324	13.4432	13.6955	13.9989	13.8047	13.8462
P13051	NA	NA	NA	13.7984	NA	13.9746	13.7066	14.008	13.7619
P13073	15.0343	15.0576	15.2043	15.0371	15.0451	15.0828	15.0805	15.0464	15.1822
P13489	12.7322	11.1822	NA	13.588	13.8962	13.2982	14.2383	13.9606	14.2394
P13639	12.6182	12.3358	12.7773	13.1283	13.1209	13.3877	13.7445	13.5109	13.7454
P13667	12.7873	12.4786	12.8055	12.3863	12.4656	12.6538	13.3066	13.1327	13.1106
P13693	13.8531	13.843	14.0267	14.6099	14.4993	14.6132	14.3879	14.3773	14.412
P13797	12.4075	11.8715	12.1805	12.7333	12.5858	13.062	12.6367	12.9342	12.8261
P13804	14.5	14.372	14.6039	14.3809	14.3557	14.5783	14.7165	14.5428	14.7026
P13995	15.4214	15.4058	15.5023	15.4195	15.4559	15.4047	15.5953	15.515	15.6163
P14174	15.0465	15.0641	15.1335	15.2211	15.1454	15.359	15.7702	15.661	15.7353
P14324	NA	NA	NA	NA	NA	13.313	13.0337	12.7765	12.8796
P14618	12.6246	12.3459	12.4622	12.7307	12.8232	12.7506	13.5612	13.4213	13.4623
P14625	14.3256	14.1252	14.2046	14.0472	14.0889	14.0784	14.4209	14.3155	14.3866
P14678	12.8856	12.571	13.2719	12.8144	12.8351	13.1147	13.5123	13.1444	13.5283
P14735	14.3794	14.2033	14.4406	14.5029	14.4699	14.6977	14.5084	14.4621	14.7849
P14866	14.417	14.3025	14.4007	14.251	14.1169	14.072	14.4602	14.3186	14.5086
P14868	13.4558	13.4263	13.6311	13.4825	13.4845	13.7356	13.7564	13.6775	13.7854
P14923	12.4554	11.6041	12.5429	NA	11.7681	11.7497	12.4611	12.1269	12.2487
P14927	13.5966	13.8434	13.9188	13.9943	13.9865	14.1939	13.948	13.9544	13.9454
P15170	13.0157	12.6018	13.0119	13.3336	12.419	13.2759	13.6295	13.8365	13.0258
P15291	14.1586	13.5927	13.642	14.5328	14.1214	13.794	13.943	13.566	13.9514
P15311	12.9796	11.9308	12.7693	13.1043	13.2739	12.9071	13.7812	13.3777	13.4509
P15531	11.1703	11.2422	11.537	11.7984	11.3871	12.1882	13.0124	12.8891	13.0478
P15880	14.2941	14.5558	14.4667	14.9186	14.7824	15.0511	15.1048	15.1116	15.1089
P16104	13.3621	12.8732	13.3383	NA	NA	NA	12.4707	12.0769	12.7432
P16401	15.877	15.5887	15.7778	15.1795	15.2372	15.0734	15.8765	15.5054	15.5185
P16403	16.744	16.7247	16.8352	16.0315	15.9887	15.9374	16.3849	16.2583	16.4415
P16422	10.5591	10.4634	11.2795	10.4651	10.0283	10.0752	11.0009	11.6355	11.3421
P16435	13.2919	13.0825	13.4397	12.6566	12.8231	NA	13.3385	NA	13.255
P16615	NA	12.2735	12.0596	NA	NA	NA	12.0995	NA	12.1174
P16989	11.5339	NA	11.3656	11.4673	10.426	11.4205	12.6025	11.9952	12.7003
P17066	15.1242	15.0395	15.2539	15.1508	15.1616	15.0072	15.9408	15.7689	15.9225
P17096	14.0415	14.0013	14.0371	NA	12.0555	NA	13.1762	12.9841	12.7384
P17301	NA	NA	12.2049	11.7402	11.7841	NA	12.7075	NA	12.6801
P17812	14.0471	13.6879	13.9114	14.0933	14.0961	14.3529	14.1647	14.0336	14.2425
P17844	12.4423	12.3828	12.7348	12.8108	12.7801	12.8974	13.6724	13.8937	13.5222
P17931	13.3835	13.3904	13.6045	13.7568	13.6122	13.8903	14.4144	14.1565	14.4973
P17987	12.2332	12.051	12.4516	12.5103	12.1387	12.3529	13.0932	13.1963	13.0007
P18077	12.8855	12.1419	12.8242	12.3795	12.661	12.6205	12.9386	12.919	12.7613
P18124	13.2817	12.9463	13.2368	13.018	12.8007	13.1888	13.3895	13.4521	13.3819
P18621	13.1905	13.2129	12.5903	12.7473	13.0202	13.1733	13.6828	13.5196	13.4622
P18669	14.7064	14.5146	14.7095	14.9152	14.8304	14.7584	14.9281	14.8945	15.0762
P18754	15.775	15.6327	16.0626	15.5468	15.854	15.3919	15.211	15.2483	15.2009
P18848	NA	NA	NA	14.9273	14.8602	NA	14.9449	14.7707	11.3951
P18859	14.4769	13.9609	14.6365	14.5272	14.4965	14.7211	15.7384	15.2293	15.1389
P19224	14.2733	14.2089	14.1621	14.4224	14.2696	14.4705	14.6026	14.4684	14.5161
P19338	14.3017	14.0525	14.1	13.573	13.6956	13.6601	14.2483	14.1473	14.2511
P20042	13.2628	13.0393	13.3836	13.4283	13.4157	13.7615	13.5182	13.4345	13.1267
P20336	13.721	13.909	14.0549	NA	14.0963	NA	NA	13.9774	14.1711
P20340	14.5074	14.8881	14.6421	14.8457	14.7476	14.9382	15.055	14.898	14.9977
P20618	NA	NA	NA	NA	NA	12.4484	13.0359	12.8377	12.1599
P20700	12.7809	11.8214	12.3713	NA	NA	11.1349	12.4089	12.3607	12.3412
P20962	13.052	12.5391	12.5262	NA	NA	11.1483	NA	NA	NA
P21127	NA	NA	NA	NA	10.8448	12.0066	NA	13.1973	12.9473
P21333	11.7179	11.7117	11.9159	12.2307	12.598	12.8866	12.8426	12.5724	12.7527
P21796	14.7017	14.381	14.6503	14.3438	14.3141	14.5056	14.9328	15.0046	14.8299
P22033	NA	NA	11.6276	11.8223	NA	NA	11.631	NA	NA
P22059	15.1572	15.0994	15.1878	15.8254	15.8984	15.7556	15.7194	15.8322	15.9619
P22087	11.6357	12.1804	12.0251	12.2056	12.1696	12.0122	12.442	12.998	12.4979
P22102	NA	12.0015	12.5116	12.09	NA	13.2744	NA	13.4338	NA
P22234	11.546	NA	11.1263	11.1155	11.2142	11.3391	12.8137	12.9124	12.6821
P22314	NA	11.8076	NA	11.5207	NA	13.5427	NA	NA	NA
P22392	13.5106	13.3702	13.575	13.4718	13.5016	13.6575	14.1025	14.0653	14.1073
P22626	13.5768	13.3437	13.4446	13.1019	13.2664	13.0112	14.0776	13.8618	13.8587
P22695	13.2316	13.4705	13.3899	13.3974	13.293	13.1548	13.6128	13.4747	13.8167
P23141	NA	NA	11.2363	NA	NA	NA	12.1623	12.2589	12.5576
P23246	11.7351	NA	11.5757	NA	11.0594	NA	12.2425	12.053	12.1298
P23284	14.5374	14.4748	14.5359	14.4815	14.4318	14.54	14.8797	14.8835	14.7355
P23368	15.5298	15.0391	15.4478	NA	15.5523	NA	15.9634	15.8414	15.8776
P23378	12.503	12.2637	12.5153	12.7101	12.6804	12.6782	13.562	13.1996	13.107
P23396	12.5899	12.5755	12.6802	12.4367	12.7256	12.7588	13.387	13.2797	13.1125
P23526	12.1602	11.737	12.2667	12.4992	12.5651	12.5414	13.1134	12.8532	13.1288
P23527	16.458	16.2074	16.3758	16.0306	16.0474	16.1041	16.402	16.2293	16.3424
P23528	12.9119	13.0522	13.0387	13.3632	13.3549	13.4793	14.0853	13.8185	13.9484
P23568	NA	NA	NA	12.8294	12.9766	12.8129	12.3393	11.9881	12.6289
P23921	13.2775	12.105	13.0878	13.5049	13.2076	13.7715	13.2765	12.935	13.0555
P24534	13.9273	13.563	13.4507	13.7328	13.7973	13.2556	14.2405	14.115	14.3466
P24539	14.5057	14.3174	14.5492	14.3371	14.3393	14.2946	14.5089	14.4001	14.5682
P24666	15.2219	15.1832	14.9668	15.5485	15.5574	15.1508	15.4489	15.3091	15.3123
P24752	14.1905	14.5016	14.4748	14.4826	14.5169	14.4474	14.6468	14.4906	14.4529
P25205	11.4326	10.6671	NA	11.5488	11.364	NA	12.6391	12.7449	13.0069
P25398	11.0905	10.6042	10.6806	11.062	11.3743	10.7339	11.849	11.7264	12.0839
P25705	15.5962	15.5261	15.7069	15.531	15.4673	15.4949	15.7043	15.6849	15.7503
P25786	14.6758	14.4738	14.7271	14.7816	14.8167	14.7122	14.8461	14.8092	14.9894
P25787	NA	13.3364	13.4273	13.5281	13.6558	14.2818	14.4058	14.3528	14.5337
P25788	NA	10.8197	11.3299	11.2358	11.5581	11.3768	12.6434	13.1783	12.8488
P25789	13.7292	13.8288	NA	13.9825	13.9463	14.0103	14.3108	14.11	14.4861
P26196	11.8412	12.6117	12.837	NA	11.625	12.0386	11.3324	NA	NA
P26368	12.5351	NA	12.9559	12.307	NA	NA	13.4414	13.1931	13.354
P26373	13.1806	12.9819	13.179	12.8818	12.8524	12.9901	13.2181	13.1912	13.3178
P26440	13.605	13.287	13.3621	13.7252	13.2406	13.2156	13.7761	13.4285	13.3951
P26583	15.8376	15.8608	15.7954	15.7948	15.8081	15.7965	15.8079	15.554	15.6188
P26599	13.0971	12.8194	13.0581	12.7218	12.534	12.8294	13.2684	13.1913	13.1714
P26640	12.9016	12.2615	12.6781	13.5632	13.0916	13.7723	14.029	13.747	13.9217
P26641	14.5033	14.5257	14.4993	14.8132	14.8156	14.9043	15.0994	14.8305	14.9573
P27144	15.1016	15.0105	15.0316	15.2122	15.1003	15.3624	15.3683	15.2329	15.287
P27348	13.3903	13.2401	13.3795	13.2826	13.3647	13.4452	13.9118	13.9395	14.027
P27487	12.591	NA	NA	NA	NA	NA	13.3961	12.9737	NA
P27635	12.6838	12.6733	12.8176	12.3098	12.6751	12.8167	12.8936	12.9917	12.9711
P27708	12.7077	12.3603	12.3476	12.9072	12.7168	13.2524	13.5346	13.5721	13.3324
P27797	13.7991	13.7142	13.8084	13.4126	13.3612	13.4366	13.8791	13.806	13.9561
P27824	14.0485	14.014	14.2486	14.1532	13.8108	14.089	14.216	14.2507	14.3052
P28066	NA	NA	NA	13.0273	13.0178	11.7579	14.344	14.1747	14.2231
P28070	NA	NA	NA	NA	NA	NA	13.4081	13.1675	13.1842
P28072	14.3552	14.0709	14.2395	14.0467	14.2941	14.2476	14.3957	14.2723	14.346
P28074	12.2952	11.9443	12.5419	12.3001	12.217	12.4513	13.0986	13.1928	13.3625
P28838	NA	NA	12.7926	NA	NA	13.5939	13.7056	13.4295	13.4314
P29401	13.5478	13.3618	13.8223	13.5658	13.3845	13.3609	14.4351	14.2072	13.8343
P29692	12.1234	12.4066	12.2858	12.4747	12.655	11.908	13.3008	12.903	13.4758
P29966	13.7854	13.9213	13.9481	NA	12.5519	NA	13.4419	13.2671	13.3066
P30038	NA	NA	14.0376	NA	14.1059	13.8353	13.688	13.73	14.1105
P30040	12.5126	NA	12.6478	NA	NA	NA	12.9489	12.7707	13.2497
P30041	12.52	12.2095	12.2742	12.3104	12.1691	12.5133	13.6597	13.4072	13.2247
P30044	13.5839	13.4829	13.7002	13.525	13.8232	13.6824	NA	13.7962	13.7891
P30046	NA	11.3585	NA	12.4045	NA	NA	12.5065	12.8757	13.0091
P30048	15.0539	15.2304	15.3052	15.2044	15.2219	15.2081	15.2292	15.2664	15.2397
P30049	12.5414	NA	12.7125	NA	12.44	NA	14.0835	13.8116	13.9353
P30050	11.2484	11.1498	11.2596	11.5463	11.306	12.1862	13.0538	13.0044	12.9262
P30084	13.9333	13.9236	14.0828	13.8156	13.6887	14.0127	14.2083	14.0211	14.1051
P30086	12.4016	11.9732	12.4457	13.1885	12.8938	13.5909	13.6722	13.622	13.5514
P30101	13.259	13.1351	13.203	13.058	13.0489	13.1773	13.6273	13.6288	13.6527
P30153	14.4696	14.4871	14.3797	14.9355	14.9699	15.2251	15.2393	15.5046	15.0981
P30405	14.7361	14.5216	14.8538	15.084	14.942	15.0438	15.0728	15.0958	15.0899
P30419	NA	NA	NA	NA	NA	13.2797	13.2458	13.6084	13.1712
P30533	NA	NA	11.6778	NA	NA	NA	11.5315	11.6921	NA
P30740	11.982	11.69	NA	13.0269	13.3067	12.528	13.4304	13.3424	13.2829
P30837	13.7861	13.4835	13.4952	13.6866	13.6545	13.9605	14.8572	14.5712	13.7016
P31040	13.6795	13.4729	13.7596	13.594	13.4515	13.5561	13.8652	13.5891	13.8169
P31153	12.8435	12.5873	12.531	13.5595	13.5866	13.6367	13.8028	13.6518	13.772
P31689	15.0735	14.9996	15.052	15.5521	15.5448	15.5472	15.3854	15.2737	15.4571
P31930	NA	12.5928	12.7772	NA	NA	11.4205	NA	NA	NA
P31937	NA	NA	NA	NA	NA	NA	11.7662	11.8657	11.6619
P31939	14.8478	14.7977	14.784	15.0952	15.0199	15.0423	15.3063	15.1967	15.2636
P31942	11.8667	11.9976	11.9483	11.467	11.5154	11.5712	12.1777	12.2453	12.2186
P31943	13.075	12.7215	13.0786	12.9688	12.8833	12.8812	13.6105	13.5788	13.6024
P31946	13.5648	13.6509	13.7986	13.6579	13.6205	13.3326	14.1437	13.9592	14.1211
P31948	12.6751	12.4845	12.785	12.9383	12.873	12.897	13.3327	13.1602	13.1273
P31949	NA	11.9139	12.6607	NA	NA	NA	12.0981	12.0754	NA
P32119	12.2688	NA	13.1088	NA	12.8194	12.4802	13.4671	13.1247	13.1968
P32322	NA	NA	NA	NA	11.7531	12.358	12.4355	12.2916	11.321
P32969	12.9294	12.7412	12.976	12.9706	12.8876	12.9261	13.543	13.2964	13.4615
P33176	13.0947	NA	12.9009	NA	12.342	13.1859	13.0405	12.8584	13.1624
P33316	13.1682	13.3126	13.554	13.1631	13.3862	13.7163	13.5678	13.7169	13.3659
P33991	13.3317	13.5608	13.4912	13.729	13.6975	13.548	14.024	13.9593	13.6807
P33992	NA	NA	NA	NA	NA	NA	12.4793	12.0956	12.6061
P33993	13.7864	13.8686	14.0647	14.0228	13.7494	13.1259	14.4106	14.3151	12.9382
P34897	14.5346	14.3497	14.5016	14.5773	14.4701	14.6818	14.4441	14.4289	14.5742
P34932	12.378	11.6581	12.2901	12.7497	12.428	12.7151	12.8587	12.7354	12.7442
P35232	13.9699	13.936	14.0099	14.02	13.9466	13.9163	14.5784	14.403	14.4181
P35237	12.3208	12.223	12.2104	12.7166	NA	13.1048	12.6436	12.2422	NA
P35244	13.4572	13.1286	13.1801	13.4002	13.5339	13.5718	13.6912	13.6509	13.7943
P35250	NA	NA	11.9855	NA	NA	NA	12.6964	12.5379	12.3547
P35268	13.8826	13.6167	13.77	13.5242	13.4187	13.16	13.9186	13.826	13.918
P35579	12.6284	12.5031	12.4755	12.4347	12.6859	12.7583	12.4833	12.5482	12.2747
P35580	15.9923	15.7851	16.4396	15.9081	16.0043	15.5913	16.2158	16.1506	16.419
P35606	13.9463	14.2628	13.9728	13.9494	13.9124	14.005	14.3038	14.1468	14.1727
P35613	14.6801	14.6732	14.8096	14.2805	14.3356	14.3704	14.5495	14.424	14.5326
P35637	NA	NA	12.9721	NA	NA	NA	14.0211	14.089	12.0951
P35659	13.857	14.0109	14.1791	13.6389	13.6096	14.2251	14.0635	13.7233	13.8604
P35998	13.9652	13.6125	13.8025	13.7578	13.8733	13.8986	13.9534	13.8612	13.9136
P36406	14.0809	14.0827	13.9579	13.3589	13.4591	NA	13.5095	13.2304	13.3626
P36542	14.2636	14.1858	14.2343	14.0632	14.0989	14.2772	14.5682	14.2962	14.6609
P36551	14.3273	14.1182	14.0623	14.2711	14.2953	14.5863	14.3302	14.5804	14.1801
P36578	12.4693	12.3731	12.3557	12.5145	12.4113	12.355	13.0261	12.9389	12.8102
P36957	14.2376	14.1842	14.2753	14.134	14.224	14.0729	15.4888	15.2061	15.0616
P37108	11.7109	NA	NA	NA	NA	NA	12.0995	12.517	12.24
P37198	NA	NA	NA	NA	NA	10.623	12.1706	NA	11.0639
P37802	13.3006	13.2421	13.4065	13.6576	13.6099	13.7449	14.0698	14.1625	14.065
P37837	NA	11.9034	NA	12.5549	12.5765	12.3661	13.5424	13.3084	13.4544
P38117	12.7331	12.4396	12.5163	13.0824	13.1142	13.1292	13.5969	13.4654	13.2452
P38159	13.4563	12.2694	13.0394	12.8952	12.9047	12.6296	14.5363	12.6335	12.6785
P38606	11.8006	11.3261	12.3168	NA	12.1964	NA	12.9641	12.8263	12.9757
P38646	14.3829	14.2735	14.455	14.2894	14.2607	14.3215	14.7658	14.64	14.6122
P38919	NA	NA	NA	NA	12.0273	NA	12.0401	NA	12.4711
P39019	12.461	12.3248	12.7085	12.1503	12.2721	12.2073	13.3744	13.3791	12.9556
P39023	13.1436	13.0998	13.244	13.0972	13.0728	12.7849	13.4311	13.3471	13.3581
P39656	11.9816	11.675	12.0214	12.0301	11.8878	12.3122	12.4786	12.6153	12.4126
P40227	12.6483	12.5251	12.8814	12.7825	12.9197	13.1931	13.3043	13.3424	13.2208
P40429	13.2743	13.2405	13.3637	12.9779	12.9765	13.3658	13.7857	14.0597	13.6879
P40925	12.7283	NA	13.0537	12.8706	12.7881	NA	13.1933	13.3343	13.1071
P40926	15.831	15.636	15.8249	15.768	15.7442	15.8133	16.1337	16.045	16.0006
P40939	15.9379	15.795	15.8776	16.0384	15.9622	15.9587	16.0071	15.8175	15.9793
P41091	13.0249	13.2576	13.2836	13.1626	13.1672	13.0197	13.4172	13.3726	13.4253
P41250	12.6669	11.5042	12.773	12.6313	12.1426	12.9091	13.4027	13.2928	13.2505
P41567	NA	12.0896	11.4498	13.0512	12.8153	13.7785	13.8138	13.2033	13.7432
P42126	14.0044	12.192	13.994	12.2922	12.2779	12.0558	12.2585	12.2334	14.1093
P42166	13.2315	13.1618	13.1676	13.3431	12.6738	13.0463	13.0018	13.2131	12.807
P42285	14.11	13.7608	14.0229	13.9123	13.9656	13.8228	13.6892	13.7978	14.0103
P42677	12.5645	12.2949	12.348	12.677	12.4878	12.756	13.338	12.7455	13.2487
P42704	13.2188	13.1078	13.1567	12.942	13.0379	13.1181	13.5715	13.4894	13.3247
P42765	14.6124	14.5068	14.5517	14.6019	14.6013	14.6208	14.9117	14.6652	14.7572
P42766	13.3689	13.1338	13.5039	13.2307	13.2239	13.1729	13.7301	13.4468	13.5603
P43034	NA	NA	11.8914	11.7003	12.1367	12.1622	12.6119	12.624	12.5259
P43243	12.2643	12.0295	11.7421	12.0678	11.9413	12.0867	12.9585	12.4518	13.032
P43304	13.0731	NA	13.0262	12.5183	12.4549	12.5305	13.2779	NA	NA
P43487	13.3841	13.097	13.3766	13.9048	13.8282	13.8855	13.8214	14.3312	14.2884
P45880	12.9567	12.6457	12.8103	12.3025	12.3668	12.7504	12.9507	12.6883	12.6541
P46060	13.0418	13.0498	13.047	13.2514	13.0927	13.1079	13.7677	13.2696	13.5752
P46063	14.3829	14.247	14.1708	14.4419	14.1197	15.0899	14.2923	14.8351	14.1936
P46087	11.2073	NA	11.0846	NA	NA	NA	NA	11.3303	NA
P46736	13.6312	13.5871	13.6015	13.8656	13.7824	14.062	13.375	13.2462	13.0852
P46776	14.8417	14.8251	14.9439	15.0375	15.1805	15.1344	15.2544	15.3076	15.2697
P46777	13.1742	13.146	13.4949	13.4217	13.1833	13.4194	13.855	13.6827	13.7374
P46778	13.2288	13.2386	13.5957	13.583	13.5225	13.6935	14.0822	13.6683	14.0231
P46779	12.6379	12.1967	12.5347	12.8117	12.7773	12.7758	12.6927	12.7243	12.7149
P46781	13.2332	12.9389	13.1924	13.6613	13.5574	13.5522	14.1383	13.9116	13.9872
P46782	13.2041	12.8498	13.4545	12.9392	13.2089	13.4094	13.6326	13.4802	13.55
P46783	10.8185	10.7329	10.6766	12.1208	12.4068	11.6244	13.2703	13.0091	12.8078
P46926	12.2244	12.1463	12.0572	12.6488	12.2423	13.1169	13.6728	13.1926	13.4258
P46939	12.8779	13.0052	12.7198	12.8517	NA	12.5633	12.3294	12.4214	11.8672
P46977	13.6933	13.2809	13.3581	12.9716	13.6873	13.7872	13.9904	14.0671	13.8005
P47756	14.1918	13.9896	14.2173	15.0436	14.8438	14.981	14.038	13.9028	13.9498
P47897	12.1345	NA	12.0735	11.9724	12.1583	11.6904	12.2107	12.2975	11.967
P47914	12.9553	12.8792	13.081	12.696	12.0785	12.3395	12.7461	12.5946	13.0764
P47974	NA	NA	11.0184	NA	12.0112	NA	13.0329	12.7372	12.5067
P48047	14.0731	13.8293	13.916	14.1211	14.0431	14.1319	14.449	14.438	14.3576
P48147	11.8757	11.664	12.1671	13.2266	13.2607	12.7811	13.6371	13.3656	13.3269
P48163	13.9232	13.8593	13.5684	14.0675	13.9435	14.2619	14.1357	14.1463	14.2674
P48444	13.7631	13.4322	13.7179	13.2911	13.3084	13.5088	14.0323	14.0258	14.0357
P48643	12.3857	12.3892	12.6174	12.8621	12.8212	13.0381	13.3151	13.206	13.3307
P48651	13.0703	13.1568	12.8646	13.2802	13.1224	12.9247	13.1881	13.2193	13.3428
P48735	12.5997	NA	12.6274	12.2576	12.4122	11.8368	12.8762	12.6475	NA
P49207	12.5597	12.4174	12.7177	11.9292	12.1835	12.0131	12.5391	12.6212	12.7305
P49327	12.1758	11.7435	12.1402	12.8888	12.7269	12.8561	13.4265	13.2746	13.5067
P49368	12.2076	11.8413	12.0204	12.347	12.3312	12.2997	13.0253	12.9612	12.8051
P49406	13.1589	13.268	13.292	13.2999	13.171	13.2312	13.7495	13.5026	13.331
P49411	13.6441	13.6374	13.7576	13.6557	13.6934	13.6802	14.0024	14.0633	13.9505
P49419	14.5281	14.7749	14.874	14.8321	14.8124	14.7293	14.7896	14.7115	14.5311
P49458	13.5591	13.3086	13.5301	13.2266	13.4365	13.0705	13.3007	14.06	13.9885
P49588	NA	NA	NA	11.0516	NA	12.6217	12.5444	12.1318	NA
P49590	14.0285	13.9728	13.5611	14.2537	13.8565	14.2845	13.935	13.9465	14.1201
P49711	18.0169	17.7511	17.9973	18.3219	18.4855	18.2486	18.0642	18.035	18.1641
P49720	13.2764	12.6966	12.8255	13.4387	13.312	NA	13.3799	13.4897	13.542
P49721	11.8424	12.7383	12.8859	11.6398	13.0449	13.1078	13.9846	14.1264	14.1976
P49736	NA	12.2887	NA	NA	12.3036	12.284	12.746	12.6429	12.6202
P49748	13.2178	13.2978	13.0439	13.8278	13.519	13.719	13.7076	13.7256	13.4402
P49753	15.4891	15.4094	15.377	15.333	15.4156	15.3335	15.0279	15.0163	15.1641
P49773	NA	NA	NA	NA	NA	11.6833	NA	11.518	11.3697
P49914	13.6446	13.3875	NA	14.0643	NA	14.255	NA	13.8559	14.0436
P49915	12.7588	12.8582	13.2791	13.329	13.2422	13.2781	13.428	13.3144	13.5146
P50213	13.2274	13.0606	13.0537	12.6046	13.1861	13.5268	13.9034	14.0529	13.7925
P50395	12.4822	11.0139	12.0083	12.6971	12.7016	12.3963	13.2232	13.0491	12.6504
P50402	14.368	14.3919	14.3021	14.2801	14.2699	14.0356	14.0685	14.0428	14.1918
P50454	12.5999	12.3953	12.7327	12.9624	12.8169	12.8702	13.6359	13.5355	13.3936
P50502	14.3944	NA	NA	11.8607	NA	NA	14.8032	NA	14.8627
P50570	NA	NA	NA	11.8927	12.1871	NA	12.8011	12.3958	12.5764
P50579	13.2861	13.3012	13.0503	13.6671	13.6623	13.6861	13.6787	13.8381	13.7843
P50914	13.053	12.6496	13.2041	12.7579	12.7955	12.7145	13.1928	13.2786	13.4513
P50990	12.7125	12.725	12.8407	12.9653	12.7607	12.9084	13.4998	13.2841	13.3753
P50991	12.4737	12.2973	12.2798	12.6961	12.3461	12.7799	13.2671	13.236	13.3713
P51148	14.3505	14.0151	14.4577	13.9007	14.0434	13.578	14.1112	14.0002	14.0161
P51149	13.9795	14.0063	13.7697	13.9772	13.8554	14.27	14.4492	14.3134	14.0268
P51398	12.8707	12.7617	12.7952	12.1207	12.2643	12.8062	13.1779	12.5184	12.8041
P51571	12.8089	11.882	12.3787	12.9375	12.3975	12.7156	13.298	13.4897	13.1683
P51649	13.6084	13.1389	13.4835	13.4227	13.7926	13.6519	13.9545	14.0378	13.6833
P51665	12.112	11.9369	12.4203	12.7018	12.7425	13.3498	12.9001	12.7795	12.5252
P51784	NA	NA	12.0706	NA	NA	12.4827	11.5218	11.1311	NA
P51809	NA	NA	12.0254	NA	10.6628	11.8603	NA	NA	11.7724
P51858	14.3272	13.6762	13.7521	14.1916	14.32	14.4549	14.7304	14.6412	14.5552
P51970	12.1942	NA	NA	NA	NA	NA	12.0478	11.6802	12.0142
P51991	12.2075	12.0165	12.1948	11.4186	11.6649	11.8173	13.2935	13.1919	12.9945
P52272	11.0055	11.1497	12.0368	10.0286	9.90048	10.0267	12.1787	11.7015	11.7883
P52292	14.1547	13.7888	13.8474	14.4253	14.3918	14.4793	14.632	14.5971	14.3366
P52298	NA	NA	NA	NA	NA	NA	12.5674	13.5897	12.1922
P52565	13.2021	12.7604	12.8077	13.4165	13.37	13.1826	13.2828	13.2402	13.3767
P52597	NA	NA	11.7868	NA	NA	NA	11.6104	NA	11.3818
P52701	13.892	13.6476	13.8273	14.1143	14.1383	14.565	14.4289	14.3091	NA
P52758	15.3643	15.2662	15.4058	15.4135	15.4058	15.5166	15.4082	15.3781	15.5315
P52815	14.1553	14.1785	13.8515	13.8845	13.8437	14.1102	14.6012	14.5847	14.2639
P52907	NA	11.1297	NA	NA	NA	12.2824	13.1947	NA	13.0739
P53007	13.0348	13.1748	13.3424	13.3158	12.1707	12.7259	13.3964	13.3456	13.4305
P53396	NA	NA	NA	NA	11.7201	NA	11.9876	NA	12.1102
P53597	15.9944	15.6619	15.9089	16.5536	16.4943	16.6432	16.679	16.508	16.4967
P53618	15.6257	15.7627	16.1939	15.762	15.8556	16.2144	15.5752	15.8227	15.6325
P53621	12.9897	12.307	13.1777	13.2407	12.7369	13.009	13.4834	13.1329	13.1323
P53701	13.2182	12.9797	13.1045	12.9664	13.0295	12.7235	13.2564	13.2308	13.4598
P54577	12.1509	12.2539	12.3985	12.3836	12.343	12.8262	13.3654	13.9004	12.8131
P54578	13.2872	13.0411	13.6063	14.4895	13.7817	13.7949	14.2308	14.1091	14.2512
P54709	12.8506	NA	11.7618	12.1155	NA	12.8815	13.1757	13.2914	13.2291
P54727	14.5108	13.6965	14.1049	14.6065	14.5597	15.0074	14.322	14.241	14.3428
P54886	13.8238	13.7968	13.8581	13.7355	13.7742	13.9281	14.1648	13.9221	14.0214
P55060	11.8225	12.1052	12.1013	11.8744	12.0036	12.3372	13.2592	13.3192	13.1624
P55072	13.1802	13.28	12.7895	13.1142	12.9615	13.4502	13.8009	13.8563	13.3185
P55084	15.2832	15.1968	15.2441	15.5779	15.6548	15.754	15.7496	15.6314	15.7262
P55209	14.0641	14.1842	14.1974	14.687	14.4481	14.6032	14.8675	14.8872	15.0183
P55265	13.8394	13.3169	13.495	13.1845	12.5277	13.1309	13.0466	11.7899	NA
P55769	11.6104	11.5973	11.7893	NA	11.3708	12.0053	12.7436	12.6702	13.0136
P55809	NA	NA	NA	NA	NA	NA	13.3417	13.598	12.7989
P55884	14.3506	14.4283	14.3379	14.6762	14.4399	14.9002	14.5522	14.4755	14.4579
P56192	NA	NA	NA	NA	NA	11.364	13.2573	NA	13.2801
P56381	14.0443	13.8086	14.0946	14.1726	13.9801	13.9867	13.8353	13.7809	13.9875
P56385	16.9561	16.6713	16.9472	16.4787	16.6303	16.3285	16.3196	16.2238	16.2411
P56537	11.3677	11.5064	NA	NA	NA	NA	13.0333	NA	12.8061
P57053	14.5033	NA	14.5978	13.3466	NA	NA	13.7847	13.7035	13.8292
P58876	16.8226	16.8555	16.9814	15.9105	15.98	15.8516	16.2453	16.1824	16.3068
P60174	14.2546	14.1052	14.2974	14.3243	14.2947	14.4617	14.7812	14.7789	14.7992
P60228	NA	11.703	12.2655	11.8219	NA	NA	12.7444	12.7558	12.6763
P60468	12.3097	NA	12.4426	12.0218	12.5234	12.0922	12.6824	12.4371	13.0034
P60660	11.4077	11.4195	11.5348	12.0341	12.0716	12.1182	12.209	12.1876	12.1808
P60709	16.5643	16.3671	16.5159	16.5503	16.5287	16.5128	16.8453	16.7176	16.8321
P60842	13.2994	13.1005	13.465	13.6051	13.6445	13.8844	14.1103	13.9233	14.1348
P60866	12.9844	12.8225	12.5603	12.7229	12.8052	12.6573	13.3936	12.7538	13.2344
P60891	14.3055	13.8498	14.0463	14.8818	15.0879	14.9371	14.5137	14.6898	14.5565
P60900	10.9571	10.9822	11.0769	11.8039	11.3049	11.6198	12.7988	11.935	12.4322
P60903	13.6766	13.4757	13.5104	13.4997	13.2971	13.3188	13.947	13.8296	13.9008
P60953	9.40218	11.0952	9.38795	11.3643	9.39843	10.0203	11.4287	11.3609	11.3823
P60981	11.9438	NA	NA	12.328	NA	12.8544	13.1633	12.4243	13.2238
P61011	12.3453	NA	NA	NA	NA	NA	12.7374	12.637	12.2888
P61019	12.147	12.1066	12.6034	10.8809	NA	12.573	NA	NA	12.8248
P61024	NA	NA	NA	11.8817	NA	11.8536	NA	11.8628	NA
P61026	15.7974	15.6888	15.8042	15.4627	15.5193	15.4661	15.6537	15.6142	15.6786
P61077	12.8354	12.8059	12.9421	13.8715	13.5569	13.7943	13.868	13.4515	14.0438
P61088	12.7642	12.6677	12.7489	12.795	12.7787	12.7713	13.2647	12.9903	13.2659
P61160	NA	NA	NA	11.7234	NA	12.35	12.5646	12.7798	12.8812
P61204	13.1715	12.8452	12.8471	13.501	13.6257	13.6637	13.9933	13.339	13.8975
P61221	NA	NA	NA	12.0032	12.2679	NA	NA	NA	12.4442
P61224	13.5222	13.3832	13.5668	12.1942	12.642	12.4665	13.239	13.3571	13.3666
P61247	12.7923	12.7606	12.9768	13.144	12.9851	13.2176	13.5932	13.4407	13.6584
P61254	13.1273	13.0606	13.1415	12.6724	12.743	12.7334	13.3093	13.187	13.16
P61289	NA	NA	NA	11.7284	11.576	11.9596	12.8787	12.3897	12.1551
P61313	13.5776	13.2616	13.5586	13.714	13.7837	13.5929	13.9107	14.0112	13.964
P61326	13.407	12.9114	13.4422	13.891	13.6104	NA	13.921	13.6182	13.9191
P61353	13.0741	12.4915	12.3031	13.2344	13.054	13.282	13.6264	13.505	12.9278
P61513	13.8093	13.8341	13.9566	13.6698	13.9944	13.5162	13.967	13.8041	14.006
P61586	16.4015	16.4581	16.3215	16.285	16.1727	16.5912	16.3913	16.4802	16.4168
P61604	16.2199	16.0785	16.2551	16.1943	16.0682	16.3026	16.4466	16.4619	16.4296
P61927	12.4813	12.1886	12.5169	11.9622	11.9001	11.3971	12.0281	12.3778	12.3729
P61956	13.7496	13.638	13.8583	13.6603	13.5094	13.1895	13.6756	13.68	13.7476
P61964	12.6101	12.8116	12.5187	12.5114	NA	NA	12.9124	13.4398	13.3439
P61978	13.7874	13.6527	13.7571	13.4344	13.4368	13.384	14.0734	13.97	13.9856
P61981	10.7306	NA	11.0706	11.2602	11.8507	NA	11.9751	11.7813	12.2159
P62081	14.0266	13.7734	14.0114	14.0823	13.8697	13.9385	14.1063	13.9101	14.0826
P62140	13.5436	13.2656	13.2997	13.6649	13.5481	13.566	13.8876	13.761	14.0271
P62191	13.4155	13.1386	13.8601	14.2183	14.1714	14.4687	14.0929	14.178	14.2021
P62241	13.7472	13.6148	13.8049	13.8044	13.7096	13.9647	14.3867	14.3824	14.2964
P62244	12.9984	12.8018	13.0995	12.8829	12.9131	12.7767	13.6375	13.4515	13.5336
P62249	12.3565	12.1231	12.2635	12.1778	12.5032	12.5134	13.3629	12.8379	13.0519
P62258	12.6481	12.8365	12.9557	12.9542	12.7583	13.0861	13.8137	13.641	13.8843
P62263	13.6586	13.3956	13.4769	14.1077	13.7323	14.041	14.4172	14.3129	14.3963
P62266	12.7317	12.5012	12.8099	12.1656	12.8291	12.6208	13.2126	13.2816	12.7667
P62269	13.1215	12.9085	13.1911	13.3356	13.512	13.2864	13.9373	13.4882	13.7002
P62273	12.3643	12.5291	12.7692	12.9029	12.5095	12.9379	13.037	12.9624	13.2679
P62277	13.7366	13.5585	13.9169	14.1734	14.1298	14.143	14.4443	14.3308	14.3198
P62280	13.1116	13.395	13.2853	13.0477	13.1113	13.3031	13.6172	13.6934	13.6833
P62304	13.0954	12.1537	12.8647	13.2742	13.2207	13.1634	13.7442	14.2536	13.8059
P62308	14.0306	13.9833	14.1329	14.0443	14.1032	13.9837	14.2305	14.2953	14.4234
P62316	13.3562	13.165	13.2873	13.0775	13.2191	13.0244	13.8455	13.7221	13.9472
P62318	13.39	13.222	13.4544	13.2674	13.2366	13.5223	14.0514	13.9806	14.075
P62328	15.4591	15.4223	15.5657	14.3962	14.7803	14.9046	15.4168	15.3825	15.1952
P62424	13.8774	13.8356	13.883	13.9052	13.8389	13.6952	14.0587	13.9408	14.0989
P62491	14.3904	14.2703	14.6224	14.3614	14.2927	14.1707	14.5186	14.3506	14.5831
P62495	NA	11.482	NA	12.3	11.9907	12.9995	NA	NA	NA
P62633	12.6246	12.1703	12.4917	13.0636	13.2774	13.3436	13.2334	13.3213	13.1216
P62701	13.4066	13.3993	13.3205	13.5507	13.4399	13.4463	13.955	13.7787	13.9101
P62750	13.192	12.8717	13.4554	12.9695	13.1067	12.9073	13.3023	13.6578	13.497
P62753	12.8715	12.2177	12.6156	12.3139	12.4032	12.3207	12.9512	12.6979	12.9652
P62805	17.8027	17.7495	17.8614	17.3912	17.4317	17.4887	18.0603	18.0544	18.0634
P62807	18.9712	19.008	19.1014	18.234	18.2809	18.0626	18.5468	18.5571	18.5488
P62820	13.0455	12.9223	13.0969	13.046	12.7755	13.0545	13.6538	13.2262	13.4876
P62826	13.9901	13.8632	13.9762	13.7893	13.9445	13.9368	14.3986	14.3437	14.3408
P62829	13.4913	12.9981	13.3998	13.1669	13.2097	13.2875	13.5819	13.2893	13.7684
P62841	12.5944	NA	12.6728	12.1896	NA	NA	13.6341	13.4179	13.679
P62847	15.3162	15.0348	15.1897	15.4477	15.6097	15.5756	16.5198	16.0664	16.3324
P62851	12.7854	12.4469	12.5308	12.8753	12.8482	12.7893	13.2234	13.225	13.3158
P62854	14.6844	14.8083	14.8711	15.0441	14.9411	14.7791	15.2373	14.9404	15.0599
P62857	13.3038	13.3688	13.5344	13.1695	13.4916	13.4206	13.4796	13.7403	13.9056
P62861	14.6401	14.3728	14.4268	14.4792	14.6039	14.7482	14.9476	14.9129	14.8495
P62879	13.7186	13.6382	13.8151	13.8587	13.5594	13.7315	13.9804	13.3781	13.9407
P62888	12.8637	12.628	12.526	12.8825	12.7829	12.8827	13.5949	13.427	13.43
P62891	12.2938	NA	NA	12.0592	NA	NA	11.9814	11.8747	11.8099
P62899	13.3745	13.3443	13.1577	13.5981	13.785	13.5339	13.941	13.6557	13.8884
P62906	13.7	13.887	14.0363	14.1406	13.9489	14.3242	14.7737	14.0461	14.1632
P62910	14.7864	14.8278	14.9953	14.7139	14.9829	14.8073	15.2459	15.0357	15.1908
P62913	13.3232	13.0997	13.4072	13.3193	13.2108	13.3927	13.8211	13.6774	13.7938
P62917	13.3318	13.2729	13.5243	13.3693	13.5884	12.608	14.2021	14.2263	13.8947
P62937	14.0411	13.6547	13.8908	14.254	14.3376	14.3748	14.8052	14.7284	14.5759
P62979	16.9739	16.9041	17.0171	16.9771	16.9157	17.0123	17.0746	17.1174	17.1655
P62995	15.4046	14.8905	15.1698	15.1158	15.2792	14.7543	15.6804	15.4684	15.5129
P63000	12.8384	12.7644	12.8932	13.0325	12.8067	12.6537	13.6345	12.9049	13.2614
P63010	15.2656	14.6552	14.6506	14.7237	14.6876	14.1807	13.645	14.0071	13.8826
P63092	NA	12.3439	NA	NA	12.3437	NA	13.1998	NA	NA
P63104	12.9455	12.6035	12.8146	12.8839	12.8444	12.726	13.3739	13.4395	13.5128
P63167	14.2953	14.2299	14.3048	14.5701	14.6098	14.4465	14.772	14.7476	14.8499
P63173	14.7398	14.5786	14.6347	14.9078	14.8798	15.1141	15.0442	15.0052	15.0084
P63220	15.8899	15.721	15.9692	16.2147	16.0269	16.0437	16.1896	16.0138	16.2426
P63241	14.1562	13.7643	13.5034	13.8622	13.468	13.6505	14.2301	14.389	14.2246
P63244	12.4156	12.3027	12.6032	13.0843	13.0294	13.3183	13.218	13.1508	13.1906
P63313	15.1088	14.9938	15.0351	14.5254	14.6174	14.4085	14.6803	14.7805	14.7679
P67870	NA	NA	NA	NA	10.7559	11.6298	12.5563	12.3912	11.9878
P68104	15.2127	15.144	15.2329	15.4783	15.5362	15.6134	15.8291	15.6563	15.7461
P68133	15.2309	14.7247	15.011	15.6818	15.6558	15.6265	15.7376	15.5252	15.4432
P68363	15.4101	15.2375	15.3223	15.473	15.4115	15.5286	16.0819	16.0548	16.0595
P68371	13.2177	12.8155	13.3539	13.1258	13.0403	13.4525	13.9903	13.855	13.8069
P68400	11.0772	11.4626	11.378	12.2287	11.8407	12.3855	12.2325	12.2874	12.4005
P68402	NA	13.0612	13.1335	NA	13.2071	NA	13.5892	13.5761	13.667
P68431	15.9579	15.8442	15.9323	15.0874	15.2074	15.2839	15.7666	15.6879	15.7321
P78330	12.5176	NA	NA	NA	NA	NA	12.2828	12.2504	11.9364
P78344	11.2904	NA	NA	NA	12.087	12.5138	11.7058	12.5251	12.221
P78371	11.0215	11.1962	11.5555	11.5321	11.4141	11.6947	12.5473	12.4338	12.1408
P78527	11.1897	11.9299	12.2535	11.6468	11.3846	12.5315	13.3652	13.283	12.8922
P80404	NA	NA	11.5662	NA	NA	NA	12.5242	12.5317	NA
P82650	14.1171	12.8643	13.9881	13.9145	13.8565	13.5713	14.1553	13.7632	13.8307
P82663	13.135	13.1274	12.8541	12.709	12.4062	12.947	13.44	13.7401	13.3245
P82664	14.1044	14.0482	14.06	13.9948	14.0125	14.2443	13.8976	14.1308	14.0663
P82675	NA	NA	13.3592	13.8332	14.0473	13.9836	13.8662	NA	13.661
P82933	15.8409	15.6672	15.7664	15.9856	15.897	15.8364	15.6105	15.6618	15.8566
P83111	12.2398	12.1295	12.2433	12.2677	12.1066	12.4622	13.4591	13.338	13.5098
P83731	12.5518	12.5295	12.5422	12.7697	12.6796	12.9006	12.8272	12.9291	13.0539
P83881	12.32	12.3212	12.4106	12.5806	12.6888	12.5838	12.3358	13.6665	12.334
P84090	12.6111	12.1683	11.7981	11.4693	11.2375	11.0336	11.5496	12.5974	12.4482
P84098	13.2372	13.2768	13.392	13.0565	13.052	13.0708	13.5188	13.1168	13.1576
P84103	15.7386	15.594	15.7438	15.4705	15.5822	15.773	15.7761	15.5593	15.6775
P98164	NA	12.0346	NA	11.9989	NA	13.326	NA	NA	NA
P98179	14.3043	14.0256	14.128	14.5904	14.5262	14.528	14.258	14.1904	NA
P99999	14.0545	14.0638	13.9694	13.9014	13.556	14.1322	14.1663	13.9417	14.0706
Q00059	12.2096	11.9404	12.2362	11.8642	12.2893	11.6381	12.8262	13.0271	13.1495
Q00325	14.2409	14.3371	14.4475	14.1351	14.1555	14.3967	14.5895	14.3206	14.5497
Q00610	13.3346	13.2494	13.3955	13.234	13.2683	13.3878	13.9448	13.7651	13.8818
Q00688	13.2634	NA	13.4777	12.7342	12.7346	12.9973	12.9765	13.0962	12.4841
Q00839	13.0857	12.9866	13.2009	12.8226	12.752	12.8222	13.4055	13.2879	13.3752
Q01082	12.3288	12.0373	12.3076	12.5369	12.3402	12.1867	13.2705	12.795	12.7651
Q01085	13.3986	13.2064	13.3772	13.2612	13.3369	13.5317	13.2058	13.4009	13.224
Q01105	12.3634	11.8613	12.3946	12.6198	11.8034	12.3391	13.9814	13.6519	13.8433
Q01518	13.2108	12.8269	13.4182	13.4221	13.4721	13.2714	13.5887	13.3956	13.6058
Q01813	12.6878	12.8198	12.8465	13.2273	13.0861	13.1165	13.4635	13.4561	13.3634
Q01995	12.7866	12.101	12.8121	13.6841	13.7551	14.2187	13.9221	13.9593	13.8358
Q02218	14.5003	14.1156	13.9828	14.1494	13.7463	14.0167	14.1896	14.1628	14.5212
Q02252	13.2108	13.2948	13.5766	13.7127	13.6981	13.4891	13.7585	13.8734	NA
Q02543	13.4669	13.3401	13.544	13.6923	13.6329	13.7123	13.8861	13.7803	13.8356
Q02790	14.1969	14.1265	14.282	14.4633	14.5793	14.7267	14.7433	14.6025	14.5763
Q02878	13.868	13.7522	13.9578	13.9346	13.6859	13.8957	14.3414	14.3359	14.3093
Q02978	13.7406	13.6429	13.6064	13.3475	13.3134	13.8112	13.5409	13.7231	13.758
Q03701	15.0904	15.0328	15.2937	15.1408	14.9237	14.963	15.0217	14.7954	14.7715
Q04760	12.3944	11.8306	11.6412	11.9315	12.3452	11.8515	13.17	13.1253	12.9787
Q04837	15.0793	14.9434	15.0637	NA	14.7779	14.8071	14.9302	14.8394	15.0655
Q05048	NA	NA	NA	NA	13.105	NA	12.9271	NA	13.4167
Q05639	13.8224	NA	14.1024	14.4806	14.4074	14.2537	14.0322	13.7127	14.3263
Q06124	12.4077	NA	NA	13.2588	13.1938	13.2527	13.3891	13.4298	13.4052
Q06210	11.9287	11.7528	NA	NA	12.5886	12.8823	NA	NA	NA
Q06323	12.4953	NA	NA	12.4467	12.0109	13.2338	13.3069	13.4662	13.3329
Q06830	12.8657	12.8409	13.048	13.006	13.1577	12.5084	14.1001	13.8107	13.7556
Q07020	13.5326	13.2865	13.5533	13.2498	13.5407	13.585	14.0623	13.6117	13.8308
Q07955	14.2927	14.1316	14.1484	14.0504	14.1593	14.0664	14.5662	14.3792	14.407
Q08211	12.2076	11.8739	12.161	12.1328	11.8749	11.9504	13.0412	12.7303	12.8789
Q08257	12.6239	11.953	12.2864	12.8222	12.801	12.7346	13.4911	13.2363	13.3075
Q08945	13.8013	14.0382	13.9762	13.6171	13.4193	13.4965	13.6099	13.4467	13.7344
Q08J23	14.6473	14.3274	14.0198	14.7744	14.3962	14.7955	14.0225	13.5612	12.5946
Q09161	12.11	11.0722	11.729	11.6322	11.7989	11.9245	12.2942	12.3173	12.1325
Q09472	NA	NA	NA	10.3705	NA	11.6349	10.7422	NA	NA
Q09666	13.4959	NA	13.2367	14.005	NA	NA	14.934	15.1255	14.1074
Q10713	13.1119	13.317	13.0709	12.9963	12.9622	13.3036	14.0967	13.3455	13.2019
Q12769	15.495	15.632	15.5832	15.4448	15.2958	16.0841	15.1562	15.6555	15.0905
Q12788	12.8415	13.0457	13.0642	12.6195	12.7326	11.8529	12.7251	12.8812	12.8855
Q12792	13.4806	13.4699	13.5989	13.8132	13.507	14.0085	14.0718	13.8309	14.0393
Q12904	12.6834	NA	12.4863	NA	13.0012	13.2437	13.3136	13.5034	13.2755
Q12905	13.0488	13.3176	13.3642	13.1819	13.1518	13.2424	13.5217	13.8412	13.7459
Q12906	13.79	13.6479	13.8148	13.5489	13.3097	13.3302	13.8977	14.0744	14.0343
Q12907	NA	NA	NA	NA	NA	11.9715	12.3225	12.2088	12.0761
Q12931	13.829	13.5757	13.638	13.7875	13.7382	13.7293	14.1597	14.0421	14.1107
Q13011	12.9111	12.7509	12.6387	12.0973	11.8698	12.2925	13.0131	13.3147	12.9086
Q13057	14.6852	14.4738	14.4567	14.9131	15.325	15.13	14.4662	NA	NA
Q13084	13.7123	13.668	13.611	13.8728	13.9692	13.5283	13.85	NA	13.8777
Q13098	NA	NA	10.8901	NA	10.902	12.2415	12.3192	12.2288	NA
Q13148	NA	NA	NA	NA	NA	NA	13.8649	13.4324	13.8528
Q13151	13.8813	14.0055	14.1733	14.0381	14.059	14.0239	13.7417	14.1068	13.9232
Q13155	14.4746	14.3844	14.7762	14.0405	14.3201	13.6707	14.672	14.2655	14.5513
Q13162	12.1712	12.1101	12.3849	12.1956	11.9194	12.4026	13.3201	13.089	12.5521
Q13200	14.0299	14.2284	14.3228	14.4562	14.46	14.6636	14.6766	14.472	14.8082
Q13242	11.6721	11.4821	NA	11.6824	11.4478	NA	12.3742	12.4414	12.0103
Q13247	13.2934	13.225	13.1859	13.3555	13.2125	12.9595	13.8503	13.7218	13.2709
Q13263	14.3428	14.1547	14.4967	14.5458	14.506	14.648	14.6835	14.3072	14.5779
Q13283	14.5688	14.4657	14.5629	14.7572	14.7722	14.8699	14.8082	14.8956	14.9193
Q13423	15.7188	15.7401	15.9053	15.7446	15.867	15.7001	15.7855	15.7052	15.8283
Q13428	12.7453	11.6951	12.5461	11.8404	12.4355	12.1928	13.0373	12.7989	12.7618
Q13492	13.9274	14.1099	13.9875	13.9635	14.3844	14.548	14.1646	14.132	14.0411
Q13505	13.1202	NA	NA	12.7683	NA	NA	13.3502	12.6347	NA
Q13547	13.5324	13.5268	13.7272	13.615	13.3432	13.9393	13.8969	13.6841	13.6592
Q13576	15.6405	15.9644	16.2497	16.0656	16.1197	16.266	16.3853	16.2374	16.3503
Q13595	15.2561	15.189	15.8903	14.8269	14.8619	14.4642	14.7141	NA	14.4206
Q13813	10.9243	NA	NA	NA	NA	NA	11.0303	11.7728	11.5317
Q13823	12.4773	12.4034	12.7283	12.5078	12.2932	12.9957	12.1929	NA	12.342
Q13825	13.2599	13.3149	13.2467	13.1899	13.1953	13.274	13.3589	13.3062	13.3462
Q13838	14.4274	14.4293	14.5088	14.1269	14.0404	14.2399	14.5324	14.3331	14.5376
Q13895	NA	NA	NA	NA	12.8547	NA	12.9118	12.2236	NA
Q14103	13.2576	12.8055	13.2112	12.9031	12.7674	12.7437	13.3013	13.299	13.4442
Q14108	13.0706	13.2126	13.8687	13.8548	13.5718	13.3663	13.8637	13.7396	13.6398
Q14137	13.8134	13.9081	13.7933	13.425	13.785	13.8962	13.8398	13.4236	13.3284
Q14152	13.5093	NA	13.334	13.8348	13.9794	13.8746	13.941	14.3885	13.8465
Q14204	12.894	12.883	13.1541	13.5419	13.0121	13.8902	12.7302	13.3023	12.859
Q14315	13.5753	12.9111	13.6854	14.4315	14.2171	14.6212	13.7085	13.769	12.9089
Q14444	NA	NA	12.4308	13.3977	13.3808	13.4516	13.8745	13.8972	13.6745
Q14498	13.2887	13.3311	13.1194	NA	13.104	NA	NA	NA	13.9989
Q14566	14.1687	13.8058	14.2503	14.314	14.1869	14.3188	14.8567	14.4278	14.7782
Q14677	12.0755	12.3591	12.4344	NA	NA	11.2989	11.9974	NA	12.4876
Q14696	NA	NA	NA	NA	NA	11.5209	12.9291	13.3381	NA
Q14697	12.6335	12.2378	12.9144	12.7885	12.6859	12.4282	13.5262	13.4134	13.3354
Q14738	NA	NA	NA	11.3539	NA	12.3626	12.3229	NA	12.4013
Q14839	14.5524	13.9879	14.5617	14.4411	14.251	14.1156	14.7495	14.4604	14.5201
Q14974	12.4406	12.3258	12.5242	12.4079	12.5246	12.5736	13.2732	13.2345	13.0258
Q14980	14.8649	14.6276	14.802	13.9554	13.0436	14.654	13.077	13.1054	13.0445
Q15005	13.7256	13.9181	13.9609	13.8831	13.9742	13.7698	13.7183	13.5235	13.6695
Q15022	NA	12.152	12.1064	12.4206	NA	12.6678	12.1148	12.5099	11.8795
Q15029	13.1976	13.482	13.4406	13.2392	13.332	13.581	13.8844	13.706	13.595
Q15031	NA	NA	12.3066	13.1755	NA	13.6122	14.1203	NA	13.5444
Q15041	NA	NA	NA	NA	NA	12.0398	12.4112	12.5289	12.41
Q15046	13.847	13.6511	13.2208	14.2727	13.9941	14.185	14.4382	14.491	14.1507
Q15061	15.8728	15.4563	15.7224	15.3224	15.4437	15.1134	15.2033	15.032	15.2075
Q15075	NA	14.1518	14.3277	13.5759	NA	NA	13.9275	NA	13.9407
Q15084	12.9504	12.4243	12.746	12.2401	12.545	13.205	13.8245	13.6683	13.6093
Q15149	NA	NA	NA	NA	NA	12.4596	12.095	13.0428	NA
Q15165	13.5537	13.3786	13.8911	12.8275	12.8696	13.1966	13.1501	12.6892	13.1598
Q15181	13.8001	13.609	14.0073	14.2022	14.0336	14.4656	14.5703	14.5277	14.457
Q15185	12.7306	12.5264	12.8333	13.1575	12.5447	13.6107	13.3054	13.2726	13.2015
Q15233	11.5901	12.5107	12.0344	11.1682	11.0608	11.0533	13.2497	12.9631	12.6575
Q15269	12.5364	12.7634	12.5813	12.2351	11.9742	12.3069	12.6583	12.3397	12.464
Q15293	14.5454	14.3534	14.5786	14.737	14.692	14.5422	14.9213	14.8909	14.9428
Q15365	13.2128	13.4647	13.0119	13.0014	13.3941	13.1814	14.092	14.0653	13.957
Q15366	13.2436	13.1355	13.5743	13.4675	13.6907	13.4575	14.0907	14.1037	14.2285
Q15369	11.2971	NA	12.1479	11.5458	12.3891	12.0134	12.6207	12.5546	12.6046
Q15370	13.9952	14.4718	NA	14.393	14.2887	14.3217	14.3481	14.6062	14.7398
Q15392	12.674	12.3598	12.9864	12.259	12.9206	12.3367	12.7178	12.692	12.5674
Q15393	13.7689	13.6983	13.7059	13.5745	13.6116	13.8632	13.9235	13.8218	13.9417
Q15397	13.6039	13.5656	13.3734	13.0466	13.013	13.0574	12.9078	13.2062	13.2926
Q15424	11.8187	12.0245	12.2704	12.4017	12.5347	12.3106	12.7854	12.5815	12.5104
Q15428	14.4967	14.3426	14.3687	14.2241	14.2114	14.6126	14.6872	14.6664	14.6461
Q15691	12.8843	NA	NA	13.1381	NA	NA	13.8808	13.7721	NA
Q15717	13.4174	13.3224	13.363	13.025	13.1318	13.0058	13.4797	13.8223	13.4101
Q15758	13.4117	13.2939	13.5736	12.9196	12.2373	NA	13.4843	14.0498	14.0898
Q15819	15.5684	15.3844	NA	NA	15.4577	15.7519	15.9722	16.0074	15.9489
Q15843	14.5519	14.6523	14.6935	14.7262	14.272	14.2182	15.5885	14.7055	15.1647
Q16186	NA	NA	13.0605	13.4357	13.5217	14.0541	13.5649	13.0912	13.4574
Q16531	14.6723	14.287	14.7325	14.7473	14.9382	15.0251	14.9454	15.1964	14.7866
Q16540	NA	NA	14.4455	13.7352	13.7936	13.6221	NA	14.1032	14.7927
Q16563	15.1603	14.8402	15.0341	15.058	15.1332	15.2238	14.6453	14.9256	14.6096
Q16576	15.0089	15.0573	14.9902	15.2034	15.4438	15.3027	15.4387	15.4125	15.3265
Q16629	14.1772	14.2031	14.2659	13.9704	13.9814	14.1389	14.4704	14.3779	14.3904
Q16698	15.2395	15.1753	15.3422	15.2649	15.3126	15.4061	15.4259	15.4783	15.3063
Q16718	10.4264	NA	NA	NA	NA	11.8445	NA	12.7855	NA
Q16740	13.6133	13.4036	13.459	13.519	13.472	13.5838	13.6082	13.2617	13.6222
Q16762	12.9302	11.9688	NA	13.3388	13.1471	12.8335	13.9785	14.1635	13.7628
Q16795	13.209	13.3791	NA	13.8181	13.7369	13.458	13.4207	13.2831	13.1909
Q16822	13.4114	13.2298	13.5637	13.8102	13.488	14.0028	14.256	13.9689	13.8605
Q16836	12.1735	12.4119	12.9039	12.2966	12.6235	13.0718	14.0511	14.0518	13.6187
Q16851	14.0345	14.7869	14.4739	14.6287	14.5101	14.2126	14.1296	13.9642	13.8609
Q16854	13.1725	12.4873	13.1039	13.1334	12.8574	13.2874	13.4725	13.1451	13.1486
Q16891	11.9765	11.8584	12.4594	11.7632	11.5027	11.6863	12.6286	12.8779	12.3404
Q29RF7	12.5238	NA	11.802	NA	NA	12.6397	12.4991	12.7942	12.6205
Q4G0N4	13.1873	13.0926	13.4357	12.755	13.0092	13.1283	13.6562	13.5808	13.3773
Q53GS9	13.2093	13.1151	13.371	13.6866	13.8845	14.3502	13.3399	13.1973	13.4825
Q53R41	14.7967	14.8865	14.7554	14.9853	15.06	14.7954	15.0813	14.9218	14.9893
Q58FF6	12.8595	12.6394	12.8223	13.7902	12.9667	14.1219	14.0977	13.8536	13.1503
Q58FF8	15.5846	15.3148	14.8105	16.1734	16.1687	15.7439	16.796	16.7196	16.6692
Q5BJF2	12.351	13.11	13.1925	NA	12.2959	12.3525	13.7795	12.4798	13.1921
Q5C9Z4	NA	10.2094	NA	NA	NA	11.0598	10.8662	10.9021	NA
Q5JPE7	13.7914	13.7216	13.9674	13.8767	13.7353	13.8201	13.8769	13.7636	13.6807
Q5SSJ5	NA	NA	NA	NA	NA	11.8103	13.2078	NA	12.749
Q5T160	12.7992	12.405	12.7878	13.04	12.79	13.3014	13.365	13.1231	13.4796
Q5T1C6	14.1521	13.9391	14.4882	14.6635	14.2703	15.0013	14.9755	14.6912	14.895
Q5T4S7	12.8855	NA	NA	NA	12.5135	13.1699	NA	12.7716	NA
Q5T9A4	15.4567	15.4116	15.5376	15.4784	15.5083	15.448	15.7186	15.5303	15.5886
Q5TEC6	NA	14.8386	14.9861	NA	14.5968	NA	15.4135	15.4468	15.5508
Q5VZM2	13.7864	13.8297	13.7282	13.8943	13.6913	14.1522	12.8066	13.027	13.0503
Q6DKI1	11.6042	NA	NA	NA	NA	11.6533	11.8139	NA	NA
Q6FI13	18.0938	17.9575	18.0419	17.6347	17.6217	17.7543	17.9637	17.9469	18.0292
Q6GMV3	13.9916	14.006	13.9288	14.2175	NA	14.2646	14.1016	14.0624	14.1218
Q6L8Q7	NA	12.4845	NA	13.1075	13.2323	12.9748	13.2881	13.4393	13.4621
Q6MT06	16.0626	16.2429	15.8415	16.2114	16.3611	16.5848	17.1095	17.2006	16.919
Q6NUK1	14.51	14.3876	14.4609	14.4778	14.5868	14.621	14.6482	14.464	14.6959
Q6NVY1	14.6536	14.5777	14.6922	14.9227	14.7918	14.8238	14.7141	14.814	14.7846
Q6P2Q9	12.8195	12.3248	12.5991	12.8779	12.858	13.1505	13.201	13.2294	13.161
Q6P587	13.5403	13.2882	14.1834	14.024	14.026	13.5079	13.5835	13.8472	13.8781
Q6PI48	11.3531	11.441	11.452	11.6003	11.4358	11.6898	12.5373	11.3467	11.5649
Q6PKG0	13.2518	13.3108	13.6561	13.5254	13.5496	13.5691	13.9255	14.0539	14.2379
Q6UW68	NA	NA	NA	NA	NA	NA	11.9077	12.1909	11.4578
Q6YN16	14.5074	14.11	14.3991	14.789	14.2117	14.7866	15.1293	15.3965	14.7464
Q71U36	16.4401	16.2116	16.0414	16.971	16.956	16.6544	16.9986	16.8475	17.1508
Q71UI9	13.7655	NA	13.765	NA	NA	13.0304	13.9834	13.4232	13.6751
Q7KZF4	16.1944	16.1565	16.2159	16.1628	16.1682	16.3837	16.1428	16.1698	16.0787
Q7L8L6	12.4096	11.7612	12.6295	12.6631	12.1997	11.9579	14.3213	13.8798	13.8638
Q7LGA3	15.9465	15.7421	15.8336	15.8088	15.9958	15.763	15.6581	15.5592	15.6121
Q7Z2W9	16.1454	16.1569	16.384	15.8887	15.7982	16.4627	15.5358	15.4766	15.5157
Q7Z4H8	13.4225	NA	13.2405	13.7227	13.7621	13.8601	13.8369	13.7446	13.4618
Q86U42	12.2541	12.0357	12.0903	12.525	12.3982	12.5264	12.8764	13.1863	12.73
Q86UE8	12.428	NA	NA	NA	13.0733	13.4023	12.9349	12.8901	12.6894
Q86UF4	NA	NA	NA	NA	13.1942	NA	12.8652	NA	12.8859
Q86V81	14.3827	14.4665	14.3852	14.3993	14.1911	14.2383	14.6852	14.5936	14.8452
Q86VP6	13.2845	13.238	13.1759	13.6525	13.3643	13.4552	14.128	13.7113	13.943
Q86WA6	12.1487	12.5954	12.2042	12.1663	12.3963	12.3561	13.3828	13.3383	13.2083
Q86WB0	13.2568	13.5796	13.4343	13.1743	13.0992	14.0614	12.9391	13.7336	12.6871
Q86Y01	17.7719	NA	18.1896	NA	17.0704	NA	NA	17.1972	NA
Q8IUE6	15.869	15.9603	15.9155	15.8011	15.7814	15.6643	15.907	15.8178	15.9629
Q8IVS2	11.8321	NA	12.0905	12.6803	12.2601	12.5623	NA	12.6314	NA
Q8IX12	12.7974	12.4198	12.3942	12.4692	12.6288	12.2786	12.6291	12.6447	12.7994
Q8IYB8	12.6109	12.2908	NA	13.3547	12.819	NA	NA	13.7645	13.192
Q8IYT4	13.2865	12.8604	NA	13.2247	13.0454	NA	14.1126	NA	13.8841
Q8N183	14.0991	13.5808	14.0476	13.6176	13.4141	13.9564	14.4393	14.5512	14.2645
Q8N1F7	12.5953	11.9489	12.437	12.1663	12.0453	12.3405	13.0532	13.0333	12.9731
Q8N1G4	NA	NA	11.5752	11.8421	NA	11.8227	12.542	12.5374	12.0831
Q8N465	17.7896	17.7817	17.8932	17.9738	17.9769	17.9295	17.9428	17.8535	17.9758
Q8N5C6	NA	NA	14.0045	NA	15.2689	NA	14.7945	14.7481	14.8901
Q8N684	NA	13.0355	13.0976	12.5944	NA	13.1225	13.4903	13.2566	13.3054
Q8NBS9	15.0018	14.3918	14.7479	14.6366	14.6351	14.4782	14.9902	14.8582	14.9876
Q8NC51	11.3128	11.3417	11.4394	11.7221	11.9577	11.2731	12.6509	12.1957	12.048
Q8NCA5	11.79	NA	NA	NA	NA	12.0304	12.2194	12.4226	12.0952
Q8NCN5	NA	NA	13.1509	13.6667	13.5318	13.7609	14.5487	14.5026	13.8584
Q8NCW5	14.3013	13.8059	14.1069	14.2743	14.1967	14.2311	14.6332	14.3573	14.334
Q8NE86	12.2144	11.1757	11.5985	11.4304	11.0233	11.23	11.8672	12.5143	11.3215
Q8NFH4	NA	NA	12.0798	12.1255	12.3022	12.4451	12.6063	12.1566	12.4937
Q8NFV4	NA	NA	NA	11.7456	NA	NA	13.8568	13.07	13.3162
Q8NHY0	12.2517	12.2919	NA	12.1726	12.5717	11.4918	NA	NA	11.3298
Q8TB36	12.9727	12.3805	13.0154	11.2625	11.3631	12.9344	11.1903	NA	NA
Q8TB37	NA	11.3101	NA	NA	11.4485	11.9476	11.6142	NA	NA
Q8TCD5	NA	NA	NA	12.4382	NA	NA	14.2236	13.2875	NA
Q8TCJ2	12.0966	NA	11.5152	11.744	11.8214	12.4039	12.6844	12.8151	12.536
Q8TCS8	14.4045	14.312	14.5193	14.589	14.4598	14.6656	14.8511	14.9517	14.8568
Q8TD30	13.4354	13.1864	13.5211	13.14	13.1675	13.2364	13.3189	13.4955	13.4566
Q8TDN6	12.1335	12.4385	12.2041	12.2462	12.3618	11.7925	13.6268	13.1373	13.0154
Q8TEQ6	NA	10.8942	NA	NA	11.4504	NA	12.0648	12.4284	NA
Q8TEW0	NA	NA	NA	NA	NA	12.4995	10.8424	11.8541	NA
Q8TF68	11.3533	11.4169	NA	11.0281	NA	NA	12.2101	12.1911	12.4701
Q8WUA2	11.8302	11.7199	NA	NA	NA	11.9129	11.9526	12.0436	11.9756
Q8WV74	NA	NA	12.5464	12.3285	12.6212	NA	12.8108	12.765	12.2091
Q8WW59	12.0144	NA	NA	NA	NA	NA	11.6237	11.9361	NA
Q8WWC4	13.1745	13.457	13.2283	13.1109	13.3254	13.6121	13.3978	13.2497	13.3423
Q8WWV3	NA	NA	12.3202	12.2862	11.7774	12.5258	12.7927	NA	12.3163
Q8WZ42	14.3397	NA	14.4621	14.3212	14.5055	14.2853	NA	14.417	NA
Q8WZ82	13.1769	NA	NA	12.9499	13.3777	12.5597	12.3563	12.2423	12.2518
Q92499	12.6014	12.1207	12.6763	12.4555	12.9759	12.5175	13.0228	12.8782	12.8822
Q92552	13.8523	14.011	14.09	13.9979	13.8586	13.8718	14.0917	14.1733	14.2203
Q92598	NA	NA	NA	NA	11.3684	NA	12.1645	11.9484	NA
Q92599	12.118	NA	NA	12.6891	12.7464	NA	12.9709	12.5393	NA
Q92616	12.2352	12.1094	NA	12.8671	12.6064	13.1686	12.8934	13.4942	NA
Q92688	12.2655	11.7648	12.5727	11.8884	11.7655	11.3919	12.8823	12.5612	12.7172
Q92734	12.8388	NA	12.539	NA	NA	12.8075	13.6686	13.3272	13.5135
Q92769	12.8235	12.3063	12.5393	12.3066	12.6469	13.059	12.7939	13.7096	12.6602
Q92841	13.2486	13.3861	13.569	13.0203	12.9833	13.289	13.7659	13.8406	13.7449
Q92879	13.4157	NA	13.4931	13.2953	13.258	13.8083	13.6132	NA	13.3429
Q92896	NA	NA	11.9452	NA	NA	NA	12.0715	12.3318	12.0117
Q92900	13.3413	13.4007	13.3271	14.0045	13.7071	14.3282	14.1521	13.9888	13.5624
Q92945	12.5552	12.5078	12.6311	12.3366	12.5796	12.4247	13.1725	13.1579	13.2186
Q92973	14.1847	14.3468	14.1097	14.2744	14.0667	14.7152	14.6934	14.2702	14.5985
Q92979	14.3538	14.3849	14.1774	14.4266	14.2479	14.9788	14.4981	14.7332	14.3849
Q93008	NA	13.0235	12.2506	13.9369	13.0212	13.8305	13.3881	12.6292	NA
Q93077	16.4494	16.4405	16.3798	16.1897	15.894	16.1063	16.4264	16.531	16.4092
Q93079	17.037	16.7383	16.8821	16.4506	16.4518	16.4893	17.2304	17.1751	17.119
Q969H8	15.4965	15.3067	15.5465	15.3083	15.377	15.6889	15.5967	15.7504	15.5387
Q969M3	NA	12.5755	12.9516	NA	12.3278	NA	13.2935	NA	13.1297
Q969N2	12.5133	12.2944	12.2655	11.7988	12.1317	NA	12.1929	12.375	NA
Q969S9	16.797	16.6628	16.7385	16.9227	16.9427	17.0683	16.9059	16.9199	16.9372
Q969V3	13.9687	13.879	13.7361	13.7521	13.5141	14.0621	13.7834	13.978	13.3383
Q969X5	13.2191	12.9872	13.154	12.616	NA	12.5654	13.3531	NA	13.3702
Q969X6	13.254	12.7382	12.9161	12.7314	12.638	12.862	12.887	12.9065	12.4144
Q969Z0	10.7661	NA	NA	12.2854	NA	NA	12.9842	13.1349	NA
Q96A26	12.8325	13.0148	12.6331	11.7752	NA	NA	13.0563	12.712	12.5461
Q96A35	12.0087	11.6562	12.4607	12.9448	12.4218	12.7531	12.6098	12.563	NA
Q96AE4	12.9633	NA	12.9014	13.3719	13.607	13.0626	13.4114	12.7218	NA
Q96AG4	13.6008	13.47	13.5765	13.397	13.3419	13.5789	13.9285	14.0597	13.867
Q96AQ8	12.2937	12.9204	12.9369	12.6293	NA	13.1587	13.3648	12.7327	13.1195
Q96C36	14.5863	14.4049	14.7184	14.9679	14.8747	14.8716	15.2959	15.1747	15.0053
Q96CM8	15.3506	15.2912	15.3519	15.3836	14.9671	15.5039	15.531	15.4707	15.3986
Q96CW1	13.4789	13.51	13.5609	13.2905	13.2482	13.6962	13.1791	13.1067	13.1393
Q96DI7	13.3981	13.1588	13.3052	13.5971	13.5641	13.9355	13.3663	13.8962	13.6511
Q96EE3	12.6492	12.7095	12.9983	13.1104	13.1663	13.3283	12.5295	12.9749	12.5818
Q96FQ6	12.3719	NA	12.33	12.8695	13.1307	13.6085	13.5482	13.2819	13.2965
Q96FX7	NA	NA	NA	NA	NA	11.0759	11.1805	11.7437	NA
Q96GK7	10.1375	NA	NA	NA	NA	NA	12.1931	11.1493	NA
Q96GQ7	NA	NA	NA	NA	NA	12.1546	12.8475	13.4911	12.5897
Q96GW9	NA	NA	NA	NA	NA	11.5511	12.3722	12.9594	12.2773
Q96HE7	11.3368	11.8488	11.5035	12.7624	11.9312	12.4147	13.1463	13.1977	13.1398
Q96HY7	14.797	14.7244	14.6966	14.7617	14.6286	14.517	14.7922	14.6318	14.7905
Q96I59	16.257	16.3365	16.2208	16.3106	16.0998	16.2423	16.0733	16.1669	16.109
Q96I99	NA	NA	NA	12.028	12.8701	NA	14.1573	13.7307	13.2423
Q96IU4	13.4174	13.3815	13.3503	12.8856	13.2521	13.7061	13.1196	13.245	12.7137
Q96IX5	13.3385	13.4366	13.5064	13.0907	NA	13.1767	13.3557	13.2981	13.3599
Q96J84	12.8969	12.8085	NA	12.6574	13.046	13.4481	NA	NA	NA
Q96L92	13.268	13.5309	13.5604	13.58	13.3696	13.4635	12.8939	12.9967	12.8637
Q96PK6	12.4987	NA	12.6554	NA	12.203	11.7078	13.1982	13.1412	13.1339
Q96PU5	NA	NA	NA	12.2	12.1209	12.0943	11.755	NA	NA
Q96QK1	NA	NA	NA	NA	NA	12.21	12.2591	13.1623	NA
Q96RP9	NA	13.9115	14.2878	14.581	14.6599	14.8856	14.8253	15.2235	14.8326
Q96RQ3	14.3736	13.8941	14.5931	14.5958	14.5941	14.8151	14.7739	14.5565	14.5985
Q96RT1	NA	NA	12.9696	NA	NA	12.7259	NA	11.7869	11.8848
Q96SB4	11.5971	11.7587	12.1184	NA	12.6962	12.0721	12.4352	11.9412	12.3242
Q99497	NA	13.2954	13.1431	NA	13.479	13.6321	13.7138	NA	13.6656
Q99613	12.5012	12.5439	12.4729	13.2688	13.1541	13.1967	13.5547	13.3162	13.4799
Q99615	NA	NA	NA	11.3177	NA	12.4855	NA	12.2976	NA
Q99623	14.5568	14.4855	14.5957	14.2151	14.1913	14.354	14.6276	14.4501	14.679
Q99714	11.9071	12.1832	NA	12.3817	11.3933	NA	12.9854	NA	12.5776
Q99729	13.5763	13.6211	13.7133	13.3399	13.5687	13.4365	13.6536	13.6131	13.6293
Q99733	NA	NA	NA	NA	NA	11.3794	12.6071	12.5889	12.1001
Q99747	NA	NA	NA	NA	NA	12.1977	11.826	11.8739	11.9202
Q99798	12.7106	12.4651	12.7258	13.3957	13.0619	13.7161	14.014	13.5611	13.7525
Q99832	12.9028	12.6944	13.0777	13.3117	13.1393	13.4538	13.6897	13.5902	13.5791
Q99873	NA	NA	NA	NA	11.8414	11.7994	12.3979	NA	12.4935
Q99877	14.3623	NA	14.485	NA	NA	NA	13.5746	NA	NA
Q99879	13.796	13.5563	NA	NA	11.8867	NA	12.8716	12.733	NA
Q99880	15.0651	14.8917	15.1749	NA	13.3679	13.6376	14.3324	14.1003	14.2834
Q99959	13.6644	13.7343	12.9535	13.6581	13.1294	13.8495	13.7376	13.7959	13.9831
Q9BPW8	13.5235	13.3284	13.5372	13.6642	13.5909	14.2511	13.9668	13.7746	13.8624
Q9BQ39	NA	NA	NA	NA	NA	NA	12.9948	11.5766	11.6628
Q9BQ52	NA	11.6213	12.3996	13.3426	13.1127	12.4834	12.4974	12.8057	12.797
Q9BQG0	12.6117	12.5282	12.8919	12.0877	11.9238	11.6884	12.8265	12.322	12.0028
Q9BRJ2	14.5875	14.3103	14.6093	14.7007	14.5496	14.6263	14.4486	14.441	14.6111
Q9BS26	12.8473	12.5508	13.1361	12.422	12.2194	13.2561	13.8537	13.4275	13.9201
Q9BSD7	NA	NA	NA	12.6528	NA	12.7342	12.6701	NA	12.0215
Q9BSH5	NA	NA	NA	13.0326	NA	NA	13.904	13.8719	14.1564
Q9BUB7	13.4097	13.1192	13.3168	12.798	12.1309	NA	13.1049	13.0529	13.1253
Q9BV79	15.1297	14.8291	14.8694	15.0174	15.1725	15.1939	15.1502	15.478	15.0749
Q9BVA1	15.7338	15.756	15.5448	15.5744	15.847	15.6412	15.518	15.3167	15.1998
Q9BVK6	13.8628	NA	13.0271	13.3926	13.4639	13.1601	13.8795	13.3897	13.4541
Q9BW91	11.3688	10.7586	NA	11.6861	NA	12.8095	12.3629	12.5058	12.239
Q9BW92	NA	NA	NA	12.3147	11.9469	NA	12.8733	12.7718	11.8207
Q9BWD1	13.6213	13.3806	13.1552	13.6829	13.5324	14.1084	14.1319	14.4966	13.8603
Q9BWF3	NA	NA	NA	NA	10.6376	NA	11.5187	11.5158	12.2084
Q9BX68	14.6755	14.6782	14.4526	14.6892	14.4353	14.8007	14.0809	13.8764	14.1573
Q9BXJ9	13.1015	13.1035	13.3433	13.4594	13.3115	14.1591	13.3946	13.1054	13.4274
Q9BXW7	19.0701	18.9331	19.2941	19.2018	19.063	18.473	19.2526	19.4538	19.1396
Q9BXW9	13.1679	13.3552	13.3814	13.093	13.0162	13.6391	NA	12.6073	11.9833
Q9BY44	12.9814	12.6513	13.0474	13.2558	12.9098	13.1812	12.6756	NA	12.4156
Q9BZE4	NA	NA	13.8569	NA	13.3662	14.3207	14.1393	NA	14.3219
Q9GZP4	13.1896	13.035	13.0841	13.8031	13.3564	13.7427	13.4839	12.9151	13.0369
Q9GZR7	NA	NA	11.3652	11.8069	11.5142	10.8877	11.8044	11.8346	11.7664
Q9GZT3	11.36	10.962	10.8716	11.425	10.8089	11.3935	12.2942	11.8303	11.8732
Q9H089	13.3742	13.2236	13.4567	13.0819	NA	12.7106	13.4899	12.9781	13.3523
Q9H0A0	14.2336	14.1053	14.1089	13.8723	13.1341	13.8337	13.0604	12.9064	13.1485
Q9H0B6	NA	NA	11.6142	12.2757	NA	12.9713	NA	12.5735	12.6936
Q9H0S4	13.9099	14.0254	14.0886	13.9373	13.8659	14.1452	13.8195	13.7972	13.7178
Q9H223	NA	11.0966	11.6011	11.965	11.7267	12.1395	11.9397	11.6822	11.6216
Q9H2M9	13.1007	NA	12.801	NA	NA	13.316	12.0701	12.3342	NA
Q9H2U2	12.9446	12.5737	12.9786	12.8377	12.8841	13.3871	13.3171	13.6816	13.5429
Q9H2W6	14.4513	14.2489	14.3588	14.5743	14.3673	14.8577	14.6584	14.7594	14.7312
Q9H307	13.0607	13.167	12.8654	12.9323	13.3282	NA	13.5285	13.4132	13.2628
Q9H3N1	13.3131	12.8033	12.6944	11.6172	11.6467	12.1783	12.1837	12.3373	12.3842
Q9H3U1	NA	NA	11.2457	NA	11.0724	NA	12.5172	NA	NA
Q9H4A4	NA	NA	NA	NA	12.1649	NA	12.6877	12.6612	12.273
Q9H4G0	11.4325	NA	NA	NA	NA	11.9288	12.5031	12.2888	NA
Q9H4M9	12.3754	12.7448	NA	13.3541	12.9681	NA	13.4428	12.68	NA
Q9H5Q4	12.5677	12.2799	12.2435	12.9047	NA	13.5416	13.5537	13.6287	13.0535
Q9H7B2	13.1139	13.2891	13.2077	12.689	12.9756	12.4886	13.0249	13.0476	12.8701
Q9H7Z7	13.0769	13.0635	13.057	13.2787	12.9251	13.4606	13.4547	13.5819	13.3182
Q9H845	14.4405	14.1856	14.3613	14.5943	14.6463	14.6346	14.5443	14.5328	14.6067
Q9H910	13.6145	13.1893	13.5859	13.9941	13.8298	14.4892	14.0817	14.1798	14.4047
Q9H936	14.0481	13.6207	14.1718	14.0039	14.4159	15.0417	15.3927	15.2651	14.9336
Q9H9B4	11.3736	11.3789	11.4968	11.1883	10.6889	10.6001	12.2449	11.7182	10.9806
Q9H9P8	NA	NA	NA	NA	NA	13.5058	NA	13.6876	13.7874
Q9HA77	13.6338	13.0478	NA	13.4665	13.4324	14.1886	14.3072	14.3031	14.1478
Q9HAV7	14.1596	14.2232	14.246	14.4365	14.3232	14.218	14.2747	14.2922	14.3315
Q9HB07	13.3516	13.005	13.4626	13.6256	13.357	13.8489	12.7212	13.1618	12.6225
Q9HB71	14.0423	13.7811	14.1079	13.8751	13.9793	14.063	14.3602	14.2032	14.4184
Q9HC36	11.7654	NA	11.5206	11.8167	11.3908	10.9363	12.6302	12.2565	12.6432
Q9HCC0	14.3775	14.3004	14.4742	14.3505	14.3616	14.3239	14.866	14.6901	14.7509
Q9HCS7	12.3236	12.1041	12.3176	12.7068	12.9387	13.5591	13.0739	13.2247	12.4384
Q9HD33	13.2629	12.6665	12.2785	13.8048	14.2477	14.5028	14.0816	13.3675	14.1447
Q9HD34	13.0466	12.5533	12.4669	12.9682	12.8678	13.547	13.5958	13.7884	13.3272
Q9NNW7	15.3154	15.3819	15.5206	15.4396	15.4739	15.647	15.5373	15.4087	15.3896
Q9NP77	12.8147	12.8125	13.3464	13.1562	13.2571	13.5682	13.4313	13.4426	13.36
Q9NP81	15.9065	15.7491	15.7	16.3076	16.1561	16.3025	16.4851	16.6232	16.3229
Q9NPA8	12.1982	NA	12.5507	12.7755	12.8635	13.2477	13.1269	NA	13.1621
Q9NPJ3	15.3523	15.0895	15.2322	15.3548	15.3334	15.6771	15.6663	15.6911	15.4131
Q9NQ29	12.7607	12.6074	12.9242	12.4716	12.4705	12.9404	12.8574	12.5108	12.183
Q9NQC3	12.825	13.5345	12.9938	13.3117	13.0878	13.1653	13.9944	13.3532	13.8799
Q9NQG5	13.2223	12.7261	13.0281	13.6846	13.9306	13.3903	13.5774	13.2291	13.5188
Q9NQR4	NA	11.395	NA	NA	NA	NA	12.7453	10.6433	NA
Q9NQW7	NA	NA	NA	10.7464	NA	11.4897	11.4192	NA	NA
Q9NR30	14.4596	14.335	14.5005	14.4051	14.412	14.6425	14.8049	14.6536	14.766
Q9NR31	12.413	NA	12.6299	12.874	12.4806	12.6178	13.127	13.0621	13.1637
Q9NRW7	12.4529	12.3655	12.1426	12.0479	NA	12.0959	10.9365	11.3734	10.807
Q9NSD9	14.2258	14.0204	14.3445	14.3606	14.3897	14.5026	14.7114	14.6504	14.6897
Q9NSE4	12.8239	12.484	12.9599	13.0478	13.0903	12.8612	13.2796	13.536	13.422
Q9NTI5	12.2175	11.7841	12.3221	NA	11.1247	NA	NA	10.2495	NA
Q9NTK5	13.5194	13.7573	13.1896	13.4955	13.5058	14.095	14.0184	14.1504	13.9199
Q9NTX5	14.8607	14.8717	15.0027	14.9702	14.9392	15.0261	15.3088	15.0971	15.0912
Q9NU22	11.9922	12.2627	13.2027	12.4859	11.6118	13.0512	11.1138	11.5646	NA
Q9NUB1	13.1477	12.378	13.1851	13.6768	13.8439	13.7083	13.7795	13.6959	13.6326
Q9NUJ1	11.0387	NA	NA	NA	NA	11.7857	13.3114	13.0177	12.3604
Q9NUU7	11.8854	12.2064	NA	NA	12.287	NA	12.7299	12.0181	12.006
Q9NVI7	13.9273	13.9316	14.036	14.115	13.7528	14.1262	14.3011	14.2687	14.224
Q9NVS2	13.1725	13.0577	NA	13.4651	13.334	13.824	13.5514	13.5253	13.6296
Q9NVS9	NA	NA	NA	NA	12.2149	11.8179	12.409	12.5858	12.3245
Q9NVU7	12.1161	12.1487	NA	11.7707	NA	12.5053	12.7315	12.1429	12.4165
Q9NVV4	15.3798	NA	15.5236	15.4637	15.3932	15.5375	15.5996	15.4536	15.5235
Q9NWS8	NA	NA	NA	NA	NA	NA	13.4729	13.1589	13.4656
Q9NWU1	NA	12.3982	NA	11.9873	NA	13.0062	13.5234	13.3063	13.2969
Q9NWU5	11.8501	NA	12.1185	NA	11.3346	10.9661	11.1722	NA	NA
Q9NWX6	NA	NA	12.5144	12.5627	NA	13.1408	12.8043	13.0522	12.8612
Q9NX62	14.0739	13.9312	13.9751	14.2207	14.1338	14.3257	13.9152	14.0268	14.0022
Q9NYF8	12.8134	NA	10.4021	12.4295	NA	NA	13.543	13.2853	13.5596
Q9NYK5	12.5814	12.122	12.8821	13.2161	13.393	13.7063	13.529	13.1271	12.6112
Q9NYU2	12.3558	12.1666	11.7708	11.854	11.6524	11.993	12.5978	11.7371	12.2957
Q9NZ01	14.1371	14.0483	14.2023	14.0989	14.056	14.0566	14.2239	14.2055	14.2685
Q9NZ32	NA	NA	NA	11.7036	NA	NA	12.1371	12.1021	12.0554
Q9NZB8	12.6023	12.82	12.2506	12.5421	12.3527	12.1122	12.7684	12.4714	12.5948
Q9NZI8	12.9865	12.3811	12.9915	12.6715	12.6202	12.5363	13.3696	13.2025	13.3083
Q9NZW5	12.4431	NA	NA	NA	NA	12.741	12.8251	12.6884	NA
Q9P0M9	13.6563	NA	13.6826	13.3075	13.5866	13.257	13.8818	NA	13.8127
Q9P0V9	13.8216	13.5098	13.3435	13.9772	13.8738	13.8989	13.843	13.8495	13.6106
Q9P1Y5	12.5058	12.1132	12.3793	11.8759	11.7439	NA	NA	12.3085	NA
Q9P258	15.1918	14.7324	15.2231	15.2434	15.2708	15.2263	14.588	14.7746	14.7434
Q9P2E9	11.9042	NA	12.0514	NA	NA	NA	11.1003	11.4657	11.545
Q9P2R7	14.0031	13.859	14.1493	14.6307	14.4452	14.4593	14.1084	14.0252	14.1647
Q9P2S5	17.9784	NA	18.0527	17.7967	17.7542	NA	18.1005	NA	18.1628
Q9UBM7	12.7201	12.1049	12.3293	12.2376	12.4507	12.2383	12.4154	12.6001	12.2079
Q9UBQ0	12.9997	12.5484	12.8457	13.0836	12.8619	12.9483	13.5471	13.3685	13.2446
Q9UBQ5	14.1566	13.8807	14.1745	14.5419	14.4836	14.3085	14.1912	14.1196	14.2762
Q9UBS4	11.8799	NA	12.196	NA	NA	12.5291	13.1808	12.912	13.1344
Q9UDR5	12.2194	12.24	12.5006	12.3562	12.6161	12.5662	12.425	12.718	12.8147
Q9UFN0	14.6323	NA	14.6044	14.9699	14.8253	15.2182	15.1795	15.2888	14.9774
Q9UGP8	15.1978	14.8639	15.1412	14.8825	14.9427	15.1976	15.2297	15.2618	15.14
Q9UII2	14.1322	14.8096	15.1274	14.0329	NA	14.1216	15.2209	13.9436	NA
Q9UJA5	NA	NA	12.0629	NA	12.1805	12.0702	NA	11.887	11.5578
Q9UJS0	11.7154	NA	11.4957	11.1463	NA	NA	12.6388	12.4247	11.8614
Q9UJU6	12.2792	NA	NA	13.0236	NA	12.6011	13.0859	13.0089	13.2881
Q9UJZ1	15.3575	15.2137	15.3041	15.3472	15.2576	15.4234	15.2827	15.402	15.3728
Q9UKG1	13.7556	13.5516	13.8369	13.6893	13.8742	13.8788	NA	13.9591	14.0125
Q9UKK9	NA	12.247	11.8677	12.3096	12.5688	13.0783	NA	13.0259	13.3213
Q9UKM9	13.3364	13.2572	13.3842	12.9908	12.8487	13.2958	13.1183	13.07	13.2187
Q9UKU7	NA	NA	NA	NA	NA	12.2932	12.9424	12.9163	12.2329
Q9UL25	12.5605	12.5853	12.51	12.0027	11.9585	12.321	12.6184	12.6788	12.2816
Q9UL46	11.5154	NA	NA	NA	10.8687	11.4177	NA	12.1559	NA
Q9ULC5	13.1402	NA	13.3072	13.1618	NA	14.2527	14.1454	14.2088	13.7494
Q9ULV4	12.5476	12.5984	12.9503	12.5749	12.5628	12.4178	13.2107	12.7757	13.2616
Q9UMS0	NA	NA	12.9918	NA	NA	NA	13.75	13.7122	13.7517
Q9UMS4	10.9885	10.7012	11.4517	10.9421	10.5954	11.0338	11.681	11.8858	11.7692
Q9UNH7	14.0238	14.1285	14.1818	NA	14.1948	14.2269	14.2359	14.3972	14.3219
Q9UNM6	13.1826	12.5854	13.3315	13.2269	13.0281	13.0479	13.663	13.2899	13.1808
Q9UNN8	15.6141	15.2325	15.6053	14.9339	15.0067	15.3221	14.8126	14.9257	14.5208
Q9UNX4	13.4198	13.4374	13.2864	12.9136	12.7439	NA	12.9568	12.5634	11.9087
Q9UPT9	NA	13.132	12.9176	13.9723	13.9645	14.0435	12.7605	12.2561	12.8436
Q9UPU5	12.5052	NA	NA	12.4036	NA	NA	12.5598	12.1875	NA
Q9UQ80	11.9403	11.7239	11.626	12.0132	11.9785	12.3775	13.6731	13.4222	12.5876
Q9Y230	12.467	12.2153	12.3648	12.4252	12.2392	12.8545	13.5817	13.1453	13.663
Q9Y241	12.3708	12.3686	12.192	12.3923	12.2343	11.8008	12.443	11.912	12.5288
Q9Y262	12.107	NA	12.3071	12.2673	12.318	12.3492	12.9418	12.3577	12.5432
Q9Y265	11.3837	11.4948	11.4251	11.5466	11.4887	11.5642	12.4586	11.8743	11.8962
Q9Y266	12.2089	11.6403	NA	12.1614	12.7645	12.695	13.0489	13.0178	12.8788
Q9Y277	13.2022	13.0553	12.7518	12.8958	12.7046	13.3819	13.7977	13.7036	13.4251
Q9Y285	12.2602	NA	NA	NA	NA	11.8468	NA	12.2475	11.739
Q9Y2Q3	16.0814	16.042	16.1489	16.1828	16.4102	16.0538	16.3669	16.116	16.3712
Q9Y2S7	13.185	13.0811	13.1076	13.4569	13.0919	13.34	13.2426	13.5951	13.1423
Q9Y2W1	15.746	15.632	15.505	15.6822	15.5444	15.7535	16.0068	16.0255	15.7815
Q9Y2X3	14.0064	13.9781	14.1286	13.8876	13.7976	13.8507	14.3555	14.083	14.2634
Q9Y2Z4	13.3096	13.7301	13.2735	13.9141	13.6554	14.1343	13.9495	13.854	13.9705
Q9Y305	14.1648	13.9574	14.1344	14.248	14.2292	14.1377	14.3682	14.1606	14.3861
Q9Y383	NA	NA	11.8856	NA	NA	12.8998	13.1288	13.0699	12.5834
Q9Y3B3	12.2876	12.3872	12.6631	12.3473	12.4627	12.1542	12.579	NA	12.5329
Q9Y3B4	17.297	17.2419	17.3568	16.9073	16.8153	17.1211	16.2064	16.3979	16.2732
Q9Y3B7	NA	NA	NA	NA	NA	NA	12.7613	12.8271	11.6656
Q9Y3D5	13.2005	13.1222	13.5924	13.6022	13.5125	13.4796	13.679	13.6013	13.7542
Q9Y3D9	13.7552	13.6261	14.1006	13.8124	13.7032	13.9952	14.173	13.8215	13.9256
Q9Y3F4	14.2178	NA	NA	14.3835	NA	NA	14.6937	NA	NA
Q9Y3I0	11.2067	NA	NA	NA	11.7416	NA	12.244	11.8959	12.0515
Q9Y3T9	14.9151	15.3875	15.3896	13.9573	13.9793	14.2897	14.2103	14.0594	14.0886
Q9Y3U8	12.0494	11.8326	11.8592	NA	12.2314	NA	12.1628	11.7345	11.5825
Q9Y490	14.7181	14.5194	14.5132	14.6561	14.7456	14.9576	15.027	14.6769	14.9297
Q9Y4L1	13.0502	12.8349	12.9114	12.9027	12.8861	12.9039	13.3679	13.4912	13.0591
Q9Y4W6	NA	13.7471	13.6495	13.7744	14.1191	13.6631	13.7002	13.7197	13.6679
Q9Y5K5	14.2672	13.3632	14.2471	12.9354	13.2855	13.2634	12.7006	12.5979	12.993
Q9Y5M8	13.0611	12.5844	13.3046	NA	13.6712	13.6505	13.6455	13.3081	13.2743
Q9Y5Q9	12.058	12.1365	NA	12.1085	NA	NA	NA	11.7159	NA
Q9Y5S9	NA	NA	NA	NA	NA	12.3523	12.2484	12.4289	12.1705
Q9Y606	13.42	12.6357	13.2863	12.7199	13.0552	12.6047	14.2606	13.821	13.212
Q9Y673	14.4138	14.3497	14.3804	14.2493	14.4382	14.3988	14.4562	14.4671	14.5226
Q9Y676	15.5585	15.7077	15.6636	15.4797	15.5361	15.3102	15.487	15.4036	15.5045
Q9Y678	NA	12.8666	NA	12.7133	12.593	13.5435	12.5926	13.3544	NA
Q9Y697	14.4071	14.2375	14.4702	14.6416	14.4963	14.3884	14.7798	14.6363	14.5869
Q9Y6C9	12.9523	12.3198	12.3736	11.9573	NA	NA	13.3861	12.7046	13.0224
Q9Y6D5	11.122	NA	NA	11.0466	NA	NA	11.7427	NA	11.6302
Q9Y6H5	NA	NA	18.2152	NA	18.0418	18.4564	NA	18.1287	18.3529
Q9Y6I4	NA	11.4157	NA	NA	NA	11.3618	11.1078	11.9722	NA
Q9Y6N5	13.1969	13.0896	13.2155	12.9709	13.1888	13.0469	13.0845	13.1333	13.4981
QIU81825.1	NA	NA	NA	NA	NA	NA	13.8857	13.6483	13.8028
QIU81826.1	NA	NA	NA	NA	NA	NA	15.3392	15.2162	15.2891
QIU81828.1	NA	NA	NA	NA	NA	NA	14.2432	14.2496	14.1271
QIU81833.1	NA	NA	NA	NA	NA	NA	14.481	14.5581	14.5632
