# Supplementary material for: The global succinylation of SARS-CoV-2–infected host cells reveals drug targets
Source: Proc Natl Acad Sci U S A. 2022 Jul 12;119(30):e2123065119. doi: 10.1073/pnas.2123065119 (PMC9335334; doi:10.1073/pnas.2123065119)
Supplement: Supplementary File [file pnas.2123065119.sd03.xlsx]

## Sheet: DatasetS3
Dataset S3. Read count of the different transcripts during virus infection
Gene	0h-1	0h-2	12h-1	12h-2	24h-1	24h-2
ENSG00000223972.5	11.3065	0	13.8555	11.0888	0	6.46254
ENSG00000227232.5	240.916	286.181	211.296	230.489	249.78	264.964
ENSG00000278267.1	21.7434	13.7657	14.7214	11.8809	19.2138	21.0032
ENSG00000241860.7	0.869735	1.44902	3.46386	3.96029	1.37242	11.3094
ENSG00000279928.2	18.2644	8.6941	29.4428	19.8015	23.3311	17.772
ENSG00000279457.4	322.672	330.376	271.913	337.417	347.221	397.446
ENSG00000273874.1	5.21841	3.62254	0.865966	0	0	0
ENSG00000228463.10	4.34867	4.34705	0.865966	5.54441	15.0966	19.3876
ENSG00000237094.12	20.0039	10.8676	19.9172	19.8015	16.469	14.5407
ENSG00000230021.10	25.2223	5.07156	15.5874	22.1777	21.9587	25.8501
ENSG00000225972.1	1.73947	1.44902	1.73193	4.75235	13.7242	6.46254
ENSG00000225630.1	107.847	84.043	99.5861	144.155	120.773	127.635
ENSG00000237973.1	148.725	135.483	178.389	163.164	171.552	137.329
ENSG00000229344.1	8.69735	0	3.46386	6.33647	5.48966	6.46254
ENSG00000248527.1	1264.59	847.675	888.481	1192.05	1247.53	1022.7
ENSG00000198744.5	5.21841	5.79607	6.06176	7.92059	2.74483	3.23127
ENSG00000229376.3	13.9158	13.0412	25.979	21.3856	23.3311	64.6254
ENSG00000228327.3	381.813	357.183	310.882	341.377	332.125	360.286
ENSG00000223181.1	2.6092	2.89803	5.19579	2.37618	0	3.23127
ENSG00000229905.1	3.47894	1.44902	10.3916	7.12853	8.2345	6.46254
ENSG00000237491.10	144.376	152.871	92.6583	96.6312	145.476	148.638
ENSG00000230092.7	16.525	7.24509	4.32983	1.58412	1.37242	9.69381
ENSG00000177757.2	21.7434	10.8676	12.1235	11.8809	17.8414	14.5407
ENSG00000228794.10	639.255	739.723	717.02	742.951	794.629	793.276
ENSG00000225880.5	32.1802	26.0823	39.8344	29.3062	43.9173	14.5407
ENSG00000288531.1	1.73947	7.24509	6.92773	1.58412	2.74483	6.46254
ENSG00000230368.2	0	5.07156	0	0	15.0966	6.46254
ENSG00000230699.2	5.21841	0	0	3.16824	10.9793	0
ENSG00000223764.2	33.0499	31.8784	43.2983	42.7712	68.6208	105.016
ENSG00000187634.12	32.1802	20.2862	58.8857	45.1474	35.6828	43.6221
ENSG00000188976.11	4547.84	4944.05	7239.47	7843.76	2982.26	3520.47
ENSG00000187961.14	307.886	270.242	273.645	388.109	207.235	190.645
ENSG00000187583.11	128.721	121.717	174.925	170.293	109.793	127.635
ENSG00000187642.9	24.3526	7.24509	13.8555	10.2968	28.8207	16.1563
ENSG00000272512.1	40.0078	23.9088	81.4008	78.4138	86.4622	98.5537
ENSG00000188290.11	285.273	291.977	401.808	457.81	215.469	242.345
ENSG00000187608.10	233.089	192.719	265.851	275.637	130.38	195.492
ENSG00000224969.1	4.34867	1.44902	0	0	4.11725	16.1563
ENSG00000188157.15	15406.5	19487.1	14805.4	15804	8810.91	10445.1
ENSG00000217801.10	98.28	97.0841	116.039	108.512	71.3656	130.866
ENSG00000273443.1	29.571	16.6637	35.5046	41.9791	15.0966	16.1563
ENSG00000237330.3	26.9618	42.0215	45.8962	41.9791	27.4483	22.6189
ENSG00000131591.18	417.473	391.959	587.125	589.292	334.869	403.909
ENSG00000285812.1	33.9196	23.1843	40.7004	33.2665	67.2484	42.0065
ENSG00000223823.1	12.1763	12.3166	19.9172	26.93	26.0759	38.7752
ENSG00000207730.3	1.73947	4.34705	6.92773	7.12853	13.7242	6.46254
ENSG00000207607.3	2.6092	2.17353	6.06176	7.12853	15.0966	12.9251
ENSG00000198976.1	11.3065	13.0412	5.19579	15.0491	20.5862	25.8501
ENSG00000272141.1	61.7512	70.2773	48.4941	120.393	91.9519	113.094
ENSG00000205231.1	2.6092	0	3.46386	15.0491	16.469	25.8501
ENSG00000162571.14	6.95788	7.24509	4.32983	2.37618	28.8207	25.8501
ENSG00000186891.14	0	8.6941	2.5979	4.75235	9.60691	16.1563
ENSG00000186827.11	6.95788	1.44902	2.5979	5.54441	9.60691	3.23127
ENSG00000078808.19	3954.68	4521.66	5194.06	5642.63	3645.14	3757.97
ENSG00000176022.7	1307.21	1527.99	1699.02	1813.81	1056.76	1172.95
ENSG00000184163.3	78.2761	107.952	76.205	119.601	48.0346	67.8566
ENSG00000260179.1	17.3947	15.2147	28.5769	26.1379	12.3517	29.0814
ENSG00000160087.21	1371.57	1543.93	2112.96	2113.21	1479.46	1563.93
ENSG00000230415.1	6.95788	13.0412	15.5874	9.50471	4.11725	6.46254
ENSG00000162572.21	49.5749	36.2254	25.979	40.395	27.4483	63.0097
ENSG00000131584.19	1212.41	1165.01	1256.52	1521.55	715.029	916.065
ENSG00000169972.12	560.109	729.58	950.83	1005.12	393.883	544.469
ENSG00000127054.21	3765.95	4102.89	4738.56	4782.45	2580.14	2927.53
ENSG00000240731.1	48.7051	55.0627	76.205	68.9091	46.6621	66.241
ENSG00000224051.7	501.837	649.16	1014.91	1253.04	646.408	565.472
ENSG00000169962.5	78.2761	58.6852	72.7411	99.0074	67.2484	147.023
ENSG00000107404.20	1989.95	2336.54	2981.52	3220.51	1619.45	1580.09
ENSG00000162576.17	922.788	899.84	996.727	1117.6	761.691	622.019
ENSG00000175756.13	1394.18	1648.98	2894.06	2746.07	1014.22	1155.18
ENSG00000223663.2	1.73947	2.89803	10.3916	3.16824	10.9793	16.1563
ENSG00000221978.12	4267.79	3814.54	3154.71	3655.35	2895.8	2946.92
ENSG00000224870.7	807.983	933.167	875.491	1017.8	842.663	851.439
ENSG00000242485.6	820.16	794.786	1058.21	1122.35	610.725	676.951
ENSG00000272455.1	255.702	278.211	252.862	282.765	354.083	326.358
ENSG00000235098.8	3.47894	5.79607	8.65966	23.7618	16.469	35.544
ENSG00000205116.3	0	1.44902	1.73193	0	8.2345	0
ENSG00000225285.1	25.2223	19.5617	45.0302	36.4347	43.9173	35.544
ENSG00000179403.12	2092.58	2957.44	3587.7	4068.01	2691.31	3071.32
ENSG00000215915.10	43.4867	52.1646	48.4941	55.4441	179.786	185.798
ENSG00000160072.20	1355.92	1716.36	2396.99	2879.93	1342.22	1638.25
ENSG00000284740.1	0	2.17353	9.52562	12.6729	9.60691	22.6189
ENSG00000197785.14	1395.05	1695.35	2468.87	2718.35	948.339	1004.92
ENSG00000205090.9	6.95788	17.3882	32.9067	3.96029	8.2345	37.1596
ENSG00000160075.12	2946.66	3367.52	4043.19	4268.41	2737.97	2888.75
ENSG00000215014.5	25.2223	26.8068	77.9369	45.1474	39.8001	61.3941
ENSG00000228594.4	175.686	213.006	214.759	220.192	112.538	132.482
ENSG00000286989.1	16.525	12.3166	23.3811	18.2174	21.9587	21.0032
ENSG00000272106.1	70.4485	62.3077	61.4836	45.9394	41.1725	42.0065
ENSG00000197530.12	824.508	964.321	881.553	981.361	815.215	817.511
ENSG00000248333.9	773.194	710.743	834.791	925.917	606.608	538.006
ENSG00000272004.1	7.82761	1.44902	0	1.58412	2.74483	3.23127
ENSG00000189339.12	1967.34	2269.89	2267.96	2383.31	1719.64	2100.32
ENSG00000269737.2	166.119	171.709	178.389	237.618	242.918	234.267
ENSG00000008128.23	43.4867	35.5009	26.8449	35.6427	49.407	77.5504
ENSG00000268575.1	91.3221	99.2577	58.0197	53.0679	71.3656	74.3192
ENSG00000227775.3	565.327	697.702	635.619	588.5	451.525	458.84
ENSG00000215790.8	481.833	507.156	342.056	455.434	328.007	374.827
ENSG00000008130.15	2618.77	2861.81	2958.14	3003.49	1811.59	2032.47
ENSG00000078369.18	11105.6	12534	15069.5	14155.7	9800.42	11092.9
ENSG00000231050.1	58.2722	51.4401	85.7306	82.3741	57.6415	74.3192
ENSG00000169885.10	0	4.34705	1.73193	1.58412	8.2345	3.23127
ENSG00000178821.13	60.8814	55.0627	76.205	64.1568	74.1105	19.3876
ENSG00000142609.18	26.9618	26.8068	12.1235	23.7618	2.74483	25.8501
ENSG00000187730.9	5.21841	4.34705	1.73193	1.58412	8.2345	3.23127
ENSG00000226969.1	8.69735	3.62254	1.73193	2.37618	8.2345	6.46254
ENSG00000067606.17	2502.23	2679.96	2775.42	3222.89	2641.9	2769.2
ENSG00000271806.1	122.633	93.4616	100.452	85.5424	122.145	105.016
ENSG00000182873.5	194.821	138.381	170.595	209.104	167.435	256.886
ENSG00000162585.17	704.485	832.46	1130.09	1241.16	666.994	823.973
ENSG00000157933.10	3171.92	3522.56	4504.75	4426.03	3687.68	3533.39
ENSG00000287356.1	51.3143	49.2666	60.6176	62.5727	116.655	109.863
ENSG00000116151.14	623.6	675.967	742.999	804.732	511.911	683.413
ENSG00000272161.1	2.6092	0	2.5979	1.58412	5.48966	17.772
ENSG00000269896.2	140.897	115.197	91.7924	95.0471	109.793	103.401
ENSG00000272420.1	5.21841	8.6941	15.5874	7.92059	2.74483	3.23127
ENSG00000157916.20	2837.07	3111.76	3779.94	3900.1	2618.57	2764.35
ENSG00000157911.11	616.642	857.818	893.677	994.826	559.946	620.404
ENSG00000149527.18	33.0499	45.644	28.5769	44.3553	133.124	85.6286
ENSG00000157881.16	941.053	1096.18	1330.12	1310.07	675.229	739.96
ENSG00000272449.2	3.47894	7.24509	19.9172	7.12853	6.86208	12.9251
ENSG00000238164.6	25.2223	6.52058	10.3916	6.33647	5.48966	4.8469
ENSG00000157873.17	197.43	107.227	104.782	164.748	123.517	201.954
ENSG00000225931.3	2.6092	0	0.865966	0	37.0552	14.5407
ENSG00000228037.1	24.3526	32.6029	71.0092	48.3156	45.2897	32.3127
ENSG00000157870.17	586.201	744.07	890.213	885.522	414.47	458.84
ENSG00000142606.16	1.73947	5.79607	4.32983	3.16824	5.48966	4.8469
ENSG00000215912.12	244.395	255.752	298.758	339.001	236.056	255.27
ENSG00000287396.1	0	0	0	7.92059	0	3.23127
ENSG00000177133.11	1.73947	1.44902	20.7832	19.8015	19.2138	9.69381
ENSG00000142611.17	327.02	291.252	295.294	346.13	307.421	282.736
ENSG00000283572.1	2.6092	1.44902	0	2.37618	2.74483	3.23127
ENSG00000226286.1	16.525	10.8676	12.1235	16.6332	28.8207	25.8501
ENSG00000279839.1	26.9618	38.399	31.1748	61.7806	38.4276	53.3159
ENSG00000272235.1	201.778	126.789	185.317	167.124	170.18	210.032
ENSG00000287828.1	215.694	266.619	235.543	228.905	177.042	179.335
ENSG00000286518.1	29.571	21.7353	6.92773	16.6332	20.5862	11.3094
ENSG00000130762.15	2043.01	2211.2	2222.93	2316.77	1539.85	1804.66
ENSG00000272088.1	5.21841	5.79607	6.92773	2.37618	8.2345	4.8469
ENSG00000162591.16	821.899	804.205	607.042	666.914	388.394	418.449
ENSG00000207776.1	1.73947	1.44902	9.52562	4.75235	8.2345	1.61563
ENSG00000238260.1	5.21841	3.62254	13.8555	20.5935	13.7242	0
ENSG00000158109.15	1626.4	1765.63	2526.02	2298.56	1623.57	1683.49
ENSG00000116213.16	1150.66	1120.81	1364.76	1561.15	1132.24	1103.48
ENSG00000078900.15	1101.95	1208.48	1493.79	1607.09	1194	1227.88
ENSG00000227589.1	46.9657	26.0823	27.7109	35.6427	63.1311	74.3192
ENSG00000235131.1	24.3526	32.6029	58.8857	63.3647	23.3311	16.1563
ENSG00000227372.12	12.1763	2.17353	5.19579	3.16824	6.86208	6.46254
ENSG00000162592.10	10.4368	8.6941	18.1853	15.8412	20.5862	22.6189
ENSG00000235169.11	62.6209	63.0322	67.5453	83.9582	60.3863	98.5537
ENSG00000130764.10	2557.02	2811.09	3083.7	3205.46	2007.84	2110.02
ENSG00000266075.2	6.95788	2.89803	2.5979	5.54441	4.11725	11.3094
ENSG00000272153.1	35.6591	23.9088	34.6386	28.5141	24.7035	24.2345
ENSG00000116198.14	1795.13	1938.06	1965.74	2235.19	1871.98	1883.83
ENSG00000169598.17	448.783	486.145	414.798	423.752	443.29	504.078
ENSG00000198912.11	703.615	715.814	804.482	803.94	673.856	676.951
ENSG00000236423.6	113.065	123.166	102.184	202.767	161.945	242.345
ENSG00000284703.1	1.73947	0	0	0	8.2345	6.46254
ENSG00000196581.11	5.21841	1.44902	0	1.58412	0	0
ENSG00000287586.1	0	5.79607	0	1.58412	0	0
ENSG00000264101.1	6.95788	0.724509	2.5979	2.37618	2.74483	8.07817
ENSG00000131697.18	1158.49	1100.53	1440.1	1603.13	1113.03	1382.98
ENSG00000069424.15	1161.1	1353.38	1089.38	1118.39	900.305	1069.55
ENSG00000116254.18	39.1381	21.7353	12.1235	38.0188	27.4483	21.0032
ENSG00000285629.1	0	4.34705	0.865966	1.58412	1.37242	0
ENSG00000116251.11	2490.92	2390.15	1646.2	1709.26	1554.95	1515.46
ENSG00000226944.1	5.21841	1.44902	2.5979	7.92059	8.2345	0
ENSG00000158286.13	586.201	454.991	547.29	495.037	632.684	557.394
ENSG00000116237.16	6242.09	7587.05	8951.49	9100.76	5283.8	5659.57
ENSG00000225077.3	60.0117	45.644	64.9474	38.8109	50.7794	46.8534
ENSG00000158292.7	416.603	464.41	613.97	724.734	580.532	504.078
ENSG00000097021.20	7324.9	8746.99	10707.7	11083.3	7137.94	8074.94
ENSG00000271746.1	8.69735	10.1431	8.65966	12.6729	13.7242	6.46254
ENSG00000069812.11	8.69735	13.0412	10.3916	22.1777	19.2138	17.772
ENSG00000187017.17	112.196	89.1146	132.493	119.601	149.593	116.326
ENSG00000215788.11	249.614	194.168	182.719	218.608	271.738	326.358
ENSG00000171680.23	460.959	516.575	530.837	612.262	522.89	581.628
ENSG00000162408.11	4807.89	5563.5	5728.36	5546.79	3664.35	4014.85
ENSG00000253022.1	4.34867	9.41861	2.5979	3.16824	0	6.46254
ENSG00000229519.2	48.7051	37.6744	51.9579	26.93	41.1725	53.3159
ENSG00000173662.21	18.2644	11.5921	16.4533	11.0888	34.3104	14.5407
ENSG00000204859.13	830.597	954.178	1170.79	1281.55	1187.14	1134.18
ENSG00000162413.16	1551.61	1976.46	2559.79	2855.37	1850.02	2174.64
ENSG00000116273.6	1736.86	1972.11	2152.79	2310.44	2065.49	2072.86
ENSG00000041988.15	557.5	629.598	717.02	840.375	760.318	751.27
ENSG00000007923.16	2307.41	2669.81	3296.73	3222.89	1821.2	2260.27
ENSG00000237436.1	0	4.34705	4.32983	5.54441	13.7242	3.23127
ENSG00000171735.19	824.508	728.856	768.978	795.227	695.815	670.488
ENSG00000227950.1	13.046	10.8676	4.32983	12.6729	13.7242	3.23127
ENSG00000237728.2	7.82761	0	0	0	2.74483	1.61563
ENSG00000270171.1	5.21841	13.0412	1.73193	7.92059	24.7035	25.8501
ENSG00000270035.1	5.21841	4.34705	4.32983	5.54441	10.9793	14.5407
ENSG00000269978.1	19.1342	18.8372	11.2576	33.2665	30.1932	19.3876
ENSG00000049245.13	3131.91	3608.78	3715.86	3576.15	2913.64	3077.78
ENSG00000269925.1	7.82761	21.0107	24.247	8.71265	34.3104	21.0032
ENSG00000049246.14	2009.09	2116.29	1395.07	1283.93	1891.19	1935.53
ENSG00000236266.1	40.8775	27.5313	17.3193	11.8809	53.5242	59.7785
ENSG00000049247.14	8.69735	2.89803	5.19579	4.75235	5.48966	4.8469
ENSG00000049249.9	102.629	182.576	882.419	1059.77	385.649	463.687
ENSG00000116288.13	4195.6	4610.77	5594.14	5461.25	3013.83	3108.48
ENSG00000200344.1	16.525	21.0107	9.52562	18.2174	13.7242	9.69381
ENSG00000284747.1	136.548	111.574	136.823	150.491	193.511	158.332
ENSG00000284716.1	5.21841	7.96959	6.92773	7.92059	2.74483	6.46254
ENSG00000116285.13	3037.98	3169	3244.77	2902.1	3118.13	2795.05
ENSG00000238290.1	13.9158	26.0823	9.52562	9.50471	21.9587	19.3876
ENSG00000232848.1	0	1.44902	0	0	0	19.3876
ENSG00000227634.3	10.4368	18.1127	14.7214	12.6729	13.7242	8.07817
ENSG00000162426.16	26.9618	17.3882	46.7621	11.8809	20.5862	51.7003
ENSG00000142599.19	5334.95	5641.75	5858.26	5805.79	5832.77	5864.75
ENSG00000232912.6	99.1497	98.5332	48.4941	56.2362	107.048	105.016
ENSG00000270282.1	32.1802	26.0823	20.7832	26.1379	35.6828	12.9251
ENSG00000234619.1	60.0117	57.9607	30.3088	55.4441	63.1311	74.3192
ENSG00000224315.2	93.0616	106.503	52.8239	68.9091	122.145	98.5537
ENSG00000222511.2	18.2644	9.41861	7.79369	13.465	2.74483	17.772
ENSG00000226545.1	10.4368	13.7657	15.5874	15.8412	46.6621	29.0814
ENSG00000228423.2	65.2301	52.8891	48.4941	50.6918	80.9725	106.632
ENSG00000074800.16	47982.4	57077.5	99380.8	99163.4	34539.6	41911.2
ENSG00000274258.1	2.6092	14.4902	12.9895	10.2968	6.86208	16.1563
ENSG00000230679.1	13.9158	0.724509	21.6491	11.8809	10.9793	0
ENSG00000197241.3	0.869735	7.96959	1.73193	15.0491	10.9793	6.46254
ENSG00000142583.18	12.1763	5.07156	16.4533	4.75235	13.7242	6.46254
ENSG00000180758.12	427.04	569.464	717.886	674.042	559.946	707.648
ENSG00000228526.7	498.358	482.523	568.939	538.6	628.567	685.029
ENSG00000234546.4	26.9618	25.3578	20.7832	34.0585	35.6828	48.469
ENSG00000049239.13	3005.8	3565.31	2230.73	2273.21	2049.02	2350.75
ENSG00000171621.14	889.739	1029.53	1402.86	1455.8	1264	1397.52
ENSG00000284693.1	4.34867	11.5921	19.0512	11.0888	32.938	25.8501
ENSG00000171612.7	822.769	907.809	1040.89	1017.8	903.05	865.98
ENSG00000231181.1	82.6248	79.6959	116.905	102.968	155.083	117.941
ENSG00000188807.13	2181.29	3005.99	3521.02	3511.99	1756.69	2029.24
ENSG00000171608.16	58.2722	62.3077	100.452	186.926	130.38	158.332
ENSG00000231789.2	11.3065	13.7657	12.9895	15.0491	26.0759	27.4658
ENSG00000171603.18	11651	13920.7	14575.1	15614.6	12919.9	14101.3
ENSG00000271264.1	13.046	15.9392	15.5874	15.8412	19.2138	25.8501
ENSG00000280113.2	0	1.44902	0	0	8.2345	6.46254
ENSG00000178585.15	200.909	207.934	141.152	125.937	120.773	132.482
ENSG00000285701.1	46.0959	31.1539	34.6386	45.9394	53.5242	74.3192
ENSG00000162441.12	1388.97	1277.31	1129.22	1229.28	1181.65	1103.48
ENSG00000228150.1	16.525	13.7657	36.3706	30.8903	19.2138	17.772
ENSG00000173614.14	177.426	222.424	166.265	174.253	177.042	176.104
ENSG00000202415.1	48.7051	33.3274	51.092	53.86	37.0552	54.9316
ENSG00000283611.2	33.0499	28.9803	26.8449	24.5538	56.2691	53.3159
ENSG00000265521.1	6.08814	4.34705	10.3916	3.96029	9.60691	3.23127
ENSG00000162444.12	0	2.89803	0	4.75235	8.2345	0
ENSG00000130939.20	6610.85	6944.41	6040.98	5680.65	5184.99	5657.95
ENSG00000224340.1	31.3104	24.6333	42.4323	14.2571	21.9587	48.469
ENSG00000233623.2	50.4446	42.0215	66.6794	41.1871	46.6621	35.544
ENSG00000201746.1	0	4.34705	1.73193	1.58412	2.74483	0
ENSG00000054523.18	8294.66	8495.59	8273.44	8007.72	9262.44	9339.98
ENSG00000199562.1	2.6092	7.96959	2.5979	3.96029	4.11725	3.23127
ENSG00000284735.1	7.82761	15.2147	12.9895	20.5935	23.3311	27.4658
ENSG00000284642.1	10.4368	9.41861	10.3916	11.8809	24.7035	19.3876
ENSG00000142657.21	6861.34	7826.87	10810.7	10513	7291.65	7869.75
ENSG00000271989.1	4.34867	0	0	1.58412	4.11725	0
ENSG00000251503.8	1.73947	4.34705	0.865966	4.75235	9.60691	9.69381
ENSG00000175279.22	13.9158	14.4902	10.3916	20.5935	32.938	29.0814
ENSG00000241563.4	13.046	15.2147	12.1235	13.465	20.5862	22.6189
ENSG00000160049.12	5138.39	5800.42	5756.94	6105.98	4832.28	5329.98
ENSG00000142655.13	763.627	906.36	910.13	906.907	527.008	559.009
ENSG00000287727.1	80.0156	62.3077	69.2773	82.3741	67.2484	71.0879
ENSG00000243267.3	11.3065	13.7657	6.06176	14.2571	12.3517	8.07817
ENSG00000130940.15	538.366	640.466	988.067	1100.17	797.374	835.283
ENSG00000272078.1	45.2262	51.4401	82.2667	94.255	61.7587	45.2378
ENSG00000120948.18	3145.83	3431.27	2846.43	2782.5	2593.87	2429.91
ENSG00000009724.17	362.679	306.467	197.44	194.054	267.621	264.964
ENSG00000271895.2	33.0499	26.0823	21.6491	25.3459	13.7242	25.8501
ENSG00000116649.10	1591.61	1881.55	3327.91	3318.73	981.277	1161.64
ENSG00000171824.14	3171.92	3265.36	3864.8	4026.04	2275.47	2462.23
ENSG00000226849.1	23.4828	15.9392	18.1853	19.8015	6.86208	21.0032
ENSG00000230337.1	8.69735	14.4902	23.3811	14.2571	21.9587	17.772
ENSG00000198793.13	9691.45	10783.6	10516.3	11092.8	7168.13	7427.07
ENSG00000225602.5	30.4407	30.4294	36.3706	36.4347	35.6828	63.0097
ENSG00000253086.1	3.47894	4.34705	5.19579	5.54441	4.11725	1.61563
ENSG00000171819.5	90.4524	113.023	142.018	101.384	105.676	151.87
ENSG00000207451.1	1.73947	5.07156	4.32983	0	1.37242	3.23127
ENSG00000238173.1	1.73947	4.34705	8.65966	4.75235	5.48966	9.69381
ENSG00000120942.14	1174.14	1509.15	1661.79	1670.45	956.574	1119.63
ENSG00000238199.1	18.2644	25.3578	29.4428	23.7618	30.1932	29.0814
ENSG00000204624.8	43.4867	31.1539	45.8962	30.0982	75.4829	22.6189
ENSG00000235643.2	1.73947	0	2.5979	0	26.0759	54.9316
ENSG00000284708.1	133.939	146.351	186.183	168.709	179.786	218.111
ENSG00000116661.11	3831.18	4633.96	5375.92	5639.46	3146.95	3699.8
ENSG00000132879.14	790.589	846.226	1035.69	1135.81	845.408	752.886
ENSG00000116663.11	307.016	358.632	512.652	525.927	273.111	366.749
ENSG00000116670.15	1252.42	1306.29	2040.22	2217.77	1206.35	1276.35
ENSG00000162490.7	20.8736	2.89803	3.46386	1.58412	16.469	6.46254
ENSG00000177674.16	503.576	615.832	762.916	885.522	488.58	460.456
ENSG00000215910.7	1.73947	3.62254	0	3.96029	35.6828	14.5407
ENSG00000177000.13	1649.89	1736.65	1977	2275.59	1859.62	2140.72
ENSG00000011021.23	2082.14	2034.42	1658.32	1939.75	2005.1	2034.08
ENSG00000175206.10	52.1841	35.5009	45.8962	43.5632	37.0552	53.3159
ENSG00000120937.9	125.242	174.607	592.321	811.068	102.931	93.7068
ENSG00000224904.1	0	4.34705	1.73193	0	5.48966	3.23127
ENSG00000285646.2	13.046	46.3685	54.5558	56.2362	52.1518	108.247
ENSG00000201801.1	0.869735	0.724509	0.865966	3.96029	19.2138	1.61563
ENSG00000116685.16	1699.46	2059.78	2837.77	2865.67	2029.8	2177.87
ENSG00000083444.17	5808.96	7752.24	10492.9	11190.2	7696.51	8238.12
ENSG00000287384.1	1.73947	6.52058	12.1235	7.12853	28.8207	32.3127
ENSG00000116688.18	7216.19	8205.78	9837.37	9956.97	5449.86	5942.3
ENSG00000116691.11	702.746	797.684	1066	1119.18	587.394	631.713
ENSG00000202461.1	13.046	8.6941	13.8555	15.0491	8.2345	21.0032
ENSG00000120949.15	0	4.34705	6.06176	3.96029	5.48966	3.23127
ENSG00000028137.19	200.909	188.372	398.344	377.02	227.821	273.042
ENSG00000048707.15	6621.29	7018.31	5566.43	5499.27	7061.08	7021.55
ENSG00000239149.1	19.1342	15.2147	15.5874	26.93	21.9587	16.1563
ENSG00000229484.1	0.869735	2.89803	0.865966	1.58412	2.74483	0
ENSG00000162496.9	1774.26	2222.07	2002.11	1994.4	1758.06	1782.04
ENSG00000221340.1	10.4368	2.89803	2.5979	5.54441	6.86208	12.9251
ENSG00000276830.1	0	7.24509	2.5979	0.792059	2.74483	4.8469
ENSG00000272482.1	26.092	28.9803	27.7109	49.8997	43.9173	64.6254
ENSG00000188984.12	1.73947	2.89803	0	4.75235	2.74483	3.23127
ENSG00000162493.16	34.7894	4.34705	1.73193	7.92059	0	3.23127
ENSG00000253085.1	0	5.07156	0.865966	0	1.37242	4.8469
ENSG00000116731.22	2954.49	3120.46	2909.64	2898.94	3566.91	3274.89
ENSG00000189337.17	270.487	294.875	283.171	317.616	358.201	426.527
ENSG00000231606.2	8.69735	5.07156	3.46386	0.792059	0	1.61563
ENSG00000234593.3	15.6552	2.89803	0	7.92059	12.3517	3.23127
ENSG00000175147.13	236.568	222.424	245.934	213.064	201.745	306.97
ENSG00000171729.14	1105.43	1238.91	1458.29	1573.82	1333.99	1392.68
ENSG00000204464.7	204.388	226.771	193.976	251.875	329.38	294.045
ENSG00000215720.4	98.28	73.1754	75.339	57.8203	131.752	108.247
ENSG00000278480.1	10.4368	15.2147	2.5979	4.75235	12.3517	12.9251
ENSG00000142621.19	11.3065	14.4902	12.1235	4.75235	6.86208	17.772
ENSG00000228140.2	5.21841	0.724509	1.73193	0	0	6.46254
ENSG00000142634.13	1168.05	1396.13	1946.69	2255.78	1086.95	1111.56
ENSG00000142615.8	3.47894	0.724509	1.73193	0	5.48966	4.8469
ENSG00000215704.10	11.3065	4.34705	11.2576	7.92059	17.8414	8.07817
ENSG00000132906.18	628.818	710.018	801.884	897.403	817.96	951.609
ENSG00000116138.13	1781.22	1946.03	1846.24	1734.61	2091.56	1895.14
ENSG00000251866.1	6.08814	6.52058	0.865966	0.792059	2.74483	3.23127
ENSG00000272510.1	24.3526	6.52058	7.79369	2.37618	0	1.61563
ENSG00000116771.6	1544.65	1730.85	2461.94	2510.83	1235.17	1248.89
ENSG00000237301.1	19.1342	27.5313	15.5874	26.93	35.6828	19.3876
ENSG00000235084.3	8.69735	13.7657	9.52562	20.5935	5.48966	21.0032
ENSG00000197312.12	5746.34	5503.37	3663.03	3370.21	5180.87	4620.71
ENSG00000116786.13	3676.37	4073.19	6013.27	6231.92	4107.64	4465.61
ENSG00000237938.5	138.288	125.34	140.286	170.293	189.393	122.788
ENSG00000162461.8	33.9196	13.7657	30.3088	37.2268	38.4276	37.1596
ENSG00000224459.1	3.47894	4.34705	0.865966	1.58412	8.2345	1.61563
ENSG00000162460.7	32.1802	41.297	33.7727	28.5141	20.5862	24.2345
ENSG00000162458.13	270.487	285.456	392.282	361.179	315.656	369.98
ENSG00000224321.1	15.6552	31.1539	32.9067	40.395	60.3863	43.6221
ENSG00000233954.6	31.3104	27.5313	34.6386	23.7618	74.1105	37.1596
ENSG00000179743.4	140.027	136.208	198.306	186.926	231.938	193.876
ENSG00000065526.12	8793.02	9080.27	7214.36	7996.63	9575.35	8753.51
ENSG00000270620.1	6.95788	6.52058	7.79369	3.96029	5.48966	3.23127
ENSG00000116809.12	705.355	886.074	895.409	1039.18	937.36	846.592
ENSG00000234607.2	7.82761	19.5617	18.1853	9.50471	49.407	9.69381
ENSG00000173641.18	1.73947	4.34705	0	0	2.74483	6.46254
ENSG00000186510.12	0	0	0	0	4.11725	12.9251
ENSG00000184908.18	0	0	3.46386	2.37618	17.8414	1.61563
ENSG00000185519.9	12.1763	15.2147	8.65966	13.465	4.11725	6.46254
ENSG00000142627.13	5361.91	6913.26	8221.48	9558.57	4273.7	4800.05
ENSG00000227959.1	110.456	101.431	127.297	154.451	27.4483	74.3192
ENSG00000224621.1	27.8315	34.7764	38.1025	57.8203	49.407	42.0065
ENSG00000142632.17	465.308	539.759	540.363	630.479	459.759	534.775
ENSG00000237276.8	17.3947	2.17353	11.2576	16.6332	39.8001	19.3876
ENSG00000288398.1	93.0616	114.472	110.844	140.986	161.945	95.3224
ENSG00000132881.12	81.7551	95.6351	107.38	147.323	86.4622	113.094
ENSG00000233929.1	0	2.17353	3.46386	6.33647	17.8414	12.9251
ENSG00000037637.11	1919.5	1957.62	2365.82	2146.48	2121.76	2326.51
ENSG00000055070.17	3340.65	3668.19	4512.55	4608.99	2772.28	3265.2
ENSG00000226457.1	62.6209	32.6029	36.3706	39.6029	46.6621	58.1628
ENSG00000187144.11	53.9235	60.8587	85.7306	79.2059	78.2277	134.098
ENSG00000157191.20	1186.32	1467.13	2015.1	2010.25	1423.2	1531.62
ENSG00000226029.1	158.292	102.88	136.823	123.561	242.918	261.733
ENSG00000080947.15	405.296	314.437	369.767	323.16	569.553	604.247
ENSG00000206652.1	11.3065	13.7657	19.0512	15.8412	17.8414	30.697
ENSG00000261135.1	2.6092	5.07156	13.8555	1.58412	2.74483	0
ENSG00000219481.10	2924.92	3001.64	3215.33	3138.93	3000.1	2911.37
ENSG00000271732.1	19.1342	20.2862	11.2576	3.96029	21.9587	16.1563
ENSG00000215908.10	1375.05	1322.23	1414.99	1511.25	1624.94	1557.47
ENSG00000186301.8	160.901	97.8087	71.0092	110.096	144.104	113.094
ENSG00000207513.1	0	1.44902	3.46386	3.96029	1.37242	0
ENSG00000236698.1	18.2644	4.34705	5.19579	11.8809	0	6.46254
ENSG00000268869.6	5.21841	1.44902	0	4.75235	5.48966	0
ENSG00000058453.17	238.307	243.435	227.749	284.349	222.331	266.58
ENSG00000227684.2	5.21841	2.89803	4.32983	3.96029	1.37242	4.8469
ENSG00000186715.11	33.0499	39.848	19.9172	29.3062	41.1725	43.6221
ENSG00000228549.4	0	8.6941	6.92773	1.58412	2.74483	0
ENSG00000238142.2	13.046	8.6941	5.19579	26.93	5.48966	8.07817
ENSG00000207005.1	26.092	25.3578	23.3811	30.0982	52.1518	37.1596
ENSG00000272426.1	26.9618	5.79607	12.1235	4.75235	27.4483	46.8534
ENSG00000117122.14	106.977	118.095	107.38	119.601	97.4415	114.71
ENSG00000226526.1	5.21841	2.89803	6.92773	2.37618	1.37242	8.07817
ENSG00000159363.19	2730.1	3775.41	4155.77	4565.43	2198.61	2727.19
ENSG00000117118.10	2810.98	2992.94	3138.26	3498.52	1874.72	1979.15
ENSG00000117115.13	115.675	123.166	69.2773	71.2853	113.911	116.326
ENSG00000142623.11	12.1763	23.1843	39.8344	45.9394	5.48966	9.69381
ENSG00000142619.4	6.08814	8.6941	3.46386	18.2174	2.74483	9.69381
ENSG00000276747.1	9.56708	2.89803	0.865966	2.37618	0	0
ENSG00000179051.14	12679	14056.2	13630.3	13863.4	7512.61	8462.69
ENSG00000074964.17	3364.13	3501.55	3633.59	3844.65	4115.88	4266.89
ENSG00000117154.12	5.21841	0	0	1.58412	2.74483	3.23127
ENSG00000280222.1	5.21841	0	0	3.16824	0	0
ENSG00000179023.8	1255.9	1492.49	1766.57	1590.45	1454.76	1515.46
ENSG00000159423.17	702.746	819.419	1071.2	958.391	459.759	717.342
ENSG00000221662.1	3.47894	0	0.865966	6.33647	1.37242	0
ENSG00000169991.11	2061.27	2238.01	3522.75	3984.06	2379.77	2428.3
ENSG00000272084.1	85.234	76.7979	83.1327	108.512	87.8346	111.479
ENSG00000127481.15	36945.5	40314.6	39175.4	42478.1	30644.7	31312.6
ENSG00000230424.1	2.6092	15.2147	5.19579	26.1379	6.86208	11.3094
ENSG00000127463.15	7346.65	9165.03	8507.25	8795.02	5469.08	5737.12
ENSG00000053372.5	2511.79	2847.32	4152.31	4124.25	1697.68	1874.14
ENSG00000286064.1	34.7894	37.6744	31.1748	40.395	38.4276	29.0814
ENSG00000211454.15	33.9196	49.2666	25.979	34.0585	42.5449	64.6254
ENSG00000162482.5	51.3143	27.5313	18.1853	36.4347	43.9173	56.5472
ENSG00000270728.1	53.0538	49.2666	32.0407	29.3062	71.3656	67.8566
ENSG00000053371.12	1931.68	2387.98	3166.84	3138.93	1708.66	1804.66
ENSG00000200403.1	15.6552	18.1127	11.2576	22.9697	24.7035	22.6189
ENSG00000040487.13	1038.46	1333.82	1638.41	1658.57	942.85	982.306
ENSG00000077549.19	5479.33	6046.75	8496.86	8443.35	5206.95	5612.71
ENSG00000173436.15	199.169	241.261	123.833	142.571	111.166	177.72
ENSG00000158747.15	261.79	331.1	704.896	834.038	399.373	407.14
ENSG00000226396.1	45.2262	38.399	28.5769	26.1379	56.2691	53.3159
ENSG00000158748.4	10.4368	2.17353	3.46386	3.96029	5.48966	6.46254
ENSG00000162542.13	820.16	1021.56	1084.19	1134.23	800.119	833.667
ENSG00000178828.7	3.47894	2.89803	2.5979	4.75235	9.60691	1.61563
ENSG00000169914.6	2372.64	2314.08	2075.72	2022.92	2426.43	2429.91
ENSG00000188784.4	11.3065	7.96959	13.8555	15.0491	1.37242	6.46254
ENSG00000188257.12	681.872	736.101	710.958	688.299	536.615	449.146
ENSG00000127472.11	7.82761	5.07156	0	6.33647	10.9793	3.23127
ENSG00000162543.6	32.1802	36.2254	27.7109	47.5235	27.4483	22.6189
ENSG00000284641.1	28.7012	36.2254	27.7109	35.6427	60.3863	59.7785
ENSG00000284743.1	17.3947	33.3274	21.6491	7.12853	19.2138	12.9251
ENSG00000162545.6	1177.62	1262.09	1195.9	1020.17	951.084	793.276
ENSG00000090432.7	1301.12	1769.25	1933.7	2078.36	1382.02	1395.91
ENSG00000158825.6	3.47894	0	6.92773	7.12853	17.8414	17.772
ENSG00000158828.8	253.093	265.17	309.15	315.239	288.207	350.593
ENSG00000117242.7	95.6708	78.2469	104.782	114.849	82.345	132.482
ENSG00000244038.11	10400.3	12557.9	13074.4	14023.4	9086.77	9680.88
ENSG00000117245.13	112.196	97.0841	249.398	240.786	85.0898	113.094
ENSG00000189410.12	53.9235	46.3685	104.782	124.353	94.6967	56.5472
ENSG00000233069.1	6.95788	2.89803	2.5979	8.71265	16.469	14.5407
ENSG00000127483.19	8990.45	8762.21	7939.17	7599.01	5919.23	6036.01
ENSG00000075151.21	6110.76	5987.34	4692.67	4695.33	4906.39	4690.19
ENSG00000221808.1	6.95788	5.79607	13.8555	1.58412	16.469	8.07817
ENSG00000233072.1	40.8775	38.399	10.3916	29.3062	28.8207	42.0065
ENSG00000236073.2	26.092	21.0107	18.1853	15.8412	12.3517	21.0032
ENSG00000235112.1	42.617	50.7156	31.1748	23.7618	39.8001	33.9283
ENSG00000287192.1	20.8736	2.89803	43.2983	26.93	16.469	1.61563
ENSG00000117298.16	7050.07	8774.52	10397.7	11526.8	8946.78	9653.41
ENSG00000236936.1	74.7972	83.3185	95.2562	97.4232	87.8346	105.016
ENSG00000231105.2	68.709	113.748	134.225	108.512	116.655	172.873
ENSG00000142794.19	1270.68	1250.5	1161.26	1285.51	1236.55	1040.47
ENSG00000162551.14	3.47894	1.44902	1.73193	1.58412	2.74483	0
ENSG00000076864.19	258.311	231.843	311.748	354.842	347.221	374.827
ENSG00000090686.16	3337.17	3076.99	2661.98	2568.65	2460.74	2274.81
ENSG00000231978.2	3.47894	10.1431	1.73193	7.92059	8.2345	9.69381
ENSG00000187942.12	26.9618	23.1843	27.7109	29.3062	27.4483	59.7785
ENSG00000142798.20	45630.6	59165.5	39518.3	39404.1	32736.2	38032
ENSG00000232037.3	72.188	63.0322	79.6688	62.5727	79.6001	100.169
ENSG00000218510.8	86.9735	116.646	144.616	141.779	139.986	126.019
ENSG00000070831.17	7105.73	7549.38	9136.8	8332.46	6617.79	6544.93
ENSG00000285752.1	27.8315	32.6029	24.247	29.3062	37.0552	42.0065
ENSG00000230068.2	22.6131	29.7049	37.2365	31.6824	74.1105	53.3159
ENSG00000271428.1	41.7473	62.3077	80.5348	35.6427	79.6001	79.1661
ENSG00000162552.15	119.154	157.218	170.595	308.111	466.621	489.537
ENSG00000285873.1	6.95788	2.89803	5.19579	5.54441	16.469	9.69381
ENSG00000184677.18	3594.61	3651.52	3511.49	3780.5	4600.34	4300.82
ENSG00000237200.1	29.571	28.2558	15.5874	23.7618	59.0139	32.3127
ENSG00000070886.12	0	0	3.46386	1.58412	5.48966	6.46254
ENSG00000173372.17	33.0499	1.44902	8.65966	4.75235	8.2345	22.6189
ENSG00000159189.12	85.234	1.44902	5.19579	15.8412	13.7242	35.544
ENSG00000173369.17	15.6552	0	3.46386	4.75235	2.74483	9.69381
ENSG00000133216.17	2086.49	2398.85	1781.29	1973.81	2394.87	2491.31
ENSG00000225952.1	26.9618	16.6637	13.8555	6.33647	59.0139	27.4658
ENSG00000227868.6	6.95788	0	4.32983	0	4.11725	3.23127
ENSG00000004487.17	6964.83	7644.29	7979.01	7567.33	5810.81	6050.55
ENSG00000240553.1	24.3526	14.4902	14.7214	7.92059	19.2138	17.772
ENSG00000263793.1	9.56708	3.62254	2.5979	3.16824	4.11725	1.61563
ENSG00000266802.1	0.869735	0.724509	2.5979	2.37618	9.60691	1.61563
ENSG00000169641.13	2238.7	2464.05	2487.92	2618.55	2663.86	2833.82
ENSG00000229010.1	47.8354	34.7764	28.5769	24.5538	61.7587	51.7003
ENSG00000206935.1	5.21841	1.44902	5.19579	0	5.48966	6.46254
ENSG00000252578.1	15.6552	6.52058	9.52562	4.75235	13.7242	1.61563
ENSG00000179546.4	80.0156	115.921	184.451	170.293	144.104	185.798
ENSG00000261326.4	771.455	595.546	486.673	470.483	603.863	416.834
ENSG00000284726.1	64.3604	31.8784	28.5769	28.5141	23.3311	33.9283
ENSG00000125944.21	8374.67	7902.94	6338	5818.46	5588.48	5191.03
ENSG00000125945.15	874.953	973.015	1118.83	1030.47	1365.55	1586.55
ENSG00000249087.7	92.1919	71.0018	135.957	121.185	131.752	116.326
ENSG00000271420.1	7.82761	7.24509	0.865966	1.58412	4.11725	9.69381
ENSG00000204219.11	290.491	369.499	267.583	209.104	407.608	321.511
ENSG00000232482.2	5.21841	5.07156	3.46386	10.2968	4.11725	8.07817
ENSG00000088280.19	727.098	717.988	886.749	1023.34	771.298	697.954
ENSG00000007968.7	1555.96	2024.28	2256.71	2091.83	1493.19	1534.85
ENSG00000235052.1	8.69735	12.3166	19.0512	11.0888	21.9587	30.697
ENSG00000117318.9	216.564	239.088	389.685	451.474	277.228	281.12
ENSG00000285802.1	0	0	1.73193	0	5.48966	11.3094
ENSG00000142676.14	6476.91	6429.29	6912.14	7625.15	7061.08	6477.08
ENSG00000236810.6	89.5827	107.952	56.2878	84.7503	153.711	74.3192
ENSG00000011007.12	2324.8	2500.28	2793.61	2742.9	2327.62	2197.26
ENSG00000057757.10	1370.7	1269.34	1634.08	1430.46	1005.98	882.136
ENSG00000011009.11	1349.83	1516.4	2082.65	2036.38	1147.34	1371.67
ENSG00000117308.15	2040.4	2064.12	2431.63	2696.17	1192.63	1155.18
ENSG00000117305.15	1102.82	1285.28	1246.12	1158.78	885.208	1066.32
ENSG00000179163.12	1537.69	1966.32	1454.82	1491.45	1585.14	1318.36
ENSG00000188822.8	6.95788	2.89803	5.19579	9.50471	8.2345	29.0814
ENSG00000189266.13	4313.88	3984.8	3598.95	3435.95	3414.57	2984.08
ENSG00000188529.15	6362.98	5829.4	5270.27	4681.07	4566.03	4308.9
ENSG00000225315.2	1.73947	1.44902	1.73193	0	5.48966	0
ENSG00000142661.19	13.046	17.3882	12.1235	3.16824	48.0346	27.4658
ENSG00000142677.4	523.58	557.147	529.105	767.505	706.794	678.566
ENSG00000185436.12	1043.68	1107.05	1335.32	1401.15	1248.9	1331.28
ENSG00000158055.16	9.56708	13.0412	19.9172	30.8903	13.7242	12.9251
ENSG00000001460.18	308.756	369.499	406.138	356.427	207.235	337.668
ENSG00000001461.17	842.773	1009.24	933.511	869.681	959.319	951.609
ENSG00000286061.1	4.34867	2.89803	4.32983	2.37618	1.37242	1.61563
ENSG00000117602.13	571.416	626.7	628.691	610.677	621.704	644.638
ENSG00000264443.1	3.47894	0.724509	1.73193	0	8.2345	3.23127
ENSG00000184454.7	8.69735	11.5921	6.06176	26.93	41.1725	17.772
ENSG00000227312.2	3.47894	2.89803	0	0	0	6.46254
ENSG00000133226.17	3849.45	3923.94	3834.5	3677.53	2906.78	2919.45
ENSG00000169504.15	11026.5	11296.5	8510.71	7418.42	5670.82	5664.41
ENSG00000238482.1	19.1342	21.0107	13.8555	5.54441	9.60691	25.8501
ENSG00000020633.19	153.943	141.279	187.915	179.797	155.083	221.342
ENSG00000261025.1	0	0	0	1.58412	0	16.1563
ENSG00000117614.10	255.702	262.997	242.47	186.134	270.366	256.886
ENSG00000284602.1	156.552	191.995	190.512	153.659	152.338	168.026
ENSG00000284657.1	24.3526	43.4705	41.5664	17.4253	61.7587	30.697
ENSG00000117616.18	2169.99	1814.89	1540.55	1868.47	1895.31	2087.4
ENSG00000272432.1	5.21841	7.24509	12.1235	11.8809	23.3311	29.0814
ENSG00000259984.1	16.525	13.0412	12.9895	12.6729	13.7242	14.5407
ENSG00000183726.11	2748.36	2998.02	2786.68	2635.18	2304.29	2134.25
ENSG00000188672.19	6.95788	9.41861	3.46386	16.6332	9.60691	14.5407
ENSG00000238084.4	0	5.79607	3.46386	4.75235	0	0
ENSG00000204178.11	1077.6	1002.72	807.08	869.681	949.712	922.527
ENSG00000157978.12	941.923	994.75	1356.1	1370.26	1091.07	1198.8
ENSG00000225643.1	0.869735	2.89803	3.46386	0.792059	1.37242	0
ENSG00000117643.14	491.4	565.117	535.167	567.906	753.456	835.283
ENSG00000233478.1	98.28	67.3793	47.6281	60.1965	90.5795	95.3224
ENSG00000162430.17	2819.68	3336.36	3771.28	3930.2	2883.45	3215.11
ENSG00000228172.5	18.2644	17.3882	21.6491	34.0585	30.1932	27.4658
ENSG00000117640.18	682.742	716.539	652.938	693.052	684.836	804.586
ENSG00000127423.11	752.32	713.641	908.398	910.868	455.642	680.182
ENSG00000236528.1	1.73947	2.89803	0.865966	3.16824	5.48966	3.23127
ENSG00000182749.6	1146.31	1195.44	1361.3	1501.74	1140.48	1216.57
ENSG00000207302.1	2.6092	1.44902	0	2.37618	9.60691	4.8469
ENSG00000117632.23	5514.12	5773.61	6559.69	5888.96	3300.66	3505.93
ENSG00000229786.1	6.08814	2.89803	8.65966	2.37618	9.60691	11.3094
ENSG00000223624.1	13.046	17.3882	8.65966	19.0094	21.9587	32.3127
ENSG00000158006.14	759.278	886.074	954.294	860.176	590.139	678.566
ENSG00000158008.10	73.0577	65.9303	187.049	170.293	297.814	324.742
ENSG00000158014.15	36.5289	42.0215	194.842	354.842	199	197.107
ENSG00000284309.1	11.3065	3.62254	16.4533	11.0888	2.74483	17.772
ENSG00000175087.10	437.477	403.551	362.84	326.328	297.814	352.208
ENSG00000197245.6	5.21841	14.4902	16.4533	11.0888	5.48966	4.8469
ENSG00000236782.7	17.3947	18.1127	35.5046	34.0585	23.3311	9.69381
ENSG00000142675.18	10.4368	21.0107	20.7832	18.2174	38.4276	33.9283
ENSG00000236155.6	13.046	7.24509	9.52562	14.2571	19.2138	29.0814
ENSG00000130695.16	2709.22	2695.9	3438.75	3578.52	2346.83	2507.46
ENSG00000270733.1	20.0039	15.2147	25.113	17.4253	8.2345	9.69381
ENSG00000142669.15	813.202	904.187	1493.79	1466.89	768.553	665.641
ENSG00000158062.20	552.281	585.403	753.39	818.989	452.897	683.413
ENSG00000169442.9	39.1381	48.5421	79.6688	60.1965	108.421	105.016
ENSG00000176092.16	5537.6	6660.41	9039.82	10045.7	5459.47	6011.77
ENSG00000225854.2	39.1381	42.0215	38.9685	51.4838	54.8966	48.469
ENSG00000131914.11	10.4368	21.7353	22.5151	19.8015	59.0139	30.697
ENSG00000117682.17	2323.93	2564.04	3064.65	3016.95	1815.71	2043.78
ENSG00000223583.1	40.0078	50.7156	58.0197	38.8109	27.4483	71.0879
ENSG00000225891.2	159.161	111.574	155.874	132.274	166.062	221.342
ENSG00000198830.11	5263.63	5874.32	8735.86	7222.79	4502.9	4987.46
ENSG00000117676.14	2307.41	2779.94	4503.89	4927.4	3000.1	3541.47
ENSG00000260063.1	259.181	264.446	245.934	224.945	258.014	285.967
ENSG00000117713.20	10447.3	10583.6	10914.6	11170.4	11559.9	12165.7
ENSG00000060642.11	827.118	1036.77	1016.64	1070.86	925.008	1034.01
ENSG00000241188.3	1.73947	2.89803	2.5979	1.58412	8.2345	14.5407
ENSG00000204160.12	1813.4	2099.63	3247.37	3382.09	2091.56	2150.41
ENSG00000175793.12	1105.43	1096.18	1880.01	1969.85	927.753	836.899
ENSG00000142751.15	1190.67	1481.62	1566.53	1692.63	1420.45	1586.55
ENSG00000198746.13	565.327	678.14	798.42	876.017	690.325	736.729
ENSG00000090273.14	2804.89	2993.67	3999.03	4156.73	1885.7	2071.24
ENSG00000131910.5	7.82761	4.34705	6.06176	7.92059	10.9793	14.5407
ENSG00000175707.9	725.359	779.571	1119.69	1068.49	660.132	762.579
ENSG00000172746.6	1.73947	0	5.19579	0	17.8414	0
ENSG00000224064.1	8.69735	0	6.92773	0	0	6.46254
ENSG00000253368.4	1034.98	1088.94	1271.24	1192.84	1177.53	1214.96
ENSG00000158246.8	1401.14	1896.04	2560.66	2601.12	2108.03	2350.75
ENSG00000090020.11	1985.6	2445.22	3085.44	3325.06	2139.6	2179.49
ENSG00000225159.1	13.9158	13.0412	13.8555	20.5935	8.2345	6.46254
ENSG00000142784.16	1440.28	1638.84	2038.48	1976.98	1789.63	1880.6
ENSG00000252098.1	5.21841	3.62254	10.3916	3.16824	2.74483	4.8469
ENSG00000243659.1	1.73947	5.07156	7.79369	0	15.0966	17.772
ENSG00000186501.14	1520.3	1822.14	1806.4	1831.24	1213.22	1248.89
ENSG00000206888.1	2.6092	12.3166	5.19579	6.33647	6.86208	6.46254
ENSG00000241547.1	29.571	65.9303	47.6281	44.3553	49.407	72.7035
ENSG00000142765.18	1228.07	1295.42	1562.2	1694.21	995.002	1111.56
ENSG00000142733.17	442.695	481.074	948.232	917.996	544.849	646.254
ENSG00000142748.13	1.73947	0	0	4.75235	1.37242	3.23127
ENSG00000181773.7	17.3947	26.0823	38.9685	44.3553	5.48966	22.6189
ENSG00000158195.11	7395.35	8589.77	10503.3	10604.9	6416.04	7278.43
ENSG00000241169.1	13.9158	10.1431	5.19579	4.75235	16.469	22.6189
ENSG00000237429.1	0.869735	5.07156	7.79369	6.33647	1.37242	14.5407
ENSG00000126705.15	1118.48	1209.2	1431.44	1469.27	1549.46	1426.6
ENSG00000126709.15	23.4828	17.3882	14.7214	15.8412	8.2345	25.8501
ENSG00000225886.3	0.869735	0	0	3.16824	8.2345	0
ENSG00000287244.1	1.73947	8.6941	9.52562	5.54441	0	0
ENSG00000009780.16	298.319	274.589	284.037	342.962	247.035	214.879
ENSG00000231344.1	4.34867	12.3166	10.3916	5.54441	5.48966	3.23127
ENSG00000230833.1	13.9158	10.8676	12.1235	19.0094	2.74483	0
ENSG00000117758.14	1448.11	1489.59	1440.97	1301.35	1294.19	1277.97
ENSG00000269971.1	4.34867	7.96959	26.8449	14.2571	31.5656	25.8501
ENSG00000270031.1	3.47894	6.52058	6.06176	3.16824	15.0966	8.07817
ENSG00000286433.1	3.47894	2.17353	10.3916	4.75235	5.48966	12.9251
ENSG00000117751.18	1836.88	1961.24	2447.22	2332.61	1719.64	1773.97
ENSG00000252947.1	31.3104	49.9911	37.2365	56.2362	35.6828	43.6221
ENSG00000130775.16	41.7473	60.8587	53.6899	51.4838	76.8553	88.8599
ENSG00000117748.10	3299.77	3923.94	4638.11	4475.13	2511.52	2685.18
ENSG00000130768.15	554.891	653.507	566.342	586.124	348.594	405.524
ENSG00000227050.1	13.046	7.96959	11.2576	16.6332	12.3517	3.23127
ENSG00000158156.9	647.952	791.163	1085.06	1143.73	813.843	872.442
ENSG00000158161.16	2160.42	2263.36	2432.5	2246.28	2328.99	2153.64
ENSG00000238231.2	26.092	19.5617	22.5151	11.0888	23.3311	30.697
ENSG00000240750.3	20.8736	13.0412	8.65966	7.92059	13.7242	14.5407
ENSG00000228589.3	19.1342	21.7353	27.7109	27.7221	10.9793	25.8501
ENSG00000169403.12	16.525	15.2147	50.226	27.7221	90.5795	53.3159
ENSG00000126698.11	3337.17	3668.19	3724.52	3791.59	2003.73	2229.58
ENSG00000130770.18	527.059	518.024	566.342	509.294	417.214	298.892
ENSG00000270605.1	8.69735	9.41861	0.865966	0	2.74483	3.23127
ENSG00000130766.5	3833.79	4418.78	5889.43	5633.12	1845.9	2011.46
ENSG00000130772.14	420.952	502.084	581.063	618.598	521.518	541.237
ENSG00000204138.13	2698.79	2739.37	3073.31	3035.17	2916.38	3047.09
ENSG00000206779.1	15.6552	42.746	19.9172	20.5935	42.5449	35.544
ENSG00000229820.2	33.9196	28.2558	20.7832	25.3459	34.3104	30.697
ENSG00000221216.1	2.6092	3.62254	12.1235	11.0888	0	6.46254
ENSG00000180198.16	4743.53	5015.77	7622.23	7872.27	4522.11	4974.54
ENSG00000242125.3	2537.89	2740.09	3317.51	3362.29	2467.6	2754.66
ENSG00000200087.1	1306.34	1651.16	2092.17	2527.46	1887.07	1701.26
ENSG00000231468.2	33.0499	47.0931	70.1432	67.325	87.8346	98.5537
ENSG00000279443.1	24.3526	21.0107	38.1025	24.5538	135.869	82.3973
ENSG00000180098.9	894.087	917.952	1250.45	1222.94	929.126	969.381
ENSG00000197989.14	527.059	626.7	844.317	928.293	594.256	667.257
ENSG00000221539.1	15.6552	17.3882	44.1643	49.1077	30.1932	22.6189
ENSG00000120656.12	287.882	323.855	351.582	309.695	347.221	319.896
ENSG00000188060.7	170.468	207.209	284.903	256.627	253.897	256.886
ENSG00000229388.1	20.0039	17.3882	45.8962	21.3856	19.2138	9.69381
ENSG00000162419.13	699.267	659.303	836.523	780.97	797.374	1050.16
ENSG00000198492.16	3882.5	3918.14	3714.99	3678.32	4017.06	3929.22
ENSG00000116329.11	10.4368	7.24509	13.8555	3.16824	5.48966	9.69381
ENSG00000159023.22	4832.25	4504.27	4007.69	3850.99	4122.74	4124.71
ENSG00000225616.2	2.6092	4.34705	0	3.96029	12.3517	8.07817
ENSG00000253304.2	18.2644	17.3882	40.7004	46.7315	43.9173	72.7035
ENSG00000225750.1	20.8736	18.1127	6.92773	31.6824	13.7242	24.2345
ENSG00000116350.17	3249.33	2974.83	2853.36	2453.8	2978.14	2814.43
ENSG00000116353.16	847.991	899.84	929.181	976.609	666.994	660.794
ENSG00000237934.1	107.847	105.778	72.7411	87.1265	89.207	46.8534
ENSG00000060656.20	6040.31	7125.54	6395.16	6940.81	5268.7	6042.47
ENSG00000230523.1	19.1342	14.4902	19.0512	19.8015	17.8414	48.469
ENSG00000162510.6	2.6092	4.34705	2.5979	20.5935	6.86208	0
ENSG00000186056.10	29.571	30.4294	58.0197	40.395	59.0139	43.6221
ENSG00000162511.8	82.6248	35.5009	30.3088	22.9697	12.3517	82.3973
ENSG00000223382.5	1.73947	0	1.73193	4.75235	2.74483	9.69381
ENSG00000162512.16	301.798	307.192	394.014	354.842	359.573	384.521
ENSG00000134644.16	8579.06	8556.45	7579.8	7851.68	9267.93	9168.72
ENSG00000237329.2	127.851	142.728	96.9882	92.6709	130.38	156.717
ENSG00000232768.1	16.525	10.8676	19.9172	12.6729	13.7242	9.69381
ENSG00000084628.10	5.21841	0	6.92773	6.33647	19.2138	3.23127
ENSG00000060688.13	3351.09	3784.83	4742.89	4825.22	2960.3	3200.57
ENSG00000229447.2	34.7894	26.8068	33.7727	33.2665	38.4276	35.544
ENSG00000121766.16	722.749	849.849	1157.8	1161.95	791.884	806.201
ENSG00000229044.1	10.4368	9.41861	6.06176	7.92059	5.48966	12.9251
ENSG00000121769.8	201.778	203.587	202.636	216.232	341.732	337.668
ENSG00000168528.12	1281.12	1491.04	1965.74	1956.39	1250.27	1307.05
ENSG00000215899.3	3.47894	1.44902	0	0	15.0966	3.23127
ENSG00000260386.6	4.34867	2.89803	3.46386	9.50471	35.6828	38.7752
ENSG00000284543.1	23.4828	39.1235	30.3088	26.93	32.938	9.69381
ENSG00000229167.2	162.64	176.056	160.204	190.886	160.573	150.254
ENSG00000142910.16	4862.69	6098.91	6284.31	7201.4	2695.42	2984.08
ENSG00000121764.11	11.3065	21.0107	37.2365	24.5538	24.7035	32.3127
ENSG00000162517.13	792.328	857.818	1259.11	1161.16	536.615	580.013
ENSG00000235790.7	5.21841	4.34705	13.8555	19.0094	23.3311	11.3094
ENSG00000084636.18	18.2644	8.6941	12.1235	28.5141	6.86208	4.8469
ENSG00000121753.12	66.9696	35.5009	59.7516	79.2059	64.5036	87.2442
ENSG00000266580.1	0	0	1.73193	1.58412	5.48966	3.23127
ENSG00000134668.12	46.9657	38.399	45.8962	62.5727	98.814	40.3909
ENSG00000203620.2	13.046	23.1843	9.52562	8.71265	17.8414	12.9251
ENSG00000269967.1	36.5289	44.195	24.247	22.9697	61.7587	54.9316
ENSG00000184007.22	7408.4	7752.97	7733.07	6874.28	5964.52	5838.9
ENSG00000228634.1	46.0959	40.5725	25.113	25.3459	76.8553	61.3941
ENSG00000121774.18	7414.49	7437.08	6395.16	6486.96	5198.71	4917.99
ENSG00000203325.3	42.617	37.6744	35.5046	34.0585	24.7035	33.9283
ENSG00000121775.18	666.217	741.172	986.335	951.263	686.208	728.651
ENSG00000266203.1	0.869735	2.17353	3.46386	1.58412	0	3.23127
ENSG00000025800.14	8678.21	9820.71	9594.9	9560.94	7427.52	8129.87
ENSG00000084652.16	6026.39	6469.14	8133.15	8506.71	5217.93	5512.54
ENSG00000160050.15	104.368	84.7675	141.152	124.353	138.614	224.573
ENSG00000224066.1	11.3065	7.24509	8.65966	15.8412	10.9793	9.69381
ENSG00000160051.12	253.963	277.487	322.139	374.644	282.718	279.505
ENSG00000222046.2	131.33	107.952	99.5861	147.323	96.0691	132.482
ENSG00000160055.20	255.702	328.202	301.356	380.98	251.152	252.039
ENSG00000084623.12	6570.84	7909.46	10318	10333.2	5219.3	5514.16
ENSG00000220785.7	71.3182	68.8283	55.4218	45.9394	79.6001	109.863
ENSG00000183615.6	6.95788	6.52058	6.06176	15.0491	21.9587	12.9251
ENSG00000182866.17	5.21841	4.34705	0	0	0	9.69381
ENSG00000116478.12	7980.68	8642.66	9869.41	9163.33	7378.11	7656.49
ENSG00000175130.7	3785.95	4435.44	4775.8	4631.96	3026.18	3408.99
ENSG00000233775.1	1.73947	2.17353	3.46386	8.71265	10.9793	12.9251
ENSG00000162526.7	35.6591	44.9195	40.7004	42.7712	86.4622	46.8534
ENSG00000225828.1	67.8393	54.3381	76.205	64.1568	129.007	177.72
ENSG00000160058.19	2408.3	2732.85	3505.43	3829.6	2953.44	3121.41
ENSG00000224333.1	0	2.89803	0	0	0	9.69381
ENSG00000254553.1	4.34867	4.34705	0	0	0	0
ENSG00000273274.2	3.47894	1.44902	1.73193	0	5.48966	16.1563
ENSG00000160062.15	93.9313	116.646	99.5861	82.3741	85.0898	138.945
ENSG00000176261.15	594.029	657.854	611.372	567.906	513.284	500.847
ENSG00000200591.1	4.34867	0	13.8555	7.12853	2.74483	21.0032
ENSG00000162521.19	9415.75	9475.85	8392.07	7698.02	5994.71	6215.34
ENSG00000162520.15	0	0	1.73193	4.75235	0	16.1563
ENSG00000224409.1	0	0	0.865966	0.792059	2.74483	12.9251
ENSG00000162522.11	4438.26	5134.59	5820.16	6418.85	4726.6	5203.96
ENSG00000134684.11	14936.8	17014.4	16927	16223	7052.85	8559.63
ENSG00000116497.18	2113.46	2017.03	1939.76	1785.3	1671.6	1701.26
ENSG00000160097.20	114.805	122.442	156.74	139.402	204.49	271.427
ENSG00000121905.10	13.9158	16.6637	38.9685	43.5632	49.407	54.9316
ENSG00000121900.19	707.094	843.328	1361.3	1317.99	785.022	907.986
ENSG00000287691.1	21.7434	39.1235	21.6491	20.5935	48.0346	45.2378
ENSG00000116514.17	1102.82	1231.66	1503.32	1580.95	1364.18	1402.37
ENSG00000217644.5	0	4.34705	0	0	15.0966	24.2345
ENSG00000239670.1	10.4368	12.3166	6.92773	6.33647	27.4483	19.3876
ENSG00000236065.2	102.629	101.431	101.318	69.7012	109.793	77.5504
ENSG00000004455.17	8509.48	9431.65	9121.22	9259.96	5182.24	5905.14
ENSG00000276645.1	40.0078	36.9499	36.3706	28.5141	30.1932	43.6221
ENSG00000142920.17	138.288	123.891	138.555	134.65	244.29	193.876
ENSG00000278997.1	6.95788	2.89803	5.19579	3.16824	16.469	19.3876
ENSG00000116525.14	148.725	199.964	256.326	236.034	247.035	264.964
ENSG00000279179.1	13.046	28.2558	26.8449	41.1871	34.3104	40.3909
ENSG00000160094.15	926.267	1091.83	1205.42	1251.45	1014.22	951.609
ENSG00000270115.1	65.2301	96.3596	92.6583	105.344	101.559	96.9381
ENSG00000184389.9	0	2.89803	0	0	5.48966	3.23127
ENSG00000225313.5	280.924	336.896	292.696	316.824	388.394	449.146
ENSG00000134686.18	2744.88	3188.56	3818.04	3977.72	2263.11	2741.73
ENSG00000284154.1	12.1763	13.0412	7.79369	17.4253	8.2345	14.5407
ENSG00000222112.1	32.1802	23.9088	33.7727	20.5935	49.407	58.1628
ENSG00000233246.1	10.4368	24.6333	12.9895	27.7221	27.4483	22.6189
ENSG00000121903.14	669.696	695.528	861.636	705.725	828.939	880.521
ENSG00000235907.2	3.47894	1.44902	0	4.75235	12.3517	3.23127
ENSG00000121904.17	22.6131	4.34705	8.65966	0.792059	15.0966	8.07817
ENSG00000287703.1	46.0959	34.0519	24.247	18.2174	49.407	66.241
ENSG00000207941.1	3.47894	3.62254	0.865966	4.75235	9.60691	1.61563
ENSG00000163866.9	1015.85	1023.73	1411.52	1347.29	938.733	1045.32
ENSG00000189280.3	6.95788	0	3.46386	1.58412	10.9793	3.23127
ENSG00000189433.7	3.47894	1.44902	1.73193	2.37618	2.74483	1.61563
ENSG00000255811.1	0.869735	2.89803	0	0	8.2345	4.8469
ENSG00000188910.8	3.47894	2.89803	6.92773	7.12853	17.8414	19.3876
ENSG00000187513.9	1.73947	1.44902	0	3.16824	27.4483	21.0032
ENSG00000116544.12	10.4368	8.6941	14.7214	6.33647	2.74483	8.07817
ENSG00000284773.1	9.56708	7.24509	11.2576	14.2571	12.3517	8.07817
ENSG00000241014.2	11.3065	17.3882	8.65966	11.8809	19.2138	16.1563
ENSG00000163867.17	291.361	240.537	271.047	204.351	341.732	310.202
ENSG00000197056.11	1399.4	1354.11	1299.81	1190.46	1331.24	1050.16
ENSG00000228348.1	0	2.89803	1.73193	3.16824	0	1.61563
ENSG00000284640.1	0	2.17353	0	0	8.2345	4.8469
ENSG00000116560.11	10996.9	10940.8	11264.5	11198.9	11447.3	10740.7
ENSG00000146463.12	4586.11	4523.83	4043.19	3780.5	4587.99	4355.75
ENSG00000240374.3	0	4.34705	3.46386	1.58412	1.37242	0
ENSG00000201542.1	14.7855	6.52058	2.5979	3.16824	4.11725	1.61563
ENSG00000229994.1	44.3565	62.3077	56.2878	53.0679	56.2691	33.9283
ENSG00000227409.1	7.82761	13.0412	12.9895	5.54441	10.9793	9.69381
ENSG00000142687.18	4812.24	5327.31	4643.31	4724.63	4335.46	4478.54
ENSG00000236274.1	46.0959	84.7675	24.247	30.8903	52.1518	19.3876
ENSG00000020129.16	1161.97	1209.2	1278.17	1400.36	1005.98	949.993
ENSG00000239636.1	32.1802	18.8372	19.0512	13.465	37.0552	19.3876
ENSG00000116819.8	62.6209	56.5117	48.4941	64.9488	87.8346	98.5537
ENSG00000126067.12	3445.89	3667.46	5411.42	4915.52	2591.12	2675.49
ENSG00000142686.8	697.527	736.825	857.306	902.155	691.698	807.817
ENSG00000092853.14	2958.84	2610.4	2813.52	2692.21	1789.63	1836.98
ENSG00000134698.11	757.539	767.255	450.302	559.194	834.429	738.345
ENSG00000092847.13	10623.8	11081.4	9039.82	8359.39	8695.63	8952.23
ENSG00000271164.1	52.1841	32.6029	22.5151	10.2968	16.469	22.6189
ENSG00000286899.1	41.7473	18.8372	14.7214	12.6729	32.938	42.0065
ENSG00000126070.20	4366.94	3769.62	2947.75	2875.97	4832.28	4195.8
ENSG00000271554.1	65.2301	45.644	46.7621	41.9791	94.6967	71.0879
ENSG00000232862.5	5.21841	0	6.92773	0	8.2345	19.3876
ENSG00000092850.12	0	1.44902	6.92773	11.8809	10.9793	8.07817
ENSG00000116863.11	697.527	799.133	1257.38	1207.89	568.18	563.856
ENSG00000171812.13	23.4828	13.0412	38.1025	25.3459	20.5862	48.469
ENSG00000054116.12	1937.77	2095.28	2679.3	2495.78	1541.22	2032.47
ENSG00000116871.15	2156.94	2558.96	3555.66	3710.8	1903.54	1840.21
ENSG00000054118.15	9440.1	9793.18	10013.2	9709.85	6310.37	6591.79
ENSG00000231849.1	16.525	27.5313	36.3706	20.5935	24.7035	17.772
ENSG00000214193.11	925.398	875.931	1292.89	1575.41	1237.92	1444.38
ENSG00000286379.1	21.7434	6.52058	7.79369	19.8015	27.4483	19.3876
ENSG00000196182.11	3545.04	4052.9	5565.56	5462.04	2920.5	2906.53
ENSG00000181817.6	511.404	525.993	816.606	822.949	391.139	489.537
ENSG00000116885.18	40.8775	39.1235	57.1537	30.0982	68.6208	38.7752
ENSG00000116898.12	2324.8	2827.76	3167.7	3101.7	1806.1	2026.01
ENSG00000119535.18	8.69735	1.44902	4.32983	6.33647	24.7035	11.3094
ENSG00000163873.10	81.7551	22.4598	60.6176	30.0982	26.0759	29.0814
ENSG00000233621.2	31.3104	26.0823	72.7411	49.8997	59.0139	58.1628
ENSG00000163874.11	281.794	337.621	622.629	753.248	797.374	1066.32
ENSG00000163875.16	1276.77	1232.39	1386.41	1248.28	1014.22	1116.4
ENSG00000263675.1	31.3104	20.2862	33.7727	30.8903	17.8414	14.5407
ENSG00000163877.11	761.018	781.02	905.8	862.552	1073.23	1063.09
ENSG00000232273.1	69.5788	57.2362	51.092	57.0282	108.421	90.4755
ENSG00000163879.11	86.9735	60.1342	84.8646	76.0377	111.166	90.4755
ENSG00000134697.13	2326.54	2211.2	2164.05	2132.22	1541.22	1475.07
ENSG00000116922.14	879.302	1019.38	1112.77	1054.23	708.167	781.967
ENSG00000134690.11	3067.55	3449.39	5029.53	5311.55	2217.82	2412.14
ENSG00000183317.17	956.708	857.094	949.964	1052.65	919.519	924.143
ENSG00000185090.14	833.206	1091.83	1389.87	1503.33	996.374	1134.18
ENSG00000196449.4	408.775	497.737	471.951	552.065	477.601	403.909
ENSG00000197982.14	601.856	818.695	997.592	987.697	467.994	584.86
ENSG00000188786.10	1247.2	1372.22	1374.29	1347.29	1744.34	1710.96
ENSG00000235673.1	4.34867	3.62254	6.06176	14.2571	4.11725	9.69381
ENSG00000204084.13	1910.81	1946.75	1851.43	1962.72	1191.26	1292.51
ENSG00000252448.1	0.869735	5.07156	0.865966	9.50471	2.74483	0
ENSG00000183431.12	4325.19	4909.27	5691.13	5417.68	3221.06	3316.9
ENSG00000212541.1	12.1763	8.6941	2.5979	5.54441	12.3517	6.46254
ENSG00000183386.10	406.166	485.421	575.001	639.192	428.194	429.759
ENSG00000183520.12	832.336	902.738	834.791	671.666	544.849	452.378
ENSG00000185668.8	1.73947	0	3.46386	0	2.74483	3.23127
ENSG00000215895.4	0	0	0	1.58412	10.9793	0
ENSG00000116954.8	461.829	449.92	466.756	361.971	384.276	442.684
ENSG00000228436.3	33.0499	23.1843	11.2576	15.8412	67.2484	50.0847
ENSG00000214114.9	651.431	696.253	776.771	573.451	698.56	625.25
ENSG00000274944.4	2.6092	1.44902	1.73193	0	1.37242	4.8469
ENSG00000131233.10	0.869735	5.79607	0.865966	3.96029	4.11725	4.8469
ENSG00000158315.11	17.3947	27.5313	6.92773	7.12853	42.5449	38.7752
ENSG00000174574.16	4359.11	4439.06	4315.97	4450.58	3969.03	4174.8
ENSG00000168653.11	478.354	497.737	655.536	636.815	528.38	478.228
ENSG00000127603.30	25228.4	25939.6	24729.4	28645.6	25201.7	22901.6
ENSG00000206654.1	5.21841	10.1431	7.79369	9.50471	4.11725	6.46254
ENSG00000222378.1	4.34867	6.52058	8.65966	4.75235	6.86208	21.0032
ENSG00000287422.1	42.617	26.8068	38.1025	34.0585	34.3104	64.6254
ENSG00000226438.1	8.69735	5.07156	1.73193	2.37618	10.9793	9.69381
ENSG00000217897.2	10.4368	11.5921	1.73193	9.50471	13.7242	19.3876
ENSG00000183682.8	498.358	452.093	394.88	418.999	805.608	865.98
ENSG00000237624.1	24.3526	20.2862	6.92773	32.4744	24.7035	16.1563
ENSG00000243970.3	189.602	147.075	116.905	134.65	181.159	161.563
ENSG00000090621.15	6838.72	7635.6	8744.52	8780.77	6160.78	6855.14
ENSG00000228060.3	65.2301	78.9714	101.318	91.8788	80.9725	50.0847
ENSG00000163909.8	190.472	207.209	446.838	455.434	410.352	402.293
ENSG00000225903.1	0	0	10.3916	0	2.74483	0
ENSG00000116983.13	20.8736	17.3882	6.92773	13.465	32.938	6.46254
ENSG00000084072.17	1747.3	2076.44	2554.6	2444.29	1635.92	1927.45
ENSG00000116985.12	1173.27	1325.85	1040.02	1001.95	1568.67	1467
ENSG00000198754.5	159.161	142.004	96.1222	110.096	205.862	189.029
ENSG00000285905.1	72.188	65.9303	61.4836	56.2362	75.4829	77.5504
ENSG00000261798.1	41.7473	30.4294	3.46386	26.1379	19.2138	12.9251
ENSG00000284719.1	20.0039	21.7353	22.5151	13.465	20.5862	24.2345
ENSG00000284678.1	0.869735	0	0.865966	0	10.9793	0
ENSG00000043514.17	1576.83	1470.75	1325.79	1299.77	1258.51	1192.34
ENSG00000202222.1	16.525	14.4902	17.3193	2.37618	24.7035	25.8501
ENSG00000116990.11	197.43	189.097	133.359	190.094	236.056	256.886
ENSG00000236546.1	6.08814	2.89803	0	0	0	8.07817
ENSG00000168389.18	64.3604	71.7263	88.3285	105.344	32.938	93.7068
ENSG00000228477.1	2.6092	4.34705	1.73193	4.75235	0	16.1563
ENSG00000131236.18	8101.58	9065.78	12066.4	11361.3	6809.93	7255.81
ENSG00000131238.18	10229.8	12285.5	12988.6	13177.5	7450.85	7974.77
ENSG00000226745.2	0	0	0	3.16824	5.48966	3.23127
ENSG00000117000.9	2345.67	2245.25	2300.87	2194	3138.72	2833.82
ENSG00000207508.1	0.869735	0.724509	3.46386	3.16824	9.60691	6.46254
ENSG00000259943.1	100.889	84.043	63.2155	79.998	82.345	71.0879
ENSG00000084073.10	3200.62	3679.78	2965.07	2947.25	2187.63	2140.72
ENSG00000231296.1	6.08814	3.62254	6.06176	3.96029	2.74483	1.61563
ENSG00000049089.15	6.95788	5.79607	21.6491	22.9697	15.0966	14.5407
ENSG00000084070.12	627.948	682.487	839.121	927.501	547.594	802.97
ENSG00000284677.1	1.73947	2.17353	0	2.37618	10.9793	6.46254
ENSG00000187801.15	99.1497	94.9106	101.318	88.7106	166.062	127.635
ENSG00000260920.2	36.5289	52.1646	25.113	22.1777	64.5036	29.0814
ENSG00000187815.10	260.92	287.63	271.913	222.569	273.111	347.361
ENSG00000238287.1	22.6131	10.8676	35.5046	28.5141	27.4483	16.1563
ENSG00000164002.11	212.215	268.793	342.056	330.289	223.704	336.052
ENSG00000227278.1	0.869735	1.44902	3.46386	0.792059	1.37242	3.23127
ENSG00000238186.1	11.3065	15.2147	27.7109	19.0094	34.3104	9.69381
ENSG00000117010.17	86.1037	62.3077	74.4731	78.4138	75.4829	77.5504
ENSG00000117016.10	175.686	169.535	182.719	191.678	193.511	219.726
ENSG00000237899.1	1.73947	1.44902	5.19579	0	0	0
ENSG00000272145.1	153.943	134.034	157.606	121.185	182.531	129.251
ENSG00000066136.20	1833.4	1963.42	2223.8	2086.28	1822.57	2001.77
ENSG00000198974.3	14.7855	7.24509	10.3916	17.4253	16.469	9.69381
ENSG00000207962.1	5.21841	13.0412	5.19579	4.75235	8.2345	12.9251
ENSG00000117013.17	67.8393	82.594	65.8134	62.5727	37.0552	42.0065
ENSG00000179862.7	140.897	155.045	126.431	167.916	54.8966	90.4755
ENSG00000171793.16	9235.71	9856.94	11288.7	11345.5	4861.1	5619.18
ENSG00000281207.1	413.994	346.315	338.593	397.614	334.869	368.365
ENSG00000171790.15	312.235	336.172	380.159	342.169	389.766	329.589
ENSG00000010803.16	1625.53	1729.4	1337.92	1357.59	1150.08	1071.17
ENSG00000215893.3	26.092	24.6333	10.3916	13.465	8.2345	12.9251
ENSG00000287400.1	4.34867	0.724509	3.46386	3.16824	1.37242	4.8469
ENSG00000235358.2	15.6552	7.96959	14.7214	14.2571	23.3311	22.6189
ENSG00000204060.7	39.1381	37.6744	71.0092	90.2947	31.5656	32.3127
ENSG00000229901.1	11.3065	5.79607	8.65966	8.71265	15.0966	14.5407
ENSG00000127129.10	18.2644	14.4902	26.8449	25.3459	13.7242	19.3876
ENSG00000127124.16	90.4524	97.8087	152.41	175.045	97.4415	103.401
ENSG00000230638.4	9.56708	18.8372	5.19579	5.54441	9.60691	32.3127
ENSG00000044012.4	0	3.62254	1.73193	12.6729	2.74483	0
ENSG00000197273.4	101.759	139.83	165.399	232.865	41.1725	77.5504
ENSG00000198815.9	4520.88	4684.67	4070.04	3970.59	4896.78	4935.76
ENSG00000227527.2	7.82761	3.62254	2.5979	0	4.11725	12.9251
ENSG00000177181.15	168.729	157.943	310.016	267.716	271.738	302.124
ENSG00000066185.13	0	5.07156	3.46386	0.792059	0	8.07817
ENSG00000127125.9	860.168	1002.72	1060.81	843.543	769.925	743.192
ENSG00000186409.18	36.5289	41.297	33.7727	36.4347	79.6001	85.6286
ENSG00000171960.12	666.217	739.723	878.089	877.601	704.049	634.944
ENSG00000285728.2	192.211	235.465	225.151	210.688	194.883	187.414
ENSG00000234917.2	12.1763	10.1431	12.1235	9.50471	9.60691	24.2345
ENSG00000065978.19	5447.15	5531.62	6303.36	6482.21	4983.24	4501.16
ENSG00000164007.11	46.9657	46.3685	59.7516	64.1568	113.911	124.404
ENSG00000117385.16	1147.18	1340.34	1208.89	1361.55	1021.08	1153.56
ENSG00000164008.16	300.928	311.539	248.532	194.054	308.794	292.43
ENSG00000274386.5	27.8315	34.0519	28.5769	25.3459	67.2484	63.0097
ENSG00000177868.12	68.709	99.2577	99.5861	61.7806	68.6208	69.4723
ENSG00000164010.15	355.721	307.916	289.233	255.835	262.131	213.264
ENSG00000228192.8	54.7933	57.2362	62.3495	41.1871	46.6621	40.3909
ENSG00000164011.18	455.741	537.585	567.208	586.916	430.939	546.084
ENSG00000233708.1	0.869735	2.89803	0	1.58412	1.37242	24.2345
ENSG00000237090.1	3.47894	5.79607	5.19579	4.75235	8.2345	12.9251
ENSG00000225099.1	3.47894	0.724509	3.46386	0	6.86208	16.1563
ENSG00000117394.24	36622.8	48836.2	56906.1	59592.1	21515.4	23929.2
ENSG00000284138.1	309.626	242.71	291.83	318.408	205.862	214.879
ENSG00000227533.6	190.472	187.648	151.544	168.709	174.297	190.645
ENSG00000283973.2	51.3143	62.3077	91.7924	92.6709	74.1105	92.0911
ENSG00000207256.1	5.21841	2.17353	1.73193	0	6.86208	0
ENSG00000186973.11	73.0577	32.6029	31.1748	42.7712	34.3104	61.3941
ENSG00000117395.13	2243.92	2393.05	3051.66	3224.47	1270.86	1421.76
ENSG00000243710.8	28.7012	20.2862	22.5151	15.0491	12.3517	25.8501
ENSG00000179178.11	815.811	1123.71	1419.32	1557.98	982.65	1185.88
ENSG00000253313.6	452.262	423.113	445.972	411.079	428.194	365.133
ENSG00000066056.14	12.1763	4.34705	5.19579	7.92059	10.9793	29.0814
ENSG00000117400.18	32.1802	37.6744	51.092	47.5235	60.3863	77.5504
ENSG00000287113.1	2.6092	4.34705	10.3916	3.16824	6.86208	3.23127
ENSG00000234694.1	37.3986	39.1235	41.5664	49.1077	38.4276	35.544
ENSG00000117399.14	5270.59	6550.28	10746.6	11674.2	4922.86	6008.54
ENSG00000066322.15	3175.4	3861.63	5522.26	5740.84	3606.71	3746.66
ENSG00000159479.17	1339.39	1430.9	1640.14	1510.46	1078.72	1066.32
ENSG00000229431.1	21.7434	39.1235	40.7004	43.5632	48.0346	43.6221
ENSG00000198198.17	3358.92	3129.88	3073.31	3558.72	2795.61	2820.9
ENSG00000229348.1	0.869735	2.89803	2.5979	2.37618	6.86208	4.8469
ENSG00000142949.17	18427.9	22283.7	24472.2	25975.6	17398.1	17973.9
ENSG00000066135.13	2356.98	2395.23	2646.39	2789.63	1803.35	2079.32
ENSG00000236200.6	198.299	147.8	155.874	187.718	134.497	177.72
ENSG00000126091.21	441.825	396.306	298.758	280.389	216.842	290.814
ENSG00000229444.1	7.82761	6.52058	3.46386	12.6729	12.3517	6.46254
ENSG00000283414.1	4.34867	7.24509	15.5874	0	1.37242	4.8469
ENSG00000233674.2	10.4368	16.6637	6.06176	7.92059	2.74483	3.23127
ENSG00000224751.2	24.3526	13.7657	21.6491	21.3856	6.86208	9.69381
ENSG00000117407.17	6.95788	7.96959	19.0512	19.8015	39.8001	21.0032
ENSG00000237950.3	61.7512	57.9607	46.7621	62.5727	72.738	66.241
ENSG00000288573.1	20.0039	22.4598	25.113	11.8809	23.3311	37.1596
ENSG00000117408.11	1015.85	1295.42	1557.87	1889.06	1081.46	1182.64
ENSG00000285649.1	5.21841	5.79607	12.1235	15.0491	9.60691	16.1563
ENSG00000132768.14	969.754	1204.13	1668.72	1657.78	634.056	741.576
ENSG00000117410.14	1444.63	1804.75	2584.04	2677.95	1255.76	1510.62
ENSG00000117411.17	1730.77	2043.84	2547.67	2652.61	1377.91	1623.71
ENSG00000159214.13	173.947	199.964	301.356	346.13	226.449	256.886
ENSG00000196517.13	2146.51	2589.39	2181.37	2262.12	923.636	990.384
ENSG00000230615.7	8.69735	10.1431	8.65966	9.50471	13.7242	25.8501
ENSG00000233514.1	0	10.1431	1.73193	0	2.74483	3.23127
ENSG00000178028.14	2018.65	2016.31	2152.79	2307.27	1657.88	1972.69
ENSG00000117419.16	2159.55	2448.11	2701.81	2781.71	1476.72	1883.83
ENSG00000233602.1	86.9735	89.8391	54.5558	78.4138	71.3656	75.9348
ENSG00000187147.18	2118.67	2382.91	2886.26	2986.06	1677.09	1815.97
ENSG00000126106.14	97.4103	142.728	180.121	167.916	115.283	126.019
ENSG00000198520.12	10.4368	13.0412	11.2576	9.50471	24.7035	25.8501
ENSG00000199377.1	7.82761	0	14.7214	7.12853	13.7242	4.8469
ENSG00000200169.1	5.21841	1.44902	3.46386	8.71265	10.9793	19.3876
ENSG00000142945.13	4888.78	5680.87	7150.28	7356.64	3461.23	3707.88
ENSG00000225721.5	49.5749	47.0931	56.2878	83.9582	39.8001	25.8501
ENSG00000142937.12	27954.1	28735.5	30509.7	31612.7	23682.4	23534.9
ENSG00000200913.1	34.7894	60.1342	80.5348	52.2759	46.6621	74.3192
ENSG00000234093.3	39.1381	37.6744	38.1025	66.533	56.2691	46.8534
ENSG00000142959.5	1.73947	4.34705	15.5874	11.0888	26.0759	33.9283
ENSG00000173846.13	182.644	218.802	295.294	416.623	145.476	208.417
ENSG00000188396.4	31.3104	23.1843	34.6386	64.9488	38.4276	53.3159
ENSG00000222009.8	53.0538	65.2058	78.8029	80.79	93.3243	113.094
ENSG00000117425.14	26.092	23.1843	42.4323	51.4838	100.186	121.173
ENSG00000070785.17	1188.06	1195.44	1595.97	1454.22	904.422	969.381
ENSG00000253039.1	4.34867	0.724509	1.73193	4.75235	2.74483	3.23127
ENSG00000229815.1	6.95788	8.6941	6.06176	3.96029	1.37242	6.46254
ENSG00000232369.1	21.7434	6.52058	19.0512	11.0888	16.469	6.46254
ENSG00000268949.1	43.4867	38.399	41.5664	42.7712	28.8207	58.1628
ENSG00000126107.15	1387.23	1375.12	2056.67	2317.56	1145.97	1135.79
ENSG00000126088.14	1036.72	1191.82	1370.82	1515.21	709.539	867.596
ENSG00000162415.7	33.0499	34.0519	63.2155	63.3647	166.062	135.713
ENSG00000281912.1	13.046	26.8068	44.1643	15.0491	27.4483	40.3909
ENSG00000186603.6	1689.89	1874.3	1705.09	1545.31	909.912	1056.62
ENSG00000132781.19	189.602	161.565	272.779	180.589	211.352	266.58
ENSG00000132773.12	1522.91	1680.14	1784.76	1753.62	1169.3	1281.2
ENSG00000070759.17	595.768	622.353	583.661	658.201	720.518	672.104
ENSG00000236872.1	27.8315	10.8676	10.3916	11.8809	5.48966	22.6189
ENSG00000280670.3	84.3643	85.492	116.039	140.986	131.752	98.5537
ENSG00000132763.15	594.898	625.975	844.317	723.15	590.139	508.925
ENSG00000117450.15	9200.05	10003.3	14233.9	13362	7445.36	8958.69
ENSG00000117448.14	2945.79	3235.66	3195.41	3206.25	1648.27	1748.12
ENSG00000132780.17	5884.62	5463.52	4781	4709.58	4408.2	3948.61
ENSG00000159588.15	113.935	136.932	91.7924	148.115	256.642	268.195
ENSG00000159592.11	4269.53	4180.41	4245.83	4433.95	4351.93	4559.32
ENSG00000225447.1	94.8011	78.2469	71.8752	54.6521	97.4415	64.6254
ENSG00000234329.1	149.594	108.676	100.452	121.185	113.911	108.247
ENSG00000159596.7	1057.6	1119.37	921.388	772.257	797.374	701.185
ENSG00000197429.11	654.91	717.988	653.804	575.827	620.332	644.638
ENSG00000230896.1	26.9618	35.5009	24.247	27.7221	42.5449	50.0847
ENSG00000086015.22	6400.38	7089.32	9657.25	10090.8	5532.21	6410.84
ENSG00000232467.2	8.69735	23.1843	24.247	9.50471	34.3104	22.6189
ENSG00000117461.15	206.997	241.986	232.945	224.945	299.187	340.899
ENSG00000117472.10	28.7012	36.9499	60.6176	45.1474	23.3311	16.1563
ENSG00000085998.14	2302.19	2427.1	2991.05	3323.48	1836.29	2140.72
ENSG00000085999.13	1533.34	1568.56	2090.44	2258.16	1032.06	1098.63
ENSG00000132128.16	3593.74	3921.04	4148.84	4115.54	3184.01	3531.78
ENSG00000173660.12	991.497	1029.53	1361.3	1310.86	820.705	772.273
ENSG00000117481.10	1558.56	1718.53	1879.15	1908.86	1775.91	1887.06
ENSG00000225779.1	11.3065	4.34705	2.5979	5.54441	12.3517	6.46254
ENSG00000117480.16	937.574	944.035	918.79	1191.26	686.208	820.742
ENSG00000232022.7	7.82761	2.17353	5.19579	3.16824	30.1932	54.9316
ENSG00000224863.3	6.95788	7.24509	18.1853	7.12853	59.0139	50.0847
ENSG00000197587.11	24.3526	27.5313	16.4533	19.0094	16.469	11.3094
ENSG00000269956.2	55.663	56.5117	77.0709	91.8788	91.9519	93.7068
ENSG00000079277.22	1183.71	1207.76	1306.74	1567.48	1152.83	1450.84
ENSG00000142961.15	263.53	323.131	353.314	402.366	448.78	578.397
ENSG00000123472.12	1814.27	2130.06	1848.84	1915.99	1274.97	1245.65
ENSG00000233647.2	7.82761	9.41861	3.46386	5.54441	4.11725	8.07817
ENSG00000186118.9	25.2223	16.6637	10.3916	13.465	27.4483	11.3094
ENSG00000228237.5	5.21841	6.52058	4.32983	0	9.60691	6.46254
ENSG00000159658.14	5071.42	5131.69	4774.93	4791.16	4531.72	4473.69
ENSG00000142973.14	8.69735	10.1431	11.2576	11.0888	15.0966	16.1563
ENSG00000186160.5	7.82761	10.1431	10.3916	11.8809	9.60691	22.6189
ENSG00000225506.2	15.6552	21.0107	29.4428	26.1379	39.8001	24.2345
ENSG00000162365.12	87.8432	52.8891	36.3706	58.6124	74.1105	85.6286
ENSG00000225514.1	2.6092	5.79607	10.3916	11.8809	8.2345	11.3094
ENSG00000224805.2	9.56708	16.6637	12.9895	19.0094	5.48966	12.9251
ENSG00000162366.8	46.9657	56.5117	79.6688	69.7012	96.0691	121.173
ENSG00000162367.11	589.68	666.548	731.741	610.677	529.753	596.169
ENSG00000226252.1	57.4025	68.1038	86.5966	81.5821	93.3243	71.0879
ENSG00000123473.16	2949.27	3249.42	3548.73	3531	2694.05	2580.17
ENSG00000162368.13	2024.74	2027.18	1874.82	1609.46	1626.31	1439.53
ENSG00000225762.1	43.4867	31.1539	16.4533	19.8015	39.8001	21.0032
ENSG00000237424.1	780.152	927.371	487.539	548.105	569.553	628.482
ENSG00000186564.6	209.606	252.129	252.862	267.716	220.959	210.032
ENSG00000227947.2	1.73947	1.44902	0	1.58412	5.48966	8.07817
ENSG00000269113.4	21.7434	16.6637	43.2983	46.7315	26.0759	25.8501
ENSG00000225028.1	6.95788	4.34705	6.92773	9.50471	1.37242	9.69381
ENSG00000226133.6	53.9235	54.3381	55.4218	89.5027	93.3243	87.2442
ENSG00000231413.1	2.6092	1.44902	1.73193	0	2.74483	4.8469
ENSG00000237180.1	0	0.724509	1.73193	0	6.86208	9.69381
ENSG00000242267.6	27.8315	23.1843	12.1235	21.3856	6.86208	11.3094
ENSG00000279096.2	22.6131	48.5421	22.5151	33.2665	68.6208	46.8534
ENSG00000223720.2	3.47894	7.96959	0	1.58412	5.48966	0
ENSG00000117834.13	604.466	421.664	277.109	188.51	330.752	321.511
ENSG00000272491.1	40.8775	25.3578	12.9895	18.2174	59.0139	54.9316
ENSG00000132122.12	82.6248	63.7568	77.9369	78.4138	78.2277	66.241
ENSG00000224986.2	3.47894	0	13.8555	3.16824	13.7242	6.46254
ENSG00000235105.1	6.95788	2.17353	2.5979	2.37618	8.2345	3.23127
ENSG00000162374.18	8.69735	0	0	2.37618	13.7242	1.61563
ENSG00000142700.12	104.368	134.759	184.451	224.153	175.669	174.488
ENSG00000284700.1	0.869735	7.96959	4.32983	15.8412	9.60691	33.9283
ENSG00000185104.20	4909.65	5345.42	6305.96	5953.11	3727.48	3937.3
ENSG00000225767.1	95.6708	81.145	109.112	109.304	91.9519	72.7035
ENSG00000207194.1	3.47894	8.6941	3.46386	5.54441	5.48966	3.23127
ENSG00000230585.2	180.905	131.136	69.2773	122.769	149.593	106.632
ENSG00000237130.1	44.3565	23.1843	22.5151	22.1777	23.3311	29.0814
ENSG00000123080.12	357.461	357.183	465.024	493.453	268.994	361.902
ENSG00000203356.2	0	0	3.46386	0	5.48966	3.23127
ENSG00000123091.5	1322.87	1503.36	1480.8	1254.62	1568.67	1609.17
ENSG00000233406.5	36.5289	29.7049	28.5769	37.2268	82.345	72.7035
ENSG00000236434.2	12.1763	14.4902	19.9172	5.54441	12.3517	3.23127
ENSG00000085831.15	1686.42	1914.15	2150.19	2105.29	1575.53	1817.59
ENSG00000261664.5	5.21841	13.0412	22.5151	17.4253	19.2138	4.8469
ENSG00000085832.17	3151.92	3081.33	2727.79	2586.86	2643.27	2699.72
ENSG00000232027.2	33.0499	55.0627	33.7727	23.7618	46.6621	11.3094
ENSG00000206595.1	1.73947	5.07156	1.73193	0.792059	4.11725	3.23127
ENSG00000238140.1	12.1763	10.1431	8.65966	12.6729	13.7242	12.9251
ENSG00000227070.1	17.3947	18.1127	11.2576	24.5538	30.1932	50.0847
ENSG00000227742.2	7.82761	0	4.32983	1.58412	37.0552	32.3127
ENSG00000117859.19	4804.41	4957.81	4279.6	4136.92	4022.55	3793.51
ENSG00000236973.2	33.0499	13.0412	15.5874	26.1379	32.938	29.0814
ENSG00000232846.1	8.69735	15.9392	2.5979	13.465	17.8414	6.46254
ENSG00000212624.1	6.95788	4.34705	0	3.16824	2.74483	3.23127
ENSG00000078618.22	7531.03	7458.09	6201.18	5617.28	6193.71	6207.27
ENSG00000266993.3	24.3526	33.3274	28.5769	51.4838	50.7794	37.1596
ENSG00000272175.1	6.08814	0.724509	5.19579	5.54441	16.469	6.46254
ENSG00000230604.2	29.571	22.4598	12.1235	11.0888	24.7035	19.3876
ENSG00000169213.7	3828.57	3971.03	4262.28	3885.05	3227.92	3076.17
ENSG00000200839.1	0	2.17353	4.32983	0	2.74483	0
ENSG00000229032.1	0	2.17353	1.73193	8.71265	1.37242	0
ENSG00000117862.13	350.503	410.796	344.654	396.029	300.559	222.958
ENSG00000198841.4	109.587	126.789	140.286	128.314	120.773	108.247
ENSG00000223390.1	39.1381	23.9088	20.7832	38.0188	27.4483	29.0814
ENSG00000228369.2	61.7512	74.6244	57.1537	63.3647	61.7587	46.8534
ENSG00000134717.18	4307.8	4552.09	3631.86	3070.81	2779.14	2690.03
ENSG00000157077.15	3028.42	3243.62	2778.88	3006.66	3046.76	3168.26
ENSG00000241745.3	20.0039	15.2147	9.52562	11.8809	19.2138	21.0032
ENSG00000228407.2	22.6131	25.3578	26.8449	43.5632	24.7035	40.3909
ENSG00000223429.1	26.9618	58.6852	23.3811	14.2571	35.6828	54.9316
ENSG00000224255.2	31.3104	24.6333	26.8449	33.2665	35.6828	48.469
ENSG00000236004.2	12.1763	13.0412	6.92773	2.37618	12.3517	8.07817
ENSG00000237663.2	18.2644	8.6941	14.7214	10.2968	15.0966	4.8469
ENSG00000213735.2	22.6131	21.7353	16.4533	13.465	19.2138	17.772
ENSG00000154222.15	1454.2	1511.32	1607.23	1828.07	1538.48	1630.17
ENSG00000272100.1	13.9158	15.2147	16.4533	11.8809	5.48966	25.8501
ENSG00000287078.1	10.4368	13.0412	16.4533	25.3459	46.6621	16.1563
ENSG00000224680.4	12.1763	4.34705	4.32983	16.6332	10.9793	19.3876
ENSG00000085840.13	1517.69	1685.21	1892.14	2034.8	1398.49	1332.9
ENSG00000134748.13	2182.16	2196.71	2560.66	2329.45	2171.16	2360.44
ENSG00000134744.14	3791.17	3388.53	2691.42	2631.22	3605.34	3058.4
ENSG00000272371.1	14.7855	14.4902	40.7004	25.3459	23.3311	11.3094
ENSG00000236290.1	0.869735	7.24509	3.46386	0	0	4.8469
ENSG00000116157.6	107.847	115.197	108.246	114.056	76.8553	71.0879
ENSG00000182183.15	78.2761	73.8999	77.9369	89.5027	54.8966	82.3973
ENSG00000162377.6	2025.61	2011.24	1850.57	1799.56	1445.15	1504.16
ENSG00000233664.1	0	2.89803	0	1.58412	2.74483	3.23127
ENSG00000162378.13	3385.01	3503	2972.86	2796.76	3307.52	2828.98
ENSG00000228929.1	29.571	28.9803	27.7109	21.3856	31.5656	32.3127
ENSG00000206627.1	17.3947	13.0412	4.32983	13.465	12.3517	3.23127
ENSG00000203995.10	9.56708	5.07156	24.247	17.4253	24.7035	12.9251
ENSG00000121310.17	38.2683	20.2862	15.5874	17.4253	15.0966	33.9283
ENSG00000116171.19	1651.63	1579.43	1407.19	1316.4	1202.24	1248.89
ENSG00000264834.1	1.73947	3.62254	3.46386	1.58412	8.2345	4.8469
ENSG00000237279.2	1.73947	5.07156	6.06176	10.2968	2.74483	3.23127
ENSG00000174348.14	9.56708	0	0	0	5.48966	0
ENSG00000162383.13	13.046	6.52058	21.6491	20.5935	31.5656	45.2378
ENSG00000157184.7	581.852	620.179	673.721	590.876	592.884	428.143
ENSG00000236723.2	1.73947	2.89803	1.73193	2.37618	2.74483	6.46254
ENSG00000162384.14	848.861	836.083	1050.42	998.786	614.842	643.022
ENSG00000259818.1	7.82761	9.41861	38.1025	23.7618	16.469	22.6189
ENSG00000162385.11	430.519	484.696	505.724	504.542	307.421	358.671
ENSG00000226754.2	18.2644	8.6941	11.2576	15.0491	5.48966	4.8469
ENSG00000157193.18	1364.61	1328.75	994.995	1062.94	835.801	1048.55
ENSG00000228838.1	13.046	12.3166	28.5769	8.71265	12.3517	1.61563
ENSG00000232762.1	74.7972	76.7979	117.771	125.937	82.345	74.3192
ENSG00000225675.2	13.9158	13.0412	9.52562	0.792059	9.60691	16.1563
ENSG00000285954.1	8.69735	7.24509	7.79369	4.75235	13.7242	11.3094
ENSG00000226938.1	6.95788	1.44902	0.865966	3.16824	2.74483	1.61563
ENSG00000058804.12	5130.56	6190.2	6506	6044.2	4174.89	4039.09
ENSG00000201003.1	10.4368	5.79607	6.92773	5.54441	6.86208	0
ENSG00000058799.15	980.191	1067.2	1271.24	1257	833.057	857.902
ENSG00000211452.11	128.721	112.299	88.3285	64.1568	159.2	166.41
ENSG00000081870.12	583.592	649.884	618.3	624.142	580.532	449.146
ENSG00000116212.15	2396.12	2640.83	3463	3329.02	2226.06	2743.35
ENSG00000219102.3	3.47894	2.17353	0.865966	0	4.11725	8.07817
ENSG00000203985.11	10.4368	8.6941	5.19579	3.16824	6.86208	0
ENSG00000116209.12	3040.59	3177.69	2991.05	2787.26	2596.61	2454.15
ENSG00000280378.1	22.6131	23.1843	22.5151	5.54441	30.1932	16.1563
ENSG00000116205.14	744.493	743.346	601.846	631.271	664.249	573.55
ENSG00000280425.2	0	9.41861	6.92773	0	8.2345	3.23127
ENSG00000215883.10	1038.46	1133.13	1087.65	1064.53	798.746	966.149
ENSG00000116221.15	5282.77	5906.19	8642.34	8287.31	3594.36	3859.75
ENSG00000157216.15	1208.06	1175.88	1467.81	1404.32	1449.27	1530.01
ENSG00000198711.5	123.502	124.615	114.307	113.264	211.352	248.808
ENSG00000225632.1	40.0078	18.1127	22.5151	21.3856	27.4483	46.8534
ENSG00000162390.18	452.262	466.584	527.373	574.243	450.152	562.241
ENSG00000162391.12	579.243	618.006	910.996	1069.28	833.057	991.999
ENSG00000230728.1	6.08814	1.44902	0.865966	0	0	0
ENSG00000184313.20	1.73947	1.44902	1.73193	4.75235	5.48966	0
ENSG00000243725.7	40.8775	53.6136	66.6794	51.4838	56.2691	56.5472
ENSG00000162396.6	507.925	594.097	744.731	776.218	539.359	594.553
ENSG00000006555.11	901.915	1039.67	1033.1	1090.67	1005.98	1009.77
ENSG00000237453.1	46.9657	24.6333	41.5664	52.2759	49.407	38.7752
ENSG00000162398.11	13.9158	32.6029	16.4533	34.0585	41.1725	40.3909
ENSG00000116133.13	44684.4	56091.5	59835.6	62842.7	50170	53900.8
ENSG00000287724.1	113.935	105.054	96.9882	76.8297	135.869	137.329
ENSG00000233203.6	15.6552	11.5921	14.7214	11.8809	6.86208	16.1563
ENSG00000162399.9	3.47894	0	6.92773	4.75235	0	9.69381
ENSG00000169174.11	5610.66	6653.16	7191.85	7812.87	6827.77	7010.24
ENSG00000162402.14	10317.7	10434.4	7914.93	7595.05	7397.32	7110.41
ENSG00000231090.2	1.73947	0	1.73193	0	2.74483	8.07817
ENSG00000231095.1	1.73947	2.17353	0	0.792059	2.74483	3.23127
ENSG00000235612.1	0	0.724509	0	0.792059	4.11725	11.3094
ENSG00000260971.4	30.4407	42.0215	27.7109	38.0188	129.007	79.1661
ENSG00000284686.1	6.08814	12.3166	8.65966	13.465	57.6415	35.544
ENSG00000229871.1	0	1.44902	0.865966	1.58412	19.2138	0
ENSG00000223956.3	55.663	59.4097	48.4941	62.5727	236.056	156.717
ENSG00000162407.9	2170.86	2352.48	2658.51	2791.22	2972.65	2904.91
ENSG00000236776.1	31.3104	27.5313	35.5046	25.3459	49.407	45.2378
ENSG00000162409.11	1575.96	1318.61	1341.38	1356.8	1393	1434.68
ENSG00000187889.13	30.4407	21.7353	33.7727	18.2174	57.6415	46.8534
ENSG00000173406.16	9.56708	13.0412	0.865966	1.58412	2.74483	3.23127
ENSG00000162600.12	324.411	284.007	315.212	281.181	263.504	290.814
ENSG00000286918.1	10.4368	14.4902	9.52562	32.4744	16.469	12.9251
ENSG00000185839.3	3.47894	7.24509	3.46386	11.0888	2.74483	3.23127
ENSG00000162601.11	2100.41	1745.34	1567.4	1413.03	1766.3	1694.8
ENSG00000283445.1	0	0	0	0	19.2138	19.3876
ENSG00000177606.8	941.053	1082.42	2241.99	2549.64	6310.37	5730.65
ENSG00000234807.7	75.6669	110.85	66.6794	66.533	89.207	59.7785
ENSG00000272226.1	5.21841	9.41861	2.5979	2.37618	1.37242	9.69381
ENSG00000232453.7	18.2644	6.52058	7.79369	4.75235	16.469	9.69381
ENSG00000237352.4	0	0.724509	0.865966	0	10.9793	6.46254
ENSG00000224609.8	16.525	15.9392	5.19579	15.0491	13.7242	3.23127
ENSG00000172456.18	105.238	144.902	109.978	114.849	126.262	129.251
ENSG00000134709.12	2497.01	2091.66	1708.55	1502.54	1401.24	1400.75
ENSG00000134716.11	39.1381	33.3274	27.7109	40.395	52.1518	32.3127
ENSG00000226476.6	560.109	463.685	380.159	323.952	485.835	499.231
ENSG00000162599.17	1761.21	1242.53	898.006	828.494	1085.58	1126.1
ENSG00000237853.6	13.9158	7.96959	5.19579	4.75235	15.0966	14.5407
ENSG00000287224.1	1.73947	2.89803	1.73193	0	2.74483	0
ENSG00000223920.2	3.47894	1.44902	5.19579	0	0	0
ENSG00000162604.12	730.577	686.834	575.867	582.163	458.387	539.622
ENSG00000271200.1	5.21841	2.89803	6.92773	0.792059	0	3.23127
ENSG00000132849.21	9473.15	9235.31	6322.42	6086.97	7872.18	7349.52
ENSG00000200575.1	14.7855	12.3166	6.92773	0.792059	1.37242	4.8469
ENSG00000212360.1	12.1763	3.62254	3.46386	1.58412	5.48966	6.46254
ENSG00000236646.1	16.525	18.8372	6.92773	12.6729	39.8001	27.4658
ENSG00000242860.3	12.1763	10.1431	5.19579	5.54441	13.7242	3.23127
ENSG00000132854.19	716.661	804.929	464.158	422.167	782.277	764.195
ENSG00000162607.13	3363.26	2950.2	2950.35	2319.15	1662	1486.38
ENSG00000116641.18	4713.96	4491.95	3731.45	3580.9	4209.2	3825.82
ENSG00000270549.1	13.9158	2.89803	6.06176	14.2571	6.86208	3.23127
ENSG00000132855.5	56.5327	42.0215	42.4323	28.5141	53.5242	51.7003
ENSG00000278967.1	34.7894	21.7353	18.1853	17.4253	35.6828	30.697
ENSG00000213703.2	33.0499	17.3882	19.0512	26.93	37.0552	16.1563
ENSG00000235545.1	33.0499	30.4294	25.979	19.0094	49.407	22.6189
ENSG00000125703.15	350.503	344.142	354.18	277.221	244.29	260.117
ENSG00000230798.5	5.21841	7.24509	3.46386	2.37618	19.2138	16.1563
ENSG00000088035.18	787.98	857.818	757.72	768.297	739.732	620.404
ENSG00000142856.17	696.657	640.466	672.855	598.797	358.201	436.221
ENSG00000286429.1	26.9618	23.1843	40.7004	22.1777	37.0552	27.4658
ENSG00000203965.13	256.572	215.179	258.058	198.015	185.276	240.729
ENSG00000116652.6	40.0078	27.5313	25.979	20.5935	32.938	27.4658
ENSG00000079739.17	520.101	579.607	652.072	643.944	547.594	607.478
ENSG00000244256.3	2.6092	0.724509	6.92773	4.75235	5.48966	1.61563
ENSG00000185483.12	1531.6	1654.78	1265.18	1303.73	1571.42	1357.13
ENSG00000177452.7	131.33	118.819	58.0197	56.2362	75.4829	84.013
ENSG00000228056.3	73.0577	75.3489	44.1643	52.2759	75.4829	27.4658
ENSG00000223949.8	126.112	113.748	54.5558	68.1171	71.3656	79.1661
ENSG00000158966.16	6472.56	7477.65	5158.56	4777.7	6462.71	6517.47
ENSG00000264470.1	2.6092	5.07156	0.865966	2.37618	2.74483	0
ENSG00000162437.14	1797.74	1845.32	1769.17	1600.75	2043.53	1895.14
ENSG00000162434.13	8288.57	8820.17	8463.08	8528.1	8072.55	7902.07
ENSG00000234784.2	13.046	28.2558	17.3193	7.12853	21.9587	19.3876
ENSG00000233877.2	17.3947	30.4294	14.7214	34.0585	31.5656	21.0032
ENSG00000226891.9	15.6552	15.2147	3.46386	8.71265	1.37242	22.6189
ENSG00000185031.6	8.69735	3.62254	0	0	2.74483	0
ENSG00000272506.1	0	2.89803	5.19579	1.58412	2.74483	9.69381
ENSG00000265996.1	1.73947	5.07156	3.46386	4.75235	1.37242	6.46254
ENSG00000162433.15	5290.6	5362.81	4996.62	4567.01	4214.69	4656.26
ENSG00000231622.1	18.2644	30.4294	25.113	21.3856	16.469	22.6189
ENSG00000116675.16	340.936	391.235	323.005	310.487	419.959	306.97
ENSG00000229294.1	14.7855	7.24509	14.7214	4.75235	10.9793	0
ENSG00000234144.1	10.4368	4.34705	6.06176	2.37618	15.0966	11.3094
ENSG00000213625.9	1629.88	1561.32	1369.09	1152.45	1145.97	982.306
ENSG00000116678.20	128.721	109.401	116.905	100.591	178.414	171.257
ENSG00000237852.1	4.34867	10.8676	2.5979	7.12853	6.86208	9.69381
ENSG00000224570.1	5.21841	10.8676	8.65966	6.33647	8.2345	12.9251
ENSG00000184588.18	46.9657	7.24509	13.8555	6.33647	10.9793	27.4658
ENSG00000118473.22	3.47894	2.89803	3.46386	0	5.48966	0
ENSG00000152763.17	40.0078	49.2666	44.1643	28.5141	60.3863	72.7035
ENSG00000198160.15	1128.92	1088.94	1094.58	961.56	1313.4	1202.03
ENSG00000116704.8	1638.58	1693.18	1479.94	1421.75	1715.52	1864.44
ENSG00000162594.16	5.21841	0	10.3916	3.96029	8.2345	8.07817
ENSG00000081985.13	152.204	134.034	101.318	126.729	333.497	497.615
ENSG00000142864.15	12514.6	12302.9	10402.8	9108.68	7938.05	7260.66
ENSG00000223263.1	16.525	16.6637	5.19579	7.12853	10.9793	14.5407
ENSG00000116717.13	553.151	509.33	692.773	765.921	597.001	576.781
ENSG00000172380.6	2499.62	2732.85	2311.26	1923.91	1902.17	1680.26
ENSG00000238778.1	10.4368	7.96959	4.32983	7.92059	5.48966	4.8469
ENSG00000232284.7	111.326	134.034	83.1327	100.591	146.849	126.019
ENSG00000162595.7	1.73947	0	5.19579	3.16824	0	8.07817
ENSG00000116729.14	4330.41	5309.92	5303.17	5054.13	3606.71	3824.21
ENSG00000234383.1	140.897	118.819	78.8029	101.384	145.476	164.795
ENSG00000221203.1	13.046	10.8676	7.79369	7.92059	10.9793	8.07817
ENSG00000024526.17	1562.04	1413.52	1574.33	1306.11	816.588	833.667
ENSG00000233589.1	35.6591	28.9803	29.4428	26.93	15.0966	6.46254
ENSG00000234264.1	24.3526	17.3882	30.3088	30.8903	10.9793	16.1563
ENSG00000285407.1	27.8315	19.5617	23.3811	26.93	28.8207	40.3909
ENSG00000033122.21	33.9196	42.746	38.1025	36.4347	46.6621	53.3159
ENSG00000066557.6	934.965	767.255	671.123	487.116	435.056	347.361
ENSG00000244389.3	9.56708	5.79607	9.52562	7.92059	10.9793	11.3094
ENSG00000116754.13	4880.95	4043.48	3646.58	3651.39	3861.98	3501.08
ENSG00000228988.1	3.47894	15.2147	5.19579	5.54441	24.7035	0
ENSG00000118454.13	1228.07	1172.25	1160.39	1003.54	1343.6	1232.73
ENSG00000197568.14	56.5327	51.4401	67.5453	43.5632	74.1105	69.4723
ENSG00000226088.1	17.3947	18.8372	4.32983	14.2571	9.60691	21.0032
ENSG00000116761.12	314.844	378.918	336.861	295.438	131.752	193.876
ENSG00000271992.1	5.21841	2.89803	6.92773	0	2.74483	0
ENSG00000050628.20	0.869735	0.724509	5.19579	1.58412	0	11.3094
ENSG00000235079.1	47.8354	25.3578	21.6491	11.8809	28.8207	16.1563
ENSG00000132485.14	2194.34	1930.09	1832.38	1391.65	1651.02	1507.39
ENSG00000207721.1	8.69735	3.62254	6.06176	5.54441	6.86208	3.23127
ENSG00000229956.11	65.2301	46.3685	30.3088	34.8506	35.6828	42.0065
ENSG00000172260.15	6.95788	4.34705	0	1.58412	13.7242	6.46254
ENSG00000162620.16	17.3947	16.6637	18.1853	7.92059	23.3311	19.3876
ENSG00000254685.6	338.327	317.335	326.469	293.062	398.001	306.97
ENSG00000259030.7	0.869735	4.34705	2.5979	0	2.74483	3.23127
ENSG00000178965.14	1.73947	2.17353	0	7.92059	16.469	11.3094
ENSG00000272864.1	6.08814	3.62254	1.73193	1.58412	15.0966	3.23127
ENSG00000116791.14	2144.77	1996.02	1691.23	1622.14	1501.42	1625.33
ENSG00000162623.16	819.29	780.296	923.119	820.573	985.395	798.123
ENSG00000137968.16	1095	1059.23	782.833	796.019	824.822	752.886
ENSG00000230863.3	8.69735	4.34705	14.7214	10.2968	0	4.8469
ENSG00000117054.14	1101.08	928.095	788.029	723.942	749.339	599.4
ENSG00000181227.3	80.0156	70.2773	71.0092	87.9185	71.3656	93.7068
ENSG00000137955.16	2955.36	2690.1	3018.76	2502.91	2611.71	2522
ENSG00000057468.7	32.1802	28.9803	42.4323	41.9791	61.7587	79.1661
ENSG00000225605.3	0	3.62254	0	0	17.8414	4.8469
ENSG00000184005.11	863.646	941.137	815.74	915.62	949.712	843.361
ENSG00000223905.1	5.21841	6.52058	7.79369	4.75235	6.86208	24.2345
ENSG00000272855.1	1.73947	0	5.19579	3.16824	2.74483	0
ENSG00000226415.1	30.4407	31.8784	48.4941	38.0188	10.9793	19.3876
ENSG00000117069.15	31.3104	29.7049	30.3088	30.0982	34.3104	19.3876
ENSG00000288543.1	3.47894	4.34705	1.73193	0	1.37242	3.23127
ENSG00000230498.3	15.6552	4.34705	0	9.50471	12.3517	22.6189
ENSG00000142892.15	1782.96	1666.37	1495.52	1342.54	1188.51	946.762
ENSG00000226084.5	12.1763	13.0412	28.5769	15.8412	5.48966	16.1563
ENSG00000228187.1	18.2644	11.5921	17.3193	7.12853	9.60691	12.9251
ENSG00000154027.19	40.8775	23.9088	12.1235	7.12853	26.0759	32.3127
ENSG00000036549.13	3057.99	2698.07	2397.86	2181.33	2309.78	2147.18
ENSG00000251785.1	3.47894	2.89803	3.46386	0.792059	0	6.46254
ENSG00000077254.14	2839.68	2737.92	2425.57	2352.42	2335.85	2376.6
ENSG00000180488.15	1206.32	1104.88	1035.69	910.868	962.064	962.918
ENSG00000219201.4	6.95788	3.62254	2.5979	7.92059	0	9.69381
ENSG00000235613.2	12.1763	17.3882	35.5046	13.465	43.9173	19.3876
ENSG00000232015.2	5.21841	4.34705	15.5874	6.33647	5.48966	21.0032
ENSG00000235927.4	13.9158	15.2147	12.9895	7.12853	34.3104	29.0814
ENSG00000162614.19	140.897	118.095	98.7201	60.1965	153.711	93.7068
ENSG00000162613.17	5955.07	5406.28	6092.93	5978.46	5500.64	5052.09
ENSG00000162616.9	200.909	200.689	239.007	270.092	503.677	332.821
ENSG00000137960.6	748.842	654.231	578.465	490.284	780.905	646.254
ENSG00000273338.1	3.47894	0.724509	3.46386	1.58412	9.60691	19.3876
ENSG00000285928.1	0	2.89803	0	0	13.7242	6.46254
ENSG00000213561.4	8.69735	5.79607	6.92773	15.8412	5.48966	3.23127
ENSG00000251958.1	30.4407	28.9803	3.46386	7.12853	20.5862	17.772
ENSG00000213560.4	49.5749	52.1646	29.4428	40.395	54.8966	56.5472
ENSG00000233333.2	31.3104	26.0823	25.979	16.6332	26.0759	38.7752
ENSG00000237413.5	36.5289	7.24509	9.52562	14.2571	19.2138	58.1628
ENSG00000137959.16	17.3947	5.79607	1.73193	0	4.11725	6.46254
ENSG00000137965.11	6.08814	0	3.46386	0	5.48966	0
ENSG00000162618.15	10.4368	0	0	0	0	0
ENSG00000117114.20	33.9196	20.2862	34.6386	55.4441	89.207	42.0065
ENSG00000227288.3	1.73947	4.34705	5.19579	0.792059	2.74483	3.23127
ENSG00000230817.6	14.7855	11.5921	21.6491	20.5935	27.4483	12.9251
ENSG00000137941.17	8.69735	5.79607	3.46386	3.16824	2.74483	25.8501
ENSG00000271576.1	20.8736	11.5921	0	7.92059	2.74483	9.69381
ENSG00000142875.19	132.2	65.2058	75.339	35.6427	98.814	148.638
ENSG00000213540.3	4.34867	2.89803	0	1.58412	9.60691	0
ENSG00000203943.9	9.56708	12.3166	1.73193	6.33647	5.48966	6.46254
ENSG00000285361.1	0	2.89803	0.865966	6.33647	2.74483	0
ENSG00000117133.11	467.047	510.779	441.643	365.931	181.159	198.723
ENSG00000174021.11	77.4064	59.4097	83.1327	67.325	45.2897	38.7752
ENSG00000285851.1	17.3947	16.6637	15.5874	4.75235	16.469	6.46254
ENSG00000122432.18	20.8736	11.5921	5.19579	2.37618	8.2345	11.3094
ENSG00000117151.13	130.46	130.412	111.71	100.591	109.793	132.482
ENSG00000284882.1	6.95788	0.724509	2.5979	0	0	1.61563
ENSG00000180869.4	5.21841	8.6941	5.19579	11.8809	4.11725	3.23127
ENSG00000117155.17	937.574	749.142	890.213	783.346	553.084	518.619
ENSG00000162643.13	1.73947	3.62254	0	1.58412	23.3311	9.69381
ENSG00000055732.13	89.5827	110.85	101.318	83.1662	80.9725	187.414
ENSG00000280099.1	229.61	228.945	109.978	131.482	192.138	142.176
ENSG00000097096.9	1542.04	1433.8	1262.58	1201.55	1364.18	1370.06
ENSG00000162642.14	545.324	524.544	568.939	540.976	491.325	390.983
ENSG00000223254.1	3.47894	2.17353	2.5979	7.12853	15.0966	8.07817
ENSG00000142867.14	848.861	785.367	844.317	754.832	856.388	841.745
ENSG00000223653.6	322.672	333.274	222.553	274.052	299.187	268.195
ENSG00000153904.21	6271.66	6224.98	6361.38	5736.09	5392.22	5436.61
ENSG00000199459.1	20.0039	10.8676	14.7214	15.8412	12.3517	25.8501
ENSG00000273264.1	1.73947	5.79607	1.73193	0	1.37242	0
ENSG00000282057.1	52.1841	32.6029	77.9369	61.7806	76.8553	48.469
ENSG00000272691.1	12.1763	3.62254	13.8555	11.0888	13.7242	6.46254
ENSG00000142871.18	4869.64	5550.46	7711.42	9176.79	5390.85	5645.03
ENSG00000117174.11	1197.62	1055.61	920.522	784.138	741.105	699.57
ENSG00000285210.1	0	2.89803	6.92773	0	10.9793	17.772
ENSG00000122417.15	301.798	302.845	414.798	331.873	367.807	352.208
ENSG00000016490.16	2.6092	1.44902	1.73193	1.58412	2.74483	0
ENSG00000016602.9	8.69735	1.44902	1.73193	0	0	0
ENSG00000236915.2	3.47894	2.89803	6.92773	0	4.11725	3.23127
ENSG00000153923.10	0.869735	3.62254	2.5979	3.16824	2.74483	6.46254
ENSG00000261737.1	10.4368	8.6941	19.0512	15.8412	10.9793	9.69381
ENSG00000097033.14	3923.37	3844.24	3514.09	3344.07	2722.87	2652.87
ENSG00000183291.17	3517.21	3718.9	3549.59	3508.03	2551.32	2324.9
ENSG00000153936.17	4053.83	4070.29	3258.63	2707.26	2751.69	2423.45
ENSG00000267734.1	70.4485	76.7979	56.2878	49.1077	60.3863	51.7003
ENSG00000267561.2	16.525	17.3882	5.19579	10.2968	8.2345	12.9251
ENSG00000235251.2	33.0499	20.2862	34.6386	28.5141	50.7794	32.3127
ENSG00000225568.1	23.4828	22.4598	12.9895	26.1379	24.7035	22.6189
ENSG00000267272.5	8.69735	9.41861	8.65966	14.2571	42.5449	61.3941
ENSG00000143013.13	4474.78	4629.61	5381.11	5310.76	3056.37	3124.64
ENSG00000227290.2	8.69735	14.4902	12.9895	3.16824	12.3517	21.0032
ENSG00000237505.8	46.0959	34.7764	28.5769	49.1077	27.4483	14.5407
ENSG00000279778.1	40.0078	39.1235	43.2983	57.8203	19.2138	24.2345
ENSG00000065243.20	3575.48	3237.1	3133.93	3039.13	2982.26	2678.72
ENSG00000207234.1	6.08814	10.1431	3.46386	7.92059	16.469	4.8469
ENSG00000241975.1	13.9158	11.5921	8.65966	11.8809	6.86208	9.69381
ENSG00000137947.12	732.317	665.823	797.554	773.842	668.367	655.947
ENSG00000235308.1	7.82761	12.3166	2.5979	11.0888	16.469	6.46254
ENSG00000137944.18	916.7	724.509	672.855	629.687	540.732	594.553
ENSG00000213516.10	1174.14	1159.94	854.708	832.454	1188.51	1097.02
ENSG00000117226.12	103.498	63.0322	103.05	102.968	52.1518	92.0911
ENSG00000117228.10	156.552	100.707	220.821	304.151	166.062	142.176
ENSG00000234518.2	17.3947	13.7657	16.4533	6.33647	10.9793	6.46254
ENSG00000162645.13	140.027	94.9106	187.049	156.036	98.814	109.863
ENSG00000162654.9	10.4368	0	0	1.58412	0	6.46254
ENSG00000183347.15	0.869735	0	0	3.16824	8.2345	6.46254
ENSG00000225492.6	4.34867	2.89803	8.65966	7.12853	8.2345	12.9251
ENSG00000286548.1	44.3565	35.5009	51.9579	29.3062	27.4483	38.7752
ENSG00000197147.15	1228.94	1380.19	1127.49	1162.74	1011.47	1038.85
ENSG00000231999.7	64.3604	76.7979	44.1643	49.1077	67.2484	113.094
ENSG00000171488.15	22.6131	11.5921	13.8555	12.6729	20.5862	38.7752
ENSG00000272931.1	26.9618	27.5313	19.9172	44.3553	13.7242	21.0032
ENSG00000171492.14	2748.36	2921.22	2531.22	2552.81	2703.66	2184.34
ENSG00000272672.1	19.1342	13.0412	19.9172	19.8015	32.938	14.5407
ENSG00000228175.3	35.6591	41.297	26.8449	42.7712	46.6621	27.4658
ENSG00000162664.17	1818.62	1608.41	1628.02	1512.04	1535.73	1340.98
ENSG00000287015.1	0	0.724509	1.73193	1.58412	4.11725	16.1563
ENSG00000287406.1	12.1763	23.1843	12.9895	28.5141	42.5449	16.1563
ENSG00000287372.1	3.47894	0	0	0	5.48966	3.23127
ENSG00000233593.10	145.246	131.136	136.823	112.472	146.849	161.563
ENSG00000285532.2	51.3143	51.4401	25.979	36.4347	78.2277	45.2378
ENSG00000225446.3	10.4368	7.96959	14.7214	4.75235	10.9793	14.5407
ENSG00000272094.1	3.47894	4.34705	0.865966	4.75235	8.2345	3.23127
ENSG00000232882.1	29.571	15.2147	12.9895	8.71265	27.4483	43.6221
ENSG00000122482.21	3327.6	2958.89	2884.53	2803.89	2983.63	2825.74
ENSG00000162669.16	7.82761	19.5617	4.32983	4.75235	10.9793	0
ENSG00000097046.13	1466.37	1351.21	1432.31	1263.33	874.229	844.977
ENSG00000241318.3	6.95788	1.44902	6.06176	7.92059	8.2345	19.3876
ENSG00000069702.11	2136.94	2152.51	2153.66	2303.31	2386.63	2240.88
ENSG00000239794.3	12.1763	5.79607	10.3916	10.2968	16.469	11.3094
ENSG00000172031.7	74.7972	113.023	146.348	106.928	89.207	93.7068
ENSG00000230667.6	1.73947	5.79607	0	0	2.74483	6.46254
ENSG00000189195.15	247.874	175.331	123.833	126.729	216.842	184.182
ENSG00000224678.3	12.1763	8.6941	6.92773	15.8412	19.2138	12.9251
ENSG00000233401.1	19.1342	2.89803	12.1235	7.92059	21.9587	12.9251
ENSG00000203910.9	22.6131	6.52058	6.92773	11.8809	5.48966	12.9251
ENSG00000174842.17	812.332	815.072	732.607	593.252	664.249	481.459
ENSG00000122484.9	1542.04	1314.26	1282.5	1215.81	1535.73	1373.29
ENSG00000242764.3	3.47894	0.724509	0	0	8.2345	0
ENSG00000162676.12	121.763	105.778	198.306	218.608	168.807	222.958
ENSG00000067208.14	3787.69	3399.39	3183.29	2976.56	3384.38	3347.59
ENSG00000223787.2	28.7012	29.7049	15.5874	37.2268	38.4276	35.544
ENSG00000229992.1	143.506	113.023	77.9369	124.353	168.807	108.247
ENSG00000201317.1	11.3065	7.24509	2.5979	5.54441	9.60691	3.23127
ENSG00000225505.1	129.59	150.698	98.7201	110.096	157.828	177.72
ENSG00000234202.2	13.9158	1.44902	6.92773	2.37618	6.86208	1.61563
ENSG00000223896.2	170.468	164.463	134.225	152.867	186.649	159.948
ENSG00000122406.14	28614.3	28651.4	28234.8	28140.3	24446.8	23748.2
ENSG00000154511.12	208.736	213.73	211.296	224.153	236.056	315.049
ENSG00000207523.1	52.1841	31.1539	51.092	38.8109	42.5449	53.3159
ENSG00000229052.2	26.092	10.8676	4.32983	18.2174	34.3104	46.8534
ENSG00000143033.18	1842.1	1633.04	1628.88	1469.27	1780.02	1622.1
ENSG00000117500.13	2917.09	2746.61	2762.43	2155.98	2146.46	1987.23
ENSG00000122483.17	413.124	341.968	379.293	319.992	188.021	248.808
ENSG00000237003.1	1.73947	7.24509	2.5979	5.54441	16.469	0
ENSG00000225297.1	8.69735	13.7657	23.3811	19.0094	6.86208	22.6189
ENSG00000223745.8	420.082	297.049	229.481	212.272	315.656	274.658
ENSG00000229567.1	1.73947	1.44902	3.46386	1.58412	5.48966	0
ENSG00000117505.13	3100.6	3056.7	3056.86	2805.47	2296.05	2499.39
ENSG00000229635.1	14.7855	6.52058	3.46386	7.92059	20.5862	27.4658
ENSG00000207379.1	4.34867	1.44902	1.73193	0	0	11.3094
ENSG00000137942.17	3251.07	3092.93	2561.53	2293.8	2711.89	2355.59
ENSG00000212601.1	6.95788	4.34705	1.73193	1.58412	4.11725	4.8469
ENSG00000137936.18	676.654	718.713	742.999	723.15	1058.13	979.074
ENSG00000224093.5	269.618	359.356	173.193	165.54	288.207	302.124
ENSG00000211575.3	0.869735	4.34705	2.5979	3.16824	0	0
ENSG00000260464.1	6.95788	13.0412	13.8555	11.0888	27.4483	19.3876
ENSG00000067334.14	1288.08	1141.1	1184.64	1088.29	1032.06	969.381
ENSG00000023909.10	578.374	538.31	663.33	681.963	489.953	426.527
ENSG00000198691.13	46.0959	30.4294	31.1748	38.0188	31.5656	74.3192
ENSG00000137962.13	4052.96	3571.83	4603.47	4477.51	3638.27	3641.64
ENSG00000226835.3	4.34867	4.34705	35.5046	28.5141	21.9587	24.2345
ENSG00000178596.10	13.046	15.9392	6.06176	3.96029	5.48966	8.07817
ENSG00000236098.1	1.73947	0.724509	5.19579	2.37618	1.37242	0
ENSG00000286692.1	3.47894	0	5.19579	4.75235	2.74483	0
ENSG00000117528.14	4280.83	4039.86	3773.88	3479.51	3812.57	3457.46
ENSG00000117525.14	1533.34	1452.64	1397.67	1512.83	856.388	844.977
ENSG00000223675.1	5.21841	5.07156	8.65966	0.792059	1.37242	3.23127
ENSG00000224081.9	697.527	672.344	468.487	449.889	716.401	749.654
ENSG00000232857.2	10.4368	7.24509	2.5979	7.92059	26.0759	6.46254
ENSG00000263526.1	21.7434	21.0107	6.06176	17.4253	15.0966	16.1563
ENSG00000143036.17	3613.75	3952.92	3417.1	3420.9	3892.17	3809.67
ENSG00000117519.16	6921.35	7458.09	9261.5	8856.01	6273.31	6470.61
ENSG00000235501.6	317.453	307.192	258.058	229.697	363.69	331.205
ENSG00000172339.10	417.473	439.777	393.148	384.941	317.028	300.508
ENSG00000230427.1	17.3947	10.8676	12.1235	9.50471	19.2138	8.07817
ENSG00000152078.10	914.961	975.189	927.449	805.524	937.36	896.677
ENSG00000271092.5	31.3104	22.4598	19.0512	9.50471	26.0759	17.772
ENSG00000231992.1	49.5749	35.5009	42.4323	45.1474	72.738	63.0097
ENSG00000206679.1	37.3986	16.6637	22.5151	14.2571	28.8207	16.1563
ENSG00000226026.6	69.5788	76.0734	84.8646	79.998	122.145	92.0911
ENSG00000122481.17	150.464	124.615	129.895	129.898	107.048	132.482
ENSG00000228852.6	95.6708	42.0215	44.1643	40.395	83.7174	30.697
ENSG00000287919.1	2.6092	0	0	1.58412	8.2345	9.69381
ENSG00000228502.1	8.69735	10.1431	15.5874	12.6729	5.48966	6.46254
ENSG00000137970.7	43.4867	62.3077	38.9685	60.1965	54.8966	38.7752
ENSG00000117569.19	1189.8	889.697	869.43	735.823	855.015	912.833
ENSG00000188641.14	34.7894	14.4902	10.3916	9.50471	10.9793	22.6189
ENSG00000228057.1	3.47894	0	3.46386	0	0	3.23127
ENSG00000226053.1	15.6552	10.8676	5.19579	1.58412	0	0
ENSG00000162627.17	541.845	534.687	716.154	599.589	529.753	536.391
ENSG00000117600.12	17.3947	4.34705	5.19579	0	21.9587	0
ENSG00000099260.11	16.525	0	1.73193	4.75235	54.8966	35.544
ENSG00000156869.14	1405.49	1372.94	1108.44	940.174	1506.91	1382.98
ENSG00000162688.17	5720.24	5280.94	4593.95	4289	5318.11	4921.22
ENSG00000228084.1	5.21841	5.79607	3.46386	0	5.48966	1.61563
ENSG00000117620.15	695.788	599.169	503.992	491.869	586.022	563.856
ENSG00000283761.1	60.0117	54.3381	59.7516	54.6521	74.1105	50.0847
ENSG00000212248.1	10.4368	1.44902	1.73193	4.75235	0	0
ENSG00000156875.14	41.7473	70.2773	38.9685	64.9488	46.6621	27.4658
ENSG00000241073.1	3.47894	11.5921	12.9895	5.54441	4.11725	11.3094
ENSG00000156876.10	801.895	615.108	758.586	623.35	540.732	390.983
ENSG00000226952.1	26.9618	4.34705	12.1235	12.6729	24.7035	6.46254
ENSG00000122435.10	368.767	368.05	336.861	270.884	344.476	237.498
ENSG00000122477.13	24.3526	10.1431	10.3916	7.92059	26.0759	16.1563
ENSG00000137992.14	1842.1	1775.05	1319.73	986.113	1226.94	1090.55
ENSG00000271415.1	8.69735	5.07156	3.46386	2.37618	6.86208	0
ENSG00000225169.1	14.7855	11.5921	4.32983	12.6729	12.3517	12.9251
ENSG00000285530.1	16.525	10.1431	10.3916	19.8015	10.9793	9.69381
ENSG00000230287.3	2.6092	15.9392	11.2576	12.6729	13.7242	6.46254
ENSG00000224616.3	46.0959	46.3685	45.8962	42.7712	60.3863	63.0097
ENSG00000137996.13	1382.88	1299.77	1347.44	1311.65	1066.37	940.299
ENSG00000207750.1	17.3947	15.2147	8.65966	12.6729	21.9587	21.0032
ENSG00000215871.2	1.73947	8.6941	1.73193	6.33647	2.74483	0
ENSG00000079335.20	716.661	686.834	661.598	614.638	931.87	735.114
ENSG00000234332.1	61.7512	45.644	40.7004	32.4744	78.2277	59.7785
ENSG00000228086.1	6.08814	2.17353	1.73193	3.96029	10.9793	6.46254
ENSG00000162692.12	15.6552	0	8.65966	7.92059	10.9793	0
ENSG00000162694.14	600.987	586.852	562.878	581.371	614.842	437.837
ENSG00000162695.12	2164.77	2175.7	1861.83	1748.07	1722.38	1416.91
ENSG00000230946.3	51.3143	18.8372	38.9685	26.1379	60.3863	72.7035
ENSG00000117543.21	1227.2	1367.15	1133.55	1150.86	914.029	849.824
ENSG00000235795.1	13.046	18.1127	25.113	9.50471	20.5862	22.6189
ENSG00000233184.7	113.935	89.8391	104.782	79.2059	78.2277	100.169
ENSG00000170989.10	3.47894	0	5.19579	1.58412	8.2345	0
ENSG00000183298.5	8.69735	5.79607	4.32983	1.58412	0	3.23127
ENSG00000060718.22	11.3065	7.24509	0	0	0	3.23127
ENSG00000224613.7	1.73947	0.724509	1.73193	1.58412	5.48966	0
ENSG00000222069.1	3.47894	5.07156	6.06176	4.75235	9.60691	3.23127
ENSG00000185946.16	470.526	324.58	318.675	294.646	484.463	332.821
ENSG00000240038.6	26.092	14.4902	15.5874	14.2571	2.74483	12.9251
ENSG00000198890.9	1061.95	1153.42	1087.65	928.293	564.063	811.048
ENSG00000224550.1	0	2.89803	1.73193	3.16824	0	0
ENSG00000134215.16	225.261	171.709	155.874	152.867	212.724	185.798
ENSG00000085491.17	3130.17	2975.56	2881.07	2520.33	2007.84	1893.52
ENSG00000280186.1	6.08814	8.6941	4.32983	1.58412	8.2345	6.46254
ENSG00000196427.13	16.525	10.1431	17.3193	8.71265	19.2138	59.7785
ENSG00000241361.8	82.6248	67.3793	73.6071	59.4044	43.9173	53.3159
ENSG00000243967.4	6.95788	2.89803	1.73193	5.54441	8.2345	3.23127
ENSG00000186086.18	6.95788	10.8676	12.1235	3.16824	5.48966	1.61563
ENSG00000227832.1	0	0	5.19579	1.58412	2.74483	0
ENSG00000162636.16	690.569	553.525	667.66	615.43	736.987	725.42
ENSG00000162639.16	1139.35	1009.96	1220.15	1123.93	730.125	762.579
ENSG00000285923.1	25.2223	15.2147	15.5874	32.4744	46.6621	22.6189
ENSG00000134186.12	1419.41	1280.93	965.552	885.522	1044.41	1139.02
ENSG00000143107.10	2.6092	6.52058	11.2576	3.16824	42.5449	54.9316
ENSG00000116266.11	806.244	709.294	652.938	604.341	546.222	560.625
ENSG00000228076.2	20.0039	10.1431	27.7109	23.7618	19.2138	38.7752
ENSG00000162641.20	15.6552	2.17353	6.92773	2.37618	12.3517	3.23127
ENSG00000121957.15	2094.32	2116.29	2229.86	1940.54	1531.62	1580.09
ENSG00000121940.16	1927.33	1906.91	1764.84	1826.49	1390.26	1303.82
ENSG00000085433.16	405.296	401.378	414.798	331.873	439.173	431.374
ENSG00000244716.3	26.092	10.1431	38.9685	20.5935	37.0552	12.9251
ENSG00000228665.2	0	1.44902	0.865966	5.54441	0	9.69381
ENSG00000197780.10	237.438	228.945	239.873	178.213	238.8	164.795
ENSG00000273382.1	22.6131	31.1539	57.1537	33.2665	39.8001	51.7003
ENSG00000215717.7	1145.44	1053.44	774.173	772.257	960.691	882.136
ENSG00000251484.3	22.6131	42.746	65.8134	68.1171	49.407	46.8534
ENSG00000179902.13	34.7894	21.7353	33.7727	47.5235	59.0139	63.0097
ENSG00000116299.17	13.046	15.2147	39.8344	40.395	63.1311	45.2378
ENSG00000031698.13	11608.3	12892.6	10637.5	10453.6	5303.02	6103.87
ENSG00000143126.8	2287.4	2643.01	2958.14	3482.68	3654.74	3585.09
ENSG00000134222.16	1236.76	1407	2228.13	2346.08	952.457	1016.23
ENSG00000221986.7	10.4368	9.41861	7.79369	7.92059	9.60691	14.5407
ENSG00000134243.12	14004.5	16296.4	12976.5	12698.3	11673.8	11947.6
ENSG00000143106.13	3374.57	3560.96	4523.8	4335.73	2434.67	2782.12
ENSG00000143028.9	3.47894	4.34705	0	1.58412	12.3517	29.0814
ENSG00000162650.16	251.353	241.261	270.181	322.368	201.745	187.414
ENSG00000174151.15	961.057	1062.13	1238.33	1242.74	907.167	956.455
ENSG00000181754.7	217.434	255.027	287.501	297.814	373.297	332.821
ENSG00000156097.12	24.3526	18.1127	26.8449	33.2665	48.0346	45.2378
ENSG00000065135.12	3717.25	3694.27	3277.68	2845.08	2768.16	2387.91
ENSG00000206832.1	11.3065	0.724509	0.865966	0	0	0
ENSG00000134183.12	226.131	255.027	167.131	186.134	277.228	219.726
ENSG00000116337.19	1563.78	1748.96	1786.49	2091.83	1483.58	1696.42
ENSG00000235045.2	5.21841	7.96959	0.865966	1.58412	10.9793	0
ENSG00000168765.17	672.305	657.854	759.452	774.634	517.401	547.7
ENSG00000213366.13	27.8315	16.6637	19.0512	19.8015	23.3311	17.772
ENSG00000134201.12	31.3104	35.5009	25.113	13.465	26.0759	30.697
ENSG00000241720.2	231.349	220.975	82.2667	105.344	189.393	179.335
ENSG00000134202.11	1442.89	1342.51	849.512	778.594	1414.96	1366.83
ENSG00000198758.11	2229.13	2112.67	1851.43	1928.66	2028.43	2181.11
ENSG00000224927.2	6.08814	2.89803	0	6.33647	15.0966	6.46254
ENSG00000228420.1	4.34867	2.17353	1.73193	0	2.74483	3.23127
ENSG00000235005.1	2.6092	0	2.5979	3.16824	6.86208	3.23127
ENSG00000261055.1	0	1.44902	0	2.37618	5.48966	6.46254
ENSG00000184371.14	186.123	142.004	373.231	464.939	477.601	576.781
ENSG00000168710.18	7644.1	7968.87	6880.1	6381.62	4427.41	4812.97
ENSG00000143093.15	2368.29	2330.02	2713.94	2905.27	2060	2017.93
ENSG00000258634.3	466.178	510.054	554.218	534.64	436.428	563.856
ENSG00000156150.9	1.73947	8.6941	8.65966	12.6729	10.9793	16.1563
ENSG00000258673.1	0	2.17353	0.865966	1.58412	4.11725	3.23127
ENSG00000197106.7	8.69735	2.89803	0	0	5.48966	11.3094
ENSG00000224965.1	13.9158	2.17353	12.9895	13.465	17.8414	6.46254
ENSG00000116396.15	2519.62	2717.63	2989.31	3276.75	3030.29	3410.6
ENSG00000227963.1	20.0039	31.8784	37.2365	39.6029	19.2138	43.6221
ENSG00000162775.16	4273.88	4108.69	3608.48	4168.61	3856.49	3778.97
ENSG00000224699.9	778.412	833.909	685.845	696.22	595.629	623.635
ENSG00000168679.18	1509.86	1291.07	998.458	866.512	1096.56	920.911
ENSG00000273373.1	707.094	566.566	427.787	425.336	402.118	408.755
ENSG00000134248.14	1124.57	1351.93	1605.5	1581.74	1185.77	1147.1
ENSG00000143125.6	3.47894	6.52058	5.19579	2.37618	10.9793	8.07817
ENSG00000283999.1	210.476	228.945	286.635	327.12	258.014	310.202
ENSG00000240194.7	166.119	179.678	254.594	313.655	204.49	266.58
ENSG00000235407.1	698.397	688.283	816.606	1059.77	812.47	731.882
ENSG00000143105.7	0	1.44902	1.73193	1.58412	2.74483	6.46254
ENSG00000177301.16	26.092	2.89803	12.1235	1.58412	19.2138	3.23127
ENSG00000143119.14	20.0039	15.2147	3.46386	7.92059	35.6828	32.3127
ENSG00000261654.1	62.6209	29.7049	76.205	38.0188	78.2277	116.326
ENSG00000232811.1	42.617	49.2666	64.0815	41.9791	101.559	116.326
ENSG00000121931.16	1532.47	1381.64	1357.83	1318.78	1837.66	1572.01
ENSG00000273010.1	66.0998	72.4509	70.1432	71.2853	87.8346	58.1628
ENSG00000156171.15	1483.77	1373.67	1119.69	1197.59	1209.1	1248.89
ENSG00000134255.14	1310.69	1292.52	1261.71	1152.45	1261.25	1269.89
ENSG00000162777.17	1520.3	1906.18	2070.52	1939.75	1515.15	1591.4
ENSG00000064886.14	50.4446	44.9195	46.7621	41.1871	56.2691	64.6254
ENSG00000173947.14	69.5788	68.8283	72.7411	41.1871	60.3863	51.7003
ENSG00000227179.6	0	0	6.92773	0	2.74483	0
ENSG00000085465.13	46.9657	71.7263	47.6281	58.6124	134.497	137.329
ENSG00000260948.1	26.9618	36.2254	19.9172	19.0094	64.5036	42.0065
ENSG00000233337.1	31.3104	52.8891	45.0302	25.3459	41.1725	75.9348
ENSG00000243960.1	29.571	28.9803	12.9895	22.1777	20.5862	45.2378
ENSG00000116455.14	1529.86	1796.78	2518.23	2593.2	1226.94	1357.13
ENSG00000199890.1	18.2644	12.3166	16.4533	15.8412	24.7035	22.6189
ENSG00000116459.11	5800.26	5943.87	6040.11	5704.41	3942.95	4073.01
ENSG00000143110.12	29.571	27.5313	28.5769	19.0094	57.6415	46.8534
ENSG00000121933.19	13.9158	6.52058	9.52562	13.465	13.7242	22.6189
ENSG00000282608.2	12.1763	0	3.46386	0	0	6.46254
ENSG00000116473.14	1904.72	1773.6	1950.15	1767.08	1498.68	1386.21
ENSG00000231346.5	18.2644	8.6941	15.5874	6.33647	4.11725	9.69381
ENSG00000215867.4	84.3643	38.399	55.4218	86.3344	74.1105	127.635
ENSG00000201028.1	7.82761	4.34705	0	6.33647	10.9793	8.07817
ENSG00000197852.12	398.338	396.306	641.681	647.112	765.808	956.455
ENSG00000227811.3	6.95788	0.724509	4.32983	11.0888	15.0966	8.07817
ENSG00000284830.1	13.9158	3.62254	6.92773	15.0491	30.1932	24.2345
ENSG00000064703.12	1054.12	1026.63	1214.95	1162.74	984.022	993.615
ENSG00000171385.10	369.637	283.283	143.75	133.066	509.166	431.374
ENSG00000232558.1	2.6092	2.17353	0.865966	2.37618	9.60691	1.61563
ENSG00000237556.1	22.6131	35.5009	9.52562	16.6332	34.3104	43.6221
ENSG00000231437.3	13.9158	16.6637	17.3193	9.50471	27.4483	16.1563
ENSG00000143079.15	1262.85	1395.4	1116.23	1143.73	1797.86	1727.11
ENSG00000283296.1	9.56708	10.1431	4.32983	10.2968	28.8207	27.4658
ENSG00000134245.18	162.64	178.229	143.75	122.769	349.966	344.13
ENSG00000273483.1	6.95788	4.34705	0	4.75235	13.7242	6.46254
ENSG00000007341.19	680.132	799.133	745.596	759.585	765.808	714.11
ENSG00000116489.13	7476.24	7326.96	7185.78	6458.45	4905.01	4480.15
ENSG00000235299.2	45.2262	47.8176	42.4323	41.1871	41.1725	29.0814
ENSG00000252750.1	18.2644	8.6941	11.2576	3.96029	9.60691	6.46254
ENSG00000155363.18	5433.23	5700.43	5833.14	6200.24	5168.52	5737.12
ENSG00000225075.1	15.6552	23.9088	19.9172	32.4744	39.8001	48.469
ENSG00000155366.17	2482.22	3002.36	5367.26	5055.71	2614.45	2833.82
ENSG00000155367.15	37.3986	86.941	83.9987	163.956	96.0691	77.5504
ENSG00000261595.1	10.4368	8.6941	6.92773	4.75235	10.9793	6.46254
ENSG00000184599.13	1.73947	2.89803	0	5.54441	6.86208	8.07817
ENSG00000215866.8	78.2761	85.492	63.2155	76.8297	98.814	71.0879
ENSG00000224167.2	10.4368	7.24509	2.5979	10.2968	0	12.9251
ENSG00000228040.1	3.47894	0	0.865966	0	15.0966	0
ENSG00000155380.12	9100.03	10447.4	9370.61	8900.37	6499.76	5824.36
ENSG00000229020.4	70.4485	56.5117	68.4113	76.8297	118.028	43.6221
ENSG00000226419.8	900.175	968.668	543.826	561.57	551.711	665.641
ENSG00000287807.1	40.8775	31.8784	28.5769	21.3856	20.5862	17.772
ENSG00000238198.2	131.33	113.023	65.8134	34.8506	113.911	88.8599
ENSG00000198799.12	2900.56	3045.83	2369.28	2365.88	3498.29	3405.76
ENSG00000233839.1	3.47894	2.17353	0.865966	1.58412	2.74483	3.23127
ENSG00000236887.1	8.69735	4.34705	5.19579	1.58412	0	0
ENSG00000081026.19	3170.18	3073.37	2852.49	3013.78	3311.64	3433.22
ENSG00000232499.2	78.2761	53.6136	42.4323	46.7315	53.5242	63.0097
ENSG00000238256.1	0.869735	2.89803	6.92773	6.33647	6.86208	12.9251
ENSG00000116793.16	752.32	764.357	876.357	1127.89	871.484	922.527
ENSG00000232450.1	39.1381	54.3381	28.5769	78.4138	86.4622	51.7003
ENSG00000081019.13	1490.73	1462.78	1453.96	1364.72	1482.21	1534.85
ENSG00000231128.6	3.47894	3.62254	3.46386	8.71265	1.37242	0
ENSG00000134242.16	0	0.724509	1.73193	0.792059	4.11725	4.8469
ENSG00000226167.1	11.3065	7.96959	6.06176	4.75235	19.2138	11.3094
ENSG00000188761.13	10.4368	5.79607	1.73193	4.75235	6.86208	17.772
ENSG00000134262.13	387.902	485.421	493.6	535.432	344.476	369.98
ENSG00000118655.7	566.197	553.525	762.05	753.248	488.58	633.329
ENSG00000235527.7	5.21841	6.52058	33.7727	21.3856	23.3311	22.6189
ENSG00000163349.22	5201.88	5434.54	5465.98	5103.24	5735.33	5287.97
ENSG00000116774.12	2397.86	2639.38	2668.04	2739.73	2810.71	2809.59
ENSG00000282048.1	1.73947	4.34705	5.19579	1.58412	2.74483	0
ENSG00000232895.2	0.869735	2.89803	1.73193	0	2.74483	12.9251
ENSG00000271419.1	0.869735	8.6941	6.92773	2.37618	20.5862	11.3094
ENSG00000197323.12	3830.31	3432	3026.55	2840.32	3022.06	2825.74
ENSG00000226984.1	46.9657	53.6136	25.979	36.4347	63.1311	33.9283
ENSG00000225650.2	54.7933	52.1646	18.1853	20.5935	38.4276	16.1563
ENSG00000201114.1	7.82761	14.4902	11.2576	6.33647	10.9793	4.8469
ENSG00000236480.1	5.21841	5.79607	6.92773	2.37618	21.9587	16.1563
ENSG00000116752.6	751.451	687.559	762.05	721.566	426.821	421.681
ENSG00000175984.15	30.4407	28.9803	46.7621	35.6427	53.5242	75.9348
ENSG00000213281.5	4302.58	4410.81	4704.79	4287.42	3499.66	3533.39
ENSG00000009307.16	27684.5	27704.5	22143.6	20621.3	18903.7	18172.7
ENSG00000201900.1	16.525	15.2147	13.8555	15.0491	5.48966	17.772
ENSG00000052723.12	1671.63	1375.12	1446.16	1152.45	1161.06	1038.85
ENSG00000134198.10	186.123	187.648	150.678	114.056	133.124	93.7068
ENSG00000233730.1	0	0.724509	4.32983	4.75235	1.37242	0
ENSG00000173218.15	2363.07	3150.89	3578.17	3560.3	3086.56	3140.79
ENSG00000118729.12	8.69735	4.34705	0	0	2.74483	0
ENSG00000163393.13	38.2683	27.5313	12.1235	49.1077	52.1518	27.4658
ENSG00000173212.4	78.2761	63.0322	106.514	99.7994	148.221	166.41
ENSG00000163399.16	20447.5	24655	23850.4	25378.4	17760.4	18103.2
ENSG00000203865.11	886.26	720.162	633.887	788.099	929.126	1017.85
ENSG00000233154.6	23.4828	19.5617	12.1235	16.6332	53.5242	24.2345
ENSG00000230381.2	1.73947	3.62254	4.32983	0	16.469	12.9251
ENSG00000224950.2	35.6591	19.5617	17.3193	22.9697	24.7035	64.6254
ENSG00000286276.1	4.34867	7.24509	5.19579	7.12853	4.11725	17.772
ENSG00000116815.16	240.916	218.077	290.099	247.914	231.938	235.883
ENSG00000177173.5	73.0577	55.0627	67.5453	89.5027	79.6001	63.0097
ENSG00000143061.18	5667.19	7067.58	7535.63	8357.81	8207.05	8273.66
ENSG00000134247.10	1801.22	2056.16	2489.65	2546.47	2216.45	2124.56
ENSG00000134256.12	17.3947	13.7657	19.9172	19.8015	38.4276	37.1596
ENSG00000236137.1	17.3947	19.5617	11.2576	19.0094	5.48966	30.697
ENSG00000116830.12	3790.3	3834.1	3610.21	3629.21	1911.78	2171.41
ENSG00000215930.1	13.9158	9.41861	4.32983	7.12853	5.48966	9.69381
ENSG00000134253.10	327.02	395.582	435.581	423.752	373.297	389.368
ENSG00000134258.17	0.869735	1.44902	0	8.71265	2.74483	0
ENSG00000271427.1	0	7.96959	20.7832	4.75235	16.469	12.9251
ENSG00000198162.12	2808.37	2703.87	2429.9	2570.23	2521.13	2426.68
ENSG00000279513.1	14.7855	4.34705	12.1235	11.0888	6.86208	9.69381
ENSG00000183508.5	66.0998	71.0018	94.3903	83.1662	214.097	213.264
ENSG00000228217.1	2.6092	4.34705	0	1.58412	0	0
ENSG00000196505.11	2122.15	2041.67	1787.35	1452.64	1705.91	1499.31
ENSG00000065183.16	3051.9	3170.45	2883.67	2876.76	2259	2198.88
ENSG00000155761.14	30.4407	8.6941	19.0512	17.4253	24.7035	38.7752
ENSG00000092607.15	15.6552	1.44902	6.92773	3.16824	8.2345	12.9251
ENSG00000116874.12	1238.5	1207.76	995.861	830.078	698.56	733.498
ENSG00000224238.2	33.9196	60.8587	25.113	34.8506	26.0759	21.0032
ENSG00000223575.2	6.95788	7.24509	1.73193	7.12853	8.2345	6.46254
ENSG00000236804.1	19.1342	17.3882	6.92773	11.8809	8.2345	3.23127
ENSG00000231365.6	1793.39	1683.03	1334.45	1418.58	2049.02	1992.08
ENSG00000227056.2	46.0959	44.195	25.979	28.5141	35.6828	21.0032
ENSG00000227712.2	17.3947	18.8372	6.06176	10.2968	27.4483	30.697
ENSG00000232650.6	2.6092	1.44902	0	1.58412	0	9.69381
ENSG00000116882.15	0	4.34705	0	0	6.86208	1.61563
ENSG00000232780.2	8.69735	2.89803	3.46386	6.33647	6.86208	3.23127
ENSG00000235595.1	7.82761	5.07156	1.73193	0	2.74483	1.61563
ENSG00000187481.2	0.869735	7.24509	6.92773	0	4.11725	11.3094
ENSG00000203857.10	669.696	755.662	940.439	855.424	887.953	970.996
ENSG00000226443.3	2.6092	0	6.92773	6.33647	8.2345	6.46254
ENSG00000249798.1	0	1.44902	1.73193	0	8.2345	6.46254
ENSG00000239873.2	1.73947	2.89803	1.73193	0	8.2345	6.46254
ENSG00000203855.7	5.21841	5.07156	3.46386	6.33647	24.7035	19.3876
ENSG00000240244.3	6.08814	2.89803	22.5151	11.8809	19.2138	54.9316
ENSG00000260941.1	0	5.79607	20.7832	4.75235	27.4483	58.1628
ENSG00000198857.3	31.3104	23.1843	26.8449	30.8903	130.38	105.016
ENSG00000143067.5	289.622	376.02	557.682	470.483	736.987	622.019
ENSG00000092621.13	29342.2	35013.3	30091.4	30579	17026.2	22187.5
ENSG00000134240.12	51.3143	36.2254	19.0512	22.9697	5.48966	17.772
ENSG00000134193.15	98.28	110.85	205.234	190.886	30.1932	54.9316
ENSG00000215864.6	1.73947	7.24509	0	6.33647	12.3517	0
ENSG00000134249.7	0	2.89803	0	0	2.74483	6.46254
ENSG00000134250.20	13536.5	15684.9	16917.5	17755.6	14863.3	14949.5
ENSG00000265808.4	2928.4	3220.44	2539.88	2277.17	2578.77	2229.58
ENSG00000223804.5	6.08814	16.6637	6.92773	5.54441	2.74483	12.9251
ENSG00000270231.4	856.689	875.931	859.038	943.342	948.339	1058.24
ENSG00000270392.2	84.3643	111.574	77.9369	104.552	120.773	117.941
ENSG00000275131.3	741.884	676.691	581.929	575.827	1023.82	985.537
ENSG00000286106.1	12.1763	6.52058	5.19579	7.92059	5.48966	14.5407
ENSG00000273136.7	731.447	657.129	582.795	670.082	911.284	1045.32
ENSG00000287979.1	13.9158	13.7657	23.3811	30.8903	52.1518	53.3159
ENSG00000281741.2	1.73947	0	3.46386	9.50471	1.37242	3.23127
ENSG00000226067.7	3.47894	1.44902	18.1853	9.50471	2.74483	9.69381
ENSG00000277610.1	6.08814	5.07156	6.06176	3.96029	10.9793	4.8469
ENSG00000188610.12	8.69735	10.1431	13.8555	15.0491	8.2345	0
ENSG00000171943.12	15.6552	4.34705	1.73193	0	8.2345	6.46254
ENSG00000277702.1	30.4407	10.1431	23.3811	28.5141	20.5862	22.6189
ENSG00000206737.1	1.73947	2.89803	5.19579	1.58412	8.2345	3.23127
ENSG00000263513.5	3.47894	1.44902	3.46386	1.58412	0	0
ENSG00000270872.2	3.47894	1.44902	0	0	0	6.46254
ENSG00000232527.8	5.21841	10.1431	12.1235	7.92059	5.48966	3.23127
ENSG00000207205.1	12.1763	31.1539	26.8449	30.0982	39.8001	24.2345
ENSG00000233586.1	6.95788	2.17353	6.92773	12.6729	4.11725	3.23127
ENSG00000266338.6	2259.57	2135.85	1906.86	1982.52	1786.89	1937.15
ENSG00000227212.3	11.3065	13.0412	11.2576	17.4253	17.8414	16.1563
ENSG00000224363.2	20.0039	8.6941	7.79369	11.8809	6.86208	16.1563
ENSG00000196369.11	324.411	345.591	336.861	369.892	310.166	263.348
ENSG00000271644.1	1.73947	0.724509	0.865966	0.792059	2.74483	4.8469
ENSG00000215784.6	169.598	154.32	176.657	179.797	93.3243	122.788
ENSG00000272419.6	209.606	214.455	107.38	102.968	150.966	164.795
ENSG00000281571.2	40.8775	26.0823	27.7109	20.5935	23.3311	12.9251
ENSG00000223612.3	1.73947	0	5.19579	0	2.74483	0
ENSG00000276216.1	9.56708	7.96959	15.5874	18.2174	26.0759	46.8534
ENSG00000236140.1	0	4.34705	6.06176	2.37618	9.60691	16.1563
ENSG00000162825.16	900.175	845.502	650.34	791.267	885.208	896.677
ENSG00000234367.1	95.6708	81.8695	76.205	86.3344	89.207	108.247
ENSG00000286620.1	10.4368	7.24509	10.3916	1.58412	2.74483	16.1563
ENSG00000270722.1	86.1037	99.9822	154.142	234.449	211.352	171.257
ENSG00000275064.1	6.95788	14.4902	19.9172	10.2968	17.8414	22.6189
ENSG00000272150.5	60.8814	93.4616	62.3495	52.2759	100.186	88.8599
ENSG00000117262.19	1035.85	1042.57	956.026	984.529	763.063	780.351
ENSG00000174827.14	5257.55	4682.5	3240.44	3038.34	5674.94	5672.49
ENSG00000117281.16	146.985	128.963	149.812	148.115	303.304	294.045
ENSG00000265491.5	2591.81	2871.23	3780.81	3568.23	3210.08	3423.53
ENSG00000186141.9	2951.01	2884.27	3928.02	4068.01	2234.29	2546.24
ENSG00000186364.12	109.587	123.166	118.637	122.769	135.869	190.645
ENSG00000131788.16	1022.81	1062.85	1393.34	1500.16	1258.51	1428.22
ENSG00000198483.13	23.4828	26.0823	53.6899	34.0585	17.8414	32.3127
ENSG00000143127.13	15.6552	11.5921	20.7832	15.0491	85.0898	101.785
ENSG00000131779.11	614.033	635.394	585.393	643.944	419.959	453.993
ENSG00000265241.7	1923.85	2096	2340.71	1944.5	1266.74	1331.28
ENSG00000211451.12	27.8315	32.6029	40.7004	30.8903	30.1932	48.469
ENSG00000234222.6	7.82761	3.62254	4.32983	5.54441	9.60691	6.46254
ENSG00000271601.4	126.981	113.748	124.699	118.809	97.4415	132.482
ENSG00000272031.3	26.092	18.1127	22.5151	34.8506	86.4622	74.3192
ENSG00000121851.13	23.4828	28.9803	12.1235	14.2571	27.4483	22.6189
ENSG00000265972.6	7051.81	6401.03	5026.06	4757.11	10980.7	10912
ENSG00000168509.20	6.08814	7.24509	0.865966	1.58412	19.2138	12.9251
ENSG00000287190.1	14.7855	28.2558	21.6491	30.0982	21.9587	38.7752
ENSG00000233396.8	40.0078	47.0931	65.8134	38.0188	52.1518	50.0847
ENSG00000271425.9	513.143	423.838	350.716	460.978	511.911	601.016
ENSG00000264343.6	24.3526	30.4294	24.247	16.6332	35.6828	45.2378
ENSG00000277406.2	13.9158	20.2862	10.3916	19.8015	34.3104	29.0814
ENSG00000273768.1	16.525	12.3166	27.7109	28.5141	17.8414	21.0032
ENSG00000287978.1	13.9158	10.1431	25.113	7.92059	15.0966	0
ENSG00000274428.1	5.21841	1.44902	0.865966	8.71265	1.37242	9.69381
ENSG00000276975.3	13.046	1.44902	0.865966	2.37618	12.3517	9.69381
ENSG00000268043.7	1284.6	1141.83	1078.99	1170.66	1574.16	1439.53
ENSG00000244371.2	11.3065	31.1539	17.3193	30.0982	43.9173	35.544
ENSG00000230832.3	0	3.62254	0	4.75235	12.3517	4.8469
ENSG00000286172.1	6.08814	17.3882	23.3811	8.71265	16.469	12.9251
ENSG00000131791.8	3236.28	3268.98	2517.36	2293.8	2829.92	2977.61
ENSG00000180867.11	93.9313	99.9822	80.5348	130.69	109.793	142.176
ENSG00000237188.5	2.6092	0	1.73193	0.792059	8.2345	3.23127
ENSG00000131781.13	109.587	79.6959	58.0197	60.1965	144.104	134.098
ENSG00000226015.2	22.6131	19.5617	15.5874	14.2571	21.9587	42.0065
ENSG00000236806.1	0.869735	0	1.73193	0	13.7242	9.69381
ENSG00000131778.19	153.943	115.197	81.4008	118.017	109.793	87.2442
ENSG00000278811.4	144.376	120.993	117.771	102.176	123.517	138.945
ENSG00000213226.4	1.73947	11.5921	6.92773	9.50471	16.469	9.69381
ENSG00000272443.1	28.7012	5.07156	0	3.16824	5.48966	12.9251
ENSG00000116128.11	1849.93	1969.94	2111.22	2203.51	2403.1	2534.93
ENSG00000162836.12	2098.67	2009.79	1591.64	1725.1	1961.18	2022.77
ENSG00000265107.3	25.2223	51.4401	19.0512	9.50471	10.9793	9.69381
ENSG00000188092.15	478.354	510.054	494.466	478.404	452.897	549.316
ENSG00000215859.9	191.342	170.26	135.091	194.054	201.745	134.098
ENSG00000274372.5	68.709	59.4097	70.1432	82.3741	108.421	95.3224
ENSG00000206791.1	6.95788	12.3166	9.52562	9.50471	6.86208	12.9251
ENSG00000206585.1	9.56708	14.4902	22.5151	20.5935	10.9793	16.1563
ENSG00000229828.2	1.73947	4.34705	7.79369	1.58412	5.48966	0
ENSG00000263956.6	1348.96	1135.3	988.067	1074.03	1329.87	1244.04
ENSG00000225080.1	55.663	55.0627	38.9685	57.0282	61.7587	87.2442
ENSG00000198658.4	32.1802	56.5117	69.2773	63.3647	56.2691	64.6254
ENSG00000227733.10	0	7.24509	2.5979	2.37618	1.37242	3.23127
ENSG00000199879.1	15.6552	14.4902	23.3811	20.5935	17.8414	19.3876
ENSG00000234283.1	1.73947	0	3.46386	0	5.48966	6.46254
ENSG00000228626.1	4.34867	3.62254	5.19579	2.37618	4.11725	0
ENSG00000274020.4	172.207	184.75	139.42	118.809	200.373	185.798
ENSG00000238107.1	8.69735	5.79607	0.865966	4.75235	1.37242	8.07817
ENSG00000224481.3	15.6552	9.41861	11.2576	1.58412	24.7035	17.772
ENSG00000283676.1	2.6092	2.89803	6.92773	16.6332	16.469	8.07817
ENSG00000278596.1	1.73947	1.44902	4.32983	0.792059	9.60691	4.8469
ENSG00000238825.1	2.6092	2.89803	8.65966	2.37618	6.86208	4.8469
ENSG00000231551.8	257.441	198.515	187.049	148.907	312.911	282.736
ENSG00000201183.1	1.73947	3.62254	12.1235	7.92059	2.74483	3.23127
ENSG00000225871.2	73.9274	55.7872	53.6899	54.6521	43.9173	21.0032
ENSG00000280649.2	56.5327	45.644	79.6688	30.0982	68.6208	29.0814
ENSG00000274210.1	38.2683	34.7764	66.6794	44.3553	89.207	77.5504
ENSG00000270629.6	661.868	612.934	395.746	556.025	855.015	731.882
ENSG00000178104.19	5215.8	5394.69	4827.76	4736.51	5353.79	5520.62
ENSG00000269713.7	2163.03	2221.34	1883.48	1706.09	1705.91	1866.06
ENSG00000274265.5	187.863	170.984	139.42	163.164	175.669	159.948
ENSG00000215861.6	53.9235	26.0823	28.5769	28.5141	59.0139	33.9283
ENSG00000286219.1	196.56	168.81	124.699	99.0074	260.759	264.964
ENSG00000271383.7	26.092	31.8784	25.979	26.93	42.5449	11.3094
ENSG00000277147.6	26.9618	14.4902	13.8555	14.2571	15.0966	22.6189
ENSG00000275557.1	26.092	11.5921	21.6491	13.465	13.7242	14.5407
ENSG00000206828.1	0	0	6.06176	10.2968	9.60691	14.5407
ENSG00000275229.1	6.95788	2.89803	0	4.75235	0	3.23127
ENSG00000150337.13	1.73947	2.89803	8.65966	7.92059	49.407	22.6189
ENSG00000203814.6	7413.62	10679.3	18967.2	20266.4	6477.8	7482
ENSG00000233030.2	5.21841	1.44902	4.32983	0	42.5449	56.5472
ENSG00000183598.4	2677.04	3876.85	6949.37	7289.32	2031.18	2248.96
ENSG00000270882.2	24.3526	48.5421	47.6281	34.8506	24.7035	50.0847
ENSG00000203811.1	20.8736	28.9803	31.1748	33.2665	13.7242	14.5407
ENSG00000203812.2	73.0577	78.2469	120.369	186.926	31.5656	51.7003
ENSG00000220323.4	194.821	226.047	171.461	138.61	332.125	324.742
ENSG00000261716.2	1256.77	1101.25	727.411	871.265	1756.69	1728.73
ENSG00000272196.2	20.0039	32.6029	49.36	63.3647	30.1932	22.6189
ENSG00000203852.3	1.73947	11.5921	10.3916	22.1777	5.48966	0
ENSG00000270276.2	19.1342	15.9392	29.4428	33.2665	19.2138	29.0814
ENSG00000184678.10	2390.03	2906.73	4764.54	4986.01	1797.86	1720.65
ENSG00000184260.6	16502.3	21446.2	35904.7	36441	11702.6	13096.3
ENSG00000184270.6	2056.92	2494.48	4322.03	4449.79	1294.19	1546.16
ENSG00000178096.9	149.594	226.771	283.171	247.914	164.69	224.573
ENSG00000159164.10	40.0078	26.0823	20.7832	41.9791	129.007	80.7817
ENSG00000143368.10	1895.15	2328.57	3355.62	3172.99	1692.19	1840.21
ENSG00000014914.21	90.4524	50.7156	106.514	111.68	157.828	168.026
ENSG00000264522.6	1836.01	1816.34	1990.86	2013.41	2879.33	2719.11
ENSG00000285184.3	46.9657	38.399	11.2576	27.7221	26.0759	22.6189
ENSG00000223945.2	4.34867	10.1431	6.92773	3.16824	0	6.46254
ENSG00000136631.15	1471.59	1397.58	1385.55	1314.03	1058.13	1025.93
ENSG00000023902.14	108.717	95.6351	207.832	278.805	209.98	219.726
ENSG00000285554.1	0	5.79607	0	1.58412	0	0
ENSG00000143401.15	1957.77	1815.62	1660.92	1351.25	949.712	832.052
ENSG00000118298.12	64.3604	99.2577	109.112	94.255	130.38	192.26
ENSG00000117362.13	3533.73	4293.44	5607.13	5499.27	3466.72	4043.93
ENSG00000118292.9	23.4828	17.3882	18.1853	19.0094	20.5862	19.3876
ENSG00000159208.16	84.3643	82.594	77.9369	76.8297	89.207	153.485
ENSG00000266472.6	323.541	242.71	231.213	339.001	209.98	243.961
ENSG00000117360.13	3316.3	2990.05	2755.5	2922.7	2484.07	2806.36
ENSG00000163125.15	3484.16	3602.26	3653.51	3639.51	3734.34	3428.38
ENSG00000143374.17	1532.47	1721.43	2403.05	2357.96	1287.33	1308.66
ENSG00000143369.15	52.1841	68.1038	58.0197	107.72	67.2484	77.5504
ENSG00000228126.1	7.82761	25.3578	24.247	19.0094	23.3311	12.9251
ENSG00000237781.3	19.1342	21.7353	22.5151	38.0188	26.0759	54.9316
ENSG00000143382.15	334.848	370.948	419.993	498.205	437.801	411.987
ENSG00000264553.1	0.869735	3.62254	2.5979	3.96029	0	8.07817
ENSG00000203804.5	29.571	62.3077	46.7621	44.3553	59.0139	71.0879
ENSG00000143384.14	9702.76	10056.9	11048.9	9998.95	10128.4	10049.2
ENSG00000277452.1	26.092	32.6029	9.52562	17.4253	26.0759	48.469
ENSG00000274963.1	46.0959	24.6333	28.5769	32.4744	60.3863	64.6254
ENSG00000253047.1	0.869735	1.44902	0.865966	0.792059	6.86208	12.9251
ENSG00000143420.19	4279.09	4340.53	4588.75	4342.86	3868.84	4166.72
ENSG00000276103.1	6.95788	5.07156	0.865966	1.58412	9.60691	12.9251
ENSG00000143457.11	982.8	985.332	1165.59	1077.2	1192.63	1258.58
ENSG00000163131.11	80.0156	40.5725	54.5558	42.7712	43.9173	72.7035
ENSG00000143387.14	260.92	199.24	169.729	179.005	374.67	269.811
ENSG00000224690.2	9.56708	2.89803	7.79369	3.16824	9.60691	3.23127
ENSG00000143437.21	3074.51	3295.79	3555.66	3575.35	3653.37	3598.02
ENSG00000283324.1	1.73947	0	3.46386	0	0	9.69381
ENSG00000143379.12	2746.62	2859.64	2716.53	2628.84	2823.06	3047.09
ENSG00000143418.20	10056.7	11577.6	11771.9	12614.3	10186.1	11261
ENSG00000231073.1	54.7933	44.195	137.689	102.176	75.4829	119.557
ENSG00000143412.10	4119.06	4328.21	3457.8	3327.44	3284.19	3381.52
ENSG00000143409.15	1333.3	1277.31	1248.72	1224.52	1467.11	1607.56
ENSG00000143363.17	1495.07	1444.67	1633.21	1527.09	1629.06	1807.89
ENSG00000163141.20	68.709	89.8391	90.9264	92.6709	189.393	219.726
ENSG00000143443.10	230.48	320.233	424.323	356.427	325.263	365.133
ENSG00000197622.13	4026	4549.19	4428.55	4677.11	3630.04	3877.52
ENSG00000213190.4	101.759	118.819	113.442	83.9582	86.4622	100.169
ENSG00000143458.12	335.718	272.415	262.388	354.05	356.828	342.514
ENSG00000261168.1	0	0	4.32983	0	8.2345	6.46254
ENSG00000143434.16	69.5788	63.0322	71.8752	121.185	149.593	132.482
ENSG00000163154.6	14.7855	19.5617	25.113	17.4253	19.2138	17.772
ENSG00000163156.12	499.228	546.279	818.338	693.844	349.966	442.684
ENSG00000163155.12	219.173	278.211	195.708	218.608	142.731	124.404
ENSG00000163157.15	79.1458	49.9911	81.4008	71.2853	139.986	106.632
ENSG00000163159.14	2099.54	2330.02	3363.41	3247.44	1638.66	1911.3
ENSG00000143398.20	6960.49	7751.52	8364.36	8464.73	8292.14	9105.71
ENSG00000159352.16	5888.1	6614.76	8621.55	8556.61	5298.9	5879.29
ENSG00000232671.6	13.9158	8.6941	25.979	27.7221	31.5656	14.5407
ENSG00000143373.18	3490.24	3934.08	5100.54	5377.29	4052.74	4770.97
ENSG00000143393.16	3523.29	3971.03	5395.83	5441.44	4004.71	4725.73
ENSG00000265753.2	17.3947	12.3166	15.5874	11.8809	13.7242	14.5407
ENSG00000273481.1	0	5.07156	10.3916	3.16824	9.60691	6.46254
ENSG00000143390.18	1357.66	1350.48	1484.27	1554.81	1803.35	1961.38
ENSG00000237976.1	2.6092	4.34705	9.52562	0	12.3517	1.61563
ENSG00000143416.21	1207.19	1149.07	1053.88	1127.1	918.146	1122.87
ENSG00000159377.11	9888.88	11251.6	15245.3	15787.3	8998.93	10191.4
ENSG00000143442.22	8473.82	8781.77	8562.67	8524.14	9654.95	9566.17
ENSG00000238711.1	19.1342	21.7353	14.7214	18.2174	13.7242	27.4658
ENSG00000143375.15	13703.5	13696.8	11823.9	12707.8	10784.4	10065.4
ENSG00000143367.16	2635.3	2992.94	3851.82	3896.93	4128.23	4316.97
ENSG00000232536.1	86.9735	94.9106	69.2773	71.2853	111.166	155.101
ENSG00000207606.1	21.7434	16.6637	21.6491	22.9697	54.8966	61.3941
ENSG00000223861.1	67.8393	65.9303	102.184	108.512	177.042	180.951
ENSG00000143376.14	7556.25	8052.19	6137.96	5565.8	5997.46	6153.95
ENSG00000250734.2	15.6552	15.9392	2.5979	7.92059	8.2345	11.3094
ENSG00000206635.1	10.4368	5.07156	4.32983	3.16824	17.8414	6.46254
ENSG00000159409.15	463.569	300.671	94.3903	102.176	174.297	216.495
ENSG00000227045.1	4.34867	1.44902	1.73193	0	1.37242	3.23127
ENSG00000178796.13	117.414	84.7675	22.5151	19.0094	26.0759	59.7785
ENSG00000269621.1	15.6552	7.24509	6.06176	0	8.2345	6.46254
ENSG00000236940.1	7.82761	13.0412	5.19579	8.71265	5.48966	9.69381
ENSG00000143436.11	839.294	825.215	1001.92	1036.81	532.497	628.482
ENSG00000143450.18	39.1381	24.6333	49.36	14.2571	52.1518	42.0065
ENSG00000249602.1	10.4368	15.9392	6.92773	3.96029	10.9793	4.8469
ENSG00000182134.16	1163.7	1172.98	1020.97	895.027	986.767	974.227
ENSG00000203288.4	2.6092	11.5921	1.73193	6.33647	8.2345	0
ENSG00000213171.3	0	0	6.92773	3.16824	2.74483	3.23127
ENSG00000143365.19	0	2.89803	6.92773	3.16824	13.7242	3.23127
ENSG00000225556.1	21.7434	15.2147	19.9172	29.3062	12.3517	22.6189
ENSG00000201134.1	0.869735	3.62254	1.73193	1.58412	0	3.23127
ENSG00000234614.1	12.1763	10.8676	15.5874	10.2968	16.469	22.6189
ENSG00000196407.12	10.4368	2.17353	3.46386	3.96029	2.74483	6.46254
ENSG00000159445.13	1012.37	943.31	906.666	865.72	826.194	778.736
ENSG00000285651.1	61.7512	62.3077	52.8239	63.3647	67.2484	84.013
ENSG00000286581.1	3.47894	1.44902	0	1.58412	2.74483	0
ENSG00000223810.2	0.869735	4.34705	1.73193	1.58412	0	0
ENSG00000197747.9	22814	24866.6	27224.2	25801.3	16431.9	18161.3
ENSG00000229021.2	294.84	269.517	151.544	185.342	201.745	224.573
ENSG00000163191.6	1450.72	1610.58	1810.73	1920.74	1124.01	1193.95
ENSG00000232678.2	9.56708	2.89803	0	3.16824	5.48966	3.23127
ENSG00000285818.1	4.34867	4.34705	3.46386	0	2.74483	3.23127
ENSG00000182898.4	15.6552	9.41861	0	0.792059	5.48966	16.1563
ENSG00000159450.12	17.3947	13.0412	5.19579	15.8412	30.1932	19.3876
ENSG00000215853.3	0	0	0	3.16824	2.74483	9.69381
ENSG00000237975.7	99.1497	81.8695	95.2562	84.7503	76.8553	101.785
ENSG00000236427.1	10.4368	9.41861	9.52562	7.92059	23.3311	21.0032
ENSG00000197915.7	114.805	93.4616	95.2562	138.61	109.793	124.404
ENSG00000143631.11	267.009	329.651	368.035	480.78	297.814	285.967
ENSG00000143520.6	20.8736	20.2862	29.4428	26.93	21.9587	43.6221
ENSG00000203786.6	3.47894	0	13.8555	0	5.48966	1.61563
ENSG00000163218.15	1.73947	2.89803	4.32983	2.37618	10.9793	3.23127
ENSG00000163220.11	3.47894	1.44902	1.73193	7.92059	2.74483	0
ENSG00000238279.1	0	5.79607	2.5979	0.792059	17.8414	1.61563
ENSG00000197956.10	559.239	512.228	566.342	598.797	355.456	395.83
ENSG00000196420.7	3.47894	0.724509	2.5979	1.58412	5.48966	0
ENSG00000196154.12	92.1919	99.9822	94.3903	118.809	126.262	116.326
ENSG00000188015.10	19.1342	10.1431	49.36	81.5821	10.9793	16.1563
ENSG00000196754.13	2.6092	11.5921	26.8449	34.0585	8.2345	9.69381
ENSG00000285867.1	18.2644	18.1127	20.7832	19.0094	10.9793	32.3127
ENSG00000188643.11	3035.37	3553.71	5317.03	5303.63	1937.85	2215.03
ENSG00000189334.9	4975.75	5220.08	4180.02	4959.87	3506.52	3698.19
ENSG00000189171.14	343.545	336.172	537.765	590.876	447.408	565.472
ENSG00000160678.12	56.5327	55.0627	133.359	134.65	102.931	138.945
ENSG00000272030.1	5.21841	0	0.865966	4.75235	0	1.61563
ENSG00000160679.13	3446.76	3560.96	3634.46	3587.23	3358.3	3460.69
ENSG00000143553.11	1216.76	1319.33	2105.16	2049.85	1025.19	1248.89
ENSG00000143621.17	15890.9	18141	21572.1	22508.7	11526.9	13065.6
ENSG00000169418.10	5.21841	14.4902	42.4323	41.1871	19.2138	17.772
ENSG00000143624.14	6116.84	6294.53	7940.04	8177.22	7535.94	8210.65
ENSG00000243613.1	0	0	6.06176	6.33647	5.48966	0
[truncated: 30,219 more rows]
