# Supplementary material for: The global succinylation of SARS-CoV-2–infected host cells reveals drug targets
Source: Proc Natl Acad Sci U S A. 2022 Jul 12;119(30):e2123065119. doi: 10.1073/pnas.2123065119 (PMC9335334; doi:10.1073/pnas.2123065119)
Supplement: Supplementary File [file pnas.2123065119.sd04.xlsx]

## Sheet: DatasetS4
Dataset S4. Fold change of total proteins for cluster analysis
Protein	log2Fold change 12/0h (X axis)	log2Fold change 24/0h (Y axis)	Cluster_type*
SRM	0.484098	0.504187	Cluster 2
MAPKAPK2	0.345604	2.66403	Cluster 2
RPS15A	0.391112	0.603359	Cluster 2
ACTBL2	0.218697	0.571112	Cluster 2
GIGYF2	0.282748	0.505186	Cluster 2
CA13	0.488424	0.587432	Cluster 2
NUCKS1	0.469026	0.914455	Cluster 2
CLDN3	1.09138	0.555925	Cluster 3
CRYZL1	0.670674	0.720748	Cluster 3
MYL9	1.38574	0.792963	Cluster 3
HNF1B	0.827689	0.892475	Cluster 3
PGM1	0.507378	0.663575	Cluster 3
ERF	1.16945	0.922372	Cluster 3
CNBP	0.638009	0.518728	Cluster 3
HMGCS1	0.89322	0.590165	Cluster 3
CALCOCO2	0.624934	0.546573	Cluster 3
SQSTM1	1.45553	1.222	Cluster 3
FHL2	1.313	0.83309	Cluster 3
SNX17	1.02812	0.592718	Cluster 3
PEA15	0.632051	0.622712	Cluster 3
PDCD2	2.14911	1.02239	Cluster 3
HKDC1	3.06238	0.632047	Cluster 3
ZNF574	0.639039	0.635471	Cluster 3
NFXL1	1.71588	0.973093	Cluster 3
SRGAP1	1.34035	1.6487	Cluster 3
COMMD1	0.833884	0.867207	Cluster 3
UBR7	1.18049	1.13087	Cluster 3
ZNF579	0.569027	0.769434	Cluster 3
FBXO30	0.772201	0.637625	Cluster 3
ZFAND1	0.808382	0.663928	Cluster 3
STON2	1.11532	0.651607	Cluster 3
PRG4	1.90558	2.21363	Cluster 3
ZNF428	0.559352	0.931201	Cluster 3
RANBP9	0.752074	0.532972	Cluster 3
PAIP2	1.25271	0.790896	Cluster 3
ZYG11B	0.758605	0.648704	Cluster 3
DPH5	0.591287	0.643398	Cluster 3
TOR1AIP2	1.15017	0.647581	Cluster 3
RABEP2	0.886708	0.80762	Cluster 3
GPCPD1	1.00614	0.805125	Cluster 3
MBNL3	0.623424	0.541803	Cluster 3
ZNF629	0.802321	0.69089	Cluster 3
SH3BGRL2	0.561313	0.524836	Cluster 3
MKLN1	2.00622	0.738676	Cluster 3
SLC16A3	-0.650241	-0.408483	Cluster 4
ADCY6	-0.504672	-0.351359	Cluster 4
HTRA2	-0.680827	-0.406868	Cluster 4
PROM1	-0.787248	-0.284285	Cluster 4
LY75	-0.547004	-0.365022	Cluster 4
B3GAT3	-0.853867	-0.428915	Cluster 4
MT-ND4	-1.3569	-0.250454	Cluster 4
GBA	-0.537663	-0.421917	Cluster 4
ICAM1	-0.65313	-0.389685	Cluster 4
DBT	-0.531583	-0.252053	Cluster 4
FBLN1	-0.569643	-0.48635	Cluster 4
PPOX	-0.589602	-0.316691	Cluster 4
LGALS3BP	-0.5302	-0.378663	Cluster 4
PDCD4	-1.72625	-0.429063	Cluster 4
ABHD11	-0.500047	-0.490597	Cluster 4
GPT2	-0.674402	-0.398997	Cluster 4
FAM172A	-0.561812	-0.349161	Cluster 4
SYNE2	-0.600585	-0.425078	Cluster 4
NDRG1	-1.06833	-0.445145	Cluster 4
FAM210B	-0.699281	-0.435707	Cluster 4
TMEM68	-0.614238	-0.351021	Cluster 4
METTL7A	-0.600449	-0.265806	Cluster 4
MRS2	-0.537596	-0.293418	Cluster 4
POLG2	-0.624025	-0.325424	Cluster 4
ERG28	-0.951512	-0.294547	Cluster 4
UBA6	0.140729	0.201713	Cluster 5
SH3PXD2B	0.23407	0.250537	Cluster 5
GTPBP10	-0.243803	-0.186052	Cluster 5
PGP	0.230082	0.265401	Cluster 5
TUBAL3	0.12712	0.268973	Cluster 5
SMCHD1	-0.136078	-0.115999	Cluster 5
METTL15	-0.306521	-0.239769	Cluster 5
PDLIM1	0.390549	0.329288	Cluster 5
ACOT7	0.34354	0.272061	Cluster 5
MYO1C	-0.130736	-0.0990498	Cluster 5
SNAP23	-0.216052	-0.157969	Cluster 5
HAX1	-0.327004	-0.318732	Cluster 5
SMAP	0.13289	0.135074	Cluster 5
NDUFS8	-0.20532	-0.123936	Cluster 5
PSMD11	0.247383	0.175415	Cluster 5
PSMD12	0.169409	0.120212	Cluster 5
ATOX1	0.276229	0.280221	Cluster 5
PGRMC1	-0.411288	-0.238193	Cluster 5
CLIC1	0.250853	0.168859	Cluster 5
EIF3F	0.292985	0.142814	Cluster 5
PDHX	-0.357218	-0.221347	Cluster 5
IPO5	0.269201	0.209148	Cluster 5
IGF2BP3	-0.153178	-0.108882	Cluster 5
AGRN	0.24365	0.287721	Cluster 5
PLOD2	-0.402683	-0.258535	Cluster 5
MPHOSPH10	-0.188024	-0.165692	Cluster 5
DDX3X	0.12425	0.0826541	Cluster 5
PIR	0.327243	0.331145	Cluster 5
PDXK	0.195074	0.123202	Cluster 5
ADAM10	-0.217403	-0.298713	Cluster 5
PRMT5	0.222436	0.252207	Cluster 5
POLR3A	0.206737	0.182032	Cluster 5
PSMA7	0.171834	0.174156	Cluster 5
SCAMP3	-0.122825	-0.193106	Cluster 5
UQCRQ	-0.204202	-0.161493	Cluster 5
SEC16A	0.167146	0.120424	Cluster 5
PFAS	0.276445	0.324614	Cluster 5
ARPC1B	0.127873	0.138774	Cluster 5
ARPC3	0.142787	0.166746	Cluster 5
BET1	-0.355036	-0.261837	Cluster 5
PFDN6	0.13946	0.134779	Cluster 5
WDR46	-0.218177	-0.214439	Cluster 5
NKRF	-0.247295	-0.227444	Cluster 5
OGT	0.216746	0.145462	Cluster 5
PPM1G	0.279405	0.283648	Cluster 5
ABCC4	-0.217838	-0.171255	Cluster 5
RNF113A	0.378328	0.405593	Cluster 5
NDUFS4	-0.129256	-0.134437	Cluster 5
PSMD3	0.158934	0.13525	Cluster 5
PRPF3	-0.116804	-0.179516	Cluster 5
TPD52L2	0.154918	0.192423	Cluster 5
DENR	0.33928	0.345699	Cluster 5
TIMM44	-0.194442	-0.0861593	Cluster 5
PLRG1	-0.146778	-0.15342	Cluster 5
RGS10	0.309509	0.314496	Cluster 5
ACTN4	0.179862	0.0771441	Cluster 5
GSTZ1	-0.422228	-0.300243	Cluster 5
SGTA	0.281597	0.289535	Cluster 5
ENSA	0.316835	0.238261	Cluster 5
MYO1B	-0.134752	-0.146418	Cluster 5
RRP9	-0.135982	-0.17075	Cluster 5
GTPBP6	-0.150883	-0.155034	Cluster 5
NRDC	0.25006	0.261522	Cluster 5
ZNRD2	0.436263	0.21669	Cluster 5
SMARCA5	-0.0766933	-0.0959859	Cluster 5
OPA1	-0.207182	-0.239778	Cluster 5
FADS1	-0.315778	-0.342217	Cluster 5
SNX3	0.494516	0.266041	Cluster 5
NEMF	0.183004	0.252178	Cluster 5
GMDS	0.213955	0.237985	Cluster 5
DIAPH1	0.0844521	0.14029	Cluster 5
PRMT3	0.412755	0.392205	Cluster 5
UGDH	0.190266	0.155475	Cluster 5
MRPS14	-0.139561	-0.165812	Cluster 5
BRD4	-0.235645	-0.190283	Cluster 5
CTSV	-0.224614	-0.378552	Cluster 5
PFDN1	0.185849	0.241886	Cluster 5
WDR1	0.354473	0.261143	Cluster 5
CPNE3	0.278537	0.194177	Cluster 5
HIP1R	-0.269802	-0.27417	Cluster 5
ZC3H11A	-0.267504	-0.22075	Cluster 5
CLUH	0.292201	0.1411	Cluster 5
PHACTR2	0.250164	0.349328	Cluster 5
CNOT3	0.146443	0.120066	Cluster 5
ZPR1	0.378917	0.239186	Cluster 5
TBCA	0.231175	0.20731	Cluster 5
MACROH2A1	-0.196344	-0.164889	Cluster 5
FLNB	0.174648	0.157163	Cluster 5
VPS26A	0.182616	0.226837	Cluster 5
PMPCB	-0.182864	-0.134617	Cluster 5
MED24	-0.0927257	-0.19482	Cluster 5
PSIP1	-0.405197	-0.264658	Cluster 5
ECI2	-0.306266	-0.252339	Cluster 5
CSDE1	0.458957	0.289932	Cluster 5
NUP155	-0.106833	-0.122885	Cluster 5
RP2	-0.250818	-0.258769	Cluster 5
CRTAP	0.352736	0.176516	Cluster 5
EIF3J	0.218112	0.204287	Cluster 5
PSMD10	0.165921	0.15137	Cluster 5
IDH1	-0.0711999	0.166241	Cluster 5
GATB	-0.184613	-0.208877	Cluster 5
ATP5MG	-0.270551	-0.174623	Cluster 5
GLRX3	0.0888592	0.116451	Cluster 5
CIAO1	0.469975	0.311705	Cluster 5
DDAH1	0.138724	0.204138	Cluster 5
MYO1D	-0.108236	-0.0929652	Cluster 5
TMEM63A	-0.33296	-0.161508	Cluster 5
SUN1	-0.375459	-0.465637	Cluster 5
ERLIN2	-0.314855	-0.282588	Cluster 5
PRPF6	-0.082238	-0.158437	Cluster 5
PCF11	0.0626967	0.143106	Cluster 5
GLS	-0.342311	-0.303876	Cluster 5
HEXIM1	0.15178	0.0841388	Cluster 5
GABARAP	0.307343	0.343059	Cluster 5
KIF4A	0.224533	0.134157	Cluster 5
ATE1	0.306357	0.200751	Cluster 5
IPO7	0.238368	0.226474	Cluster 5
AHSA1	0.225683	0.201371	Cluster 5
SEC24A	0.180536	0.206205	Cluster 5
ACSL3	-0.184107	-0.126587	Cluster 5
POLR1A	0.40543	-0.229985	Cluster 5
STAMBP	0.265627	0.257558	Cluster 5
BPNT1	-0.187872	-0.0923197	Cluster 5
DDAH2	0.235377	0.257569	Cluster 5
MBD3	0.174568	0.151475	Cluster 5
ZBED1	0.272328	0.269643	Cluster 5
CYB5A	-0.225004	-0.191501	Cluster 5
LDHA	0.22758	0.303679	Cluster 5
GLUD1	-0.230483	-0.112704	Cluster 5
HPRT1	0.187501	0.160811	Cluster 5
EGFR	0.248237	0.134343	Cluster 5
PGK1	0.128398	0.148993	Cluster 5
LMNA	-0.171081	-0.175226	Cluster 5
APOC3	0.429201	-0.428857	Cluster 5
TFRC	-0.114421	-0.184614	Cluster 5
ALDOA	0.159937	0.256531	Cluster 5
OAT	-0.339514	-0.121449	Cluster 5
GAPDH	0.214014	0.277689	Cluster 5
ATP1A1	-0.104121	-0.0472643	Cluster 5
ATP1B1	-0.334892	-0.196769	Cluster 5
APP	0.17227	-0.163013	Cluster 5
ALDH2	-0.273752	-0.156696	Cluster 5
SLC25A5	-0.157891	-0.110446	Cluster 5
LGALS2	0.188564	0.200754	Cluster 5
PCCA	-0.39888	-0.279502	Cluster 5
PCCB	-0.227688	-0.222047	Cluster 5
RPLP2	0.180344	0.122031	Cluster 5
GLA	-0.374866	-0.462275	Cluster 5
CDK1	0.466236	0.197524	Cluster 5
ATP5F1B	-0.184841	-0.131014	Cluster 5
ENO1	0.145759	0.239404	Cluster 5
PYGL	0.165356	0.164573	Cluster 5
TPM3	0.350256	0.2613	Cluster 5
ITGAV	-0.285195	-0.342128	Cluster 5
LDHB	0.186669	0.220218	Cluster 5
CTSD	-0.42594	-0.241337	Cluster 5
TUBB	0.189023	0.279575	Cluster 5
HEXB	-0.338005	-0.325872	Cluster 5
PFN1	0.150338	0.143792	Cluster 5
HSP90AA1	0.146708	0.22187	Cluster 5
HNRNPC	-0.221876	-0.10148	Cluster 5
THBS1	0.486286	0.330703	Cluster 5
RHOC	0.176697	0.106071	Cluster 5
ABCB1	-0.370717	-0.099794	Cluster 5
SLC3A2	-0.162258	-0.064921	Cluster 5
PFKM	0.144607	0.173471	Cluster 5
HSP90AB1	0.183287	0.162874	Cluster 5
SNRNP70	-0.149209	-0.110675	Cluster 5
ANXA5	0.153844	0.187121	Cluster 5
RPSA	0.185247	0.206597	Cluster 5
GSTP1	0.240598	0.27085	Cluster 5
HMGB1	0.231858	0.238253	Cluster 5
TPM1	0.484981	0.257087	Cluster 5
CTSH	-0.316066	-0.386965	Cluster 5
UCHL1	0.0892735	0.0577054	Cluster 5
LTA4H	0.211948	0.213215	Cluster 5
HSPA1A	0.104364	0.121516	Cluster 5
POLR1D	0.353712	0.160213	Cluster 5
GATD3A	-0.293345	-0.164281	Cluster 5
H1-4	-0.256399	-0.243168	Cluster 5
DLAT	-0.264578	-0.108174	Cluster 5
TXN	0.170754	0.198383	Cluster 5
CTSA	-0.275175	-0.169395	Cluster 5
ESD	0.185822	0.237801	Cluster 5
HSPD1	-0.226268	-0.0785678	Cluster 5
HSPA8	0.139871	0.138217	Cluster 5
SLC2A1	-0.23674	-0.19852	Cluster 5
EPB41	-0.209431	-0.135228	Cluster 5
PYGB	0.263956	0.270738	Cluster 5
RALB	-0.17477	-0.160555	Cluster 5
TOP1	-0.199638	-0.179274	Cluster 5
TOP2A	0.368446	-0.138423	Cluster 5
PC	-0.374934	-0.411824	Cluster 5
MTHFD1	0.150412	0.176395	Cluster 5
IGF2R	-0.199981	-0.273228	Cluster 5
ADH5	0.281891	0.259124	Cluster 5
PRPS2	0.139622	0.181606	Cluster 5
PCNA	0.221027	0.268182	Cluster 5
HARS1	0.0828959	0.11648	Cluster 5
IMPDH2	0.33941	0.298234	Cluster 5
TPR	-0.0659455	-0.0853051	Cluster 5
ANXA3	0.332934	0.270375	Cluster 5
SRC	-0.253293	-0.279428	Cluster 5
PEPD	0.301797	0.276636	Cluster 5
RNH1	0.238201	0.205925	Cluster 5
EEF2	0.466191	0.307	Cluster 5
LCP1	0.18088	0.138825	Cluster 5
PLS3	0.185781	0.103283	Cluster 5
APEH	0.112359	0.125088	Cluster 5
ETFA	-0.241926	-0.169869	Cluster 5
CD59	-0.20599	-0.229968	Cluster 5
COX7A2	-0.362966	-0.183418	Cluster 5
AKR1A1	0.250666	0.1954	Cluster 5
PKM	0.180051	0.290451	Cluster 5
HNRNPL	-0.175645	-0.160635	Cluster 5
DARS1	0.12679	0.0997998	Cluster 5
GSPT1	0.163851	0.179703	Cluster 5
EZR	0.230028	0.217199	Cluster 5
NME1	0.271536	0.335989	Cluster 5
RPS2	0.253329	0.174566	Cluster 5
NCK1	0.350658	0.467715	Cluster 5
H1-5	-0.286836	-0.195646	Cluster 5
MGMT	0.118159	0.173446	Cluster 5
HSPA6	0.138287	0.14209	Cluster 5
GOT1	0.172419	0.234645	Cluster 5
UBTF	0.109193	0.119844	Cluster 5
CAPN2	0.223023	0.22283	Cluster 5
CTPS1	0.308463	0.231849	Cluster 5
LGALS3	0.135516	0.0997804	Cluster 5
PSMC3	0.0974628	0.144895	Cluster 5
VCL	0.309099	0.136335	Cluster 5
PGAM1	0.142928	0.19395	Cluster 5
ATP5PF	-0.153022	-0.153083	Cluster 5
CSNK2A2	0.280074	0.228356	Cluster 5
RAB6A	-0.238668	-0.112783	Cluster 5
PSMB1	0.344369	0.2624	Cluster 5
LMNB1	-0.269611	-0.132095	Cluster 5
ATP6V1B2	0.0823937	0.101279	Cluster 5
FLNA	0.375284	0.194836	Cluster 5
SDHB	-0.132141	-0.156021	Cluster 5
TGM2	0.188379	0.24413	Cluster 5
MMUT	-0.483311	-0.413837	Cluster 5
PCMT1	0.0846215	0.114177	Cluster 5
SCP2	-0.28548	-0.160207	Cluster 5
NME2	0.3101	0.320032	Cluster 5
FGFR4	0.488973	0.307388	Cluster 5
FDXR	-0.352061	-0.248109	Cluster 5
HNRNPA2B1	-0.264736	-0.148824	Cluster 5
TCEA1	0.143852	0.190333	Cluster 5
ME2	-0.241181	-0.232473	Cluster 5
WARS1	0.397184	0.327833	Cluster 5
RPS3	0.173567	0.118232	Cluster 5
GCSH	-0.184991	-0.15478	Cluster 5
AHCY	0.320453	0.291284	Cluster 5
H2BC17	-0.150094	-0.118375	Cluster 5
CFL1	0.24828	0.332367	Cluster 5
EIF4B	0.464179	0.400085	Cluster 5
CPT2	-0.250147	-0.216699	Cluster 5
RRM1	0.198827	0.197426	Cluster 5
EEF1B2	0.250761	0.177768	Cluster 5
ATP5PB	-0.222396	-0.10579	Cluster 5
ACAT1	-0.276425	-0.207332	Cluster 5
GRK2	0.284359	0.216005	Cluster 5
BRD2	-0.298852	-0.318245	Cluster 5
DNAJB1	0.398373	0.276784	Cluster 5
ATP5F1A	-0.294685	-0.119899	Cluster 5
PSMA1	0.123049	0.195318	Cluster 5
PSMA4	0.365001	0.428045	Cluster 5
HMGB2	0.193025	0.267592	Cluster 5
TARS1	0.266575	0.431668	Cluster 5
VARS1	0.101488	0.125592	Cluster 5
EEF1G	0.398426	0.255445	Cluster 5
AK4	-0.285256	-0.120496	Cluster 5
YWHAQ	0.215423	0.255363	Cluster 5
DPP4	-0.224166	-0.08751	Cluster 5
RPA1	0.115512	0.115544	Cluster 5
CAD	0.173991	0.210252	Cluster 5
PSMA5	0.070692	0.158497	Cluster 5
NDUFS1	-0.129219	-0.223076	Cluster 5
CRABP2	0.447304	0.2383	Cluster 5
TKT	0.195344	0.239062	Cluster 5
EEF1D	0.226631	0.191293	Cluster 5
GCHFR	0.308938	0.382677	Cluster 5
PRDX3	-0.191786	-0.0899707	Cluster 5
ATP5F1D	-0.227457	-0.157249	Cluster 5
RPL12	0.177974	0.0939233	Cluster 5
ECHS1	-0.238258	-0.137799	Cluster 5
PEBP1	0.104968	0.273486	Cluster 5
PPP2R1A	0.172639	0.147851	Cluster 5
ADSS2	0.305746	0.344994	Cluster 5
ADSL	0.259079	0.304721	Cluster 5
SERPINB1	0.280523	0.134613	Cluster 5
ALDH1B1	-0.284422	-0.181631	Cluster 5
SDHA	-0.210753	-0.163531	Cluster 5
SDC4	0.277373	-0.268086	Cluster 5
HIBADH	-0.281464	-0.211545	Cluster 5
ATIC	0.258983	0.27817	Cluster 5
STIP1	0.204536	0.180603	Cluster 5
DCTD	0.409945	0.33678	Cluster 5
PYCR1	-0.235239	-0.219547	Cluster 5
RPL9	0.170569	0.127611	Cluster 5
KIF5B	0.0673664	0.0609674	Cluster 5
DUT	0.313803	0.200594	Cluster 5
ABCC1	-0.237372	-0.177909	Cluster 5
MCM4	0.100738	0.108995	Cluster 5
MCM7	0.0738858	0.0979833	Cluster 5
SHMT1	0.182047	0.201745	Cluster 5
SHMT2	-0.270313	-0.155597	Cluster 5
HSPA4	0.154054	0.24847	Cluster 5
CTNNA1	-0.12246	-0.13897	Cluster 5
CTNNB1	-0.458206	-0.274012	Cluster 5
RDX	0.0842952	0.0931419	Cluster 5
RFC4	-0.149246	-0.0843792	Cluster 5
MYH9	0.287041	0.142847	Cluster 5
COPB2	0.0878091	0.137761	Cluster 5
SOAT1	-0.483134	-0.317609	Cluster 5
BSG	-0.159652	-0.191709	Cluster 5
HMGCL	-0.211031	-0.213859	Cluster 5
PSMC2	0.216744	0.159972	Cluster 5
ATP5F1C	-0.137641	-0.12572	Cluster 5
RPL4	0.119058	0.0752924	Cluster 5
FDFT1	-0.194839	-0.173214	Cluster 5
TAGLN2	0.271768	0.231948	Cluster 5
TALDO1	0.171785	0.226064	Cluster 5
ETFB	-0.310412	-0.138847	Cluster 5
HSPA9	-0.185508	-0.158492	Cluster 5
DDOST	-0.133121	-0.0689635	Cluster 5
RPL13A	0.102846	0.0847166	Cluster 5
MDH1	0.172013	0.201645	Cluster 5
MDH2	-0.176706	-0.114595	Cluster 5
HADHA	-0.165801	-0.115175	Cluster 5
EIF2S3	0.198528	0.0688218	Cluster 5
NAA10	0.227617	0.144009	Cluster 5
EIF1	0.459626	0.290526	Cluster 5
ECI1	-0.186099	-0.259897	Cluster 5
TMPO	-0.204632	-0.15731	Cluster 5
RPS27	0.332175	0.188628	Cluster 5
NCAPD3	0.213579	-0.315206	Cluster 5
ACAA2	-0.292215	-0.203805	Cluster 5
HTT	0.173897	0.201985	Cluster 5
PAFAH1B1	0.256375	0.267741	Cluster 5
GPD2	-0.211245	-0.144137	Cluster 5
RANBP1	0.251543	0.27377	Cluster 5
NAMPT	0.276141	0.239906	Cluster 5
PSMC4	0.157934	0.16101	Cluster 5
ACADSB	-0.337693	-0.219101	Cluster 5
MKI67	-0.0726275	-0.279278	Cluster 5
NOP2	-0.0903811	-0.0849368	Cluster 5
CRK	0.34648	0.432539	Cluster 5
CRKL	0.175707	0.243726	Cluster 5
RPS9	0.190615	0.146471	Cluster 5
RPS10	0.255824	0.134339	Cluster 5
GNPDA1	0.136278	0.270604	Cluster 5
QARS1	0.103315	0.107242	Cluster 5
ATP5PO	-0.265998	-0.184724	Cluster 5
PREP	0.352638	0.254592	Cluster 5
ME1	0.239409	0.283426	Cluster 5
GSS	0.171944	0.217818	Cluster 5
CCT5	0.187747	0.120084	Cluster 5
IDH2	-0.257353	-0.181912	Cluster 5
PXN	0.397963	0.278488	Cluster 5
ALDH9A1	0.134731	0.160222	Cluster 5
RPIA	0.285653	0.2496	Cluster 5
NASP	0.151022	0.250943	Cluster 5
FASN	0.206119	0.21162	Cluster 5
FNTA	0.221515	0.345248	Cluster 5
FNTB	0.418425	0.412451	Cluster 5
CCT3	0.213824	0.128228	Cluster 5
TUFM	-0.269077	-0.15007	Cluster 5
UBE2A	0.305083	0.234646	Cluster 5
PCYT1A	0.254934	0.202885	Cluster 5
SARS1	0.185737	0.242165	Cluster 5
PSMB3	0.14681	0.290555	Cluster 5
MCM2	0.0669024	0.102263	Cluster 5
ACADVL	-0.204961	-0.19055	Cluster 5
EIF2B2	0.265919	0.137469	Cluster 5
GMPS	0.184463	0.192767	Cluster 5
LIG3	-0.448551	-0.237134	Cluster 5
MMP14	-0.470678	-0.230798	Cluster 5
GDI2	0.28011	0.328111	Cluster 5
SERPINH1	0.175963	0.125503	Cluster 5
ST13	0.241471	0.205957	Cluster 5
PEX5	0.489522	0.261297	Cluster 5
VASP	0.307286	0.192015	Cluster 5
METAP2	0.184313	0.148799	Cluster 5
CCT8	0.0929521	0.128928	Cluster 5
CCT4	0.165033	0.112354	Cluster 5
ANXA11	0.205166	0.138029	Cluster 5
FXR1	0.141134	0.163705	Cluster 5
DAP3	-0.167941	-0.166836	Cluster 5
IDH3G	-0.257088	-0.251256	Cluster 5
BCAP31	-0.109161	-0.103499	Cluster 5
TPMT	0.111081	0.115537	Cluster 5
ALDH3A2	-0.296002	-0.210389	Cluster 5
GPC3	-0.458242	-0.384349	Cluster 5
PSMD7	0.138416	0.169316	Cluster 5
HDGF	0.249407	0.261578	Cluster 5
KPNA2	0.285529	0.0808146	Cluster 5
MSH6	0.157831	0.179492	Cluster 5
VAV2	0.317126	0.29886	Cluster 5
SMS	0.190775	0.281777	Cluster 5
THOP1	0.339185	0.337402	Cluster 5
SLC25A1	-0.349558	-0.154977	Cluster 5
ACLY	0.268712	0.214732	Cluster 5
SUCLG1	-0.185165	-0.11113	Cluster 5
SUB1	0.174145	0.185666	Cluster 5
RARS1	0.113525	0.0896239	Cluster 5
RAD23B	0.193305	0.216583	Cluster 5
AK2	-0.270222	-0.16543	Cluster 5
ALDH18A1	-0.171782	-0.185533	Cluster 5
EIF5	0.373177	0.179548	Cluster 5
SLC12A2	-0.25778	-0.152765	Cluster 5
PSMD4	0.222917	0.157414	Cluster 5
CSE1L	0.110417	0.187204	Cluster 5
HADHB	-0.181793	-0.139358	Cluster 5
NAP1L1	0.453839	0.378599	Cluster 5
ADK	0.249792	0.178202	Cluster 5
SNU13	-0.244677	-0.145411	Cluster 5
NPEPPS	0.275077	0.326472	Cluster 5
EIF3B	0.186653	0.137837	Cluster 5
FCGRT	-0.283231	-0.256102	Cluster 5
NDUFV3	-0.182342	-0.151852	Cluster 5
MAZ	0.29758	0.173307	Cluster 5
EIF6	0.261507	0.160717	Cluster 5
NDUFA6	-0.342529	-0.360217	Cluster 5
HSD17B7	-0.474554	-0.18487	Cluster 5
TMEM33	-0.122226	-0.0679165	Cluster 5
MTPN	0.382744	0.293308	Cluster 5
CD81	-0.140504	-0.0919017	Cluster 5
TPI1	0.0814777	0.1583	Cluster 5
EIF3E	0.286078	0.118165	Cluster 5
MYL6	0.321547	0.192045	Cluster 5
EIF4A1	0.149383	0.117423	Cluster 5
RPS20	0.225961	0.12192	Cluster 5
PSMA6	0.152599	0.211391	Cluster 5
DSTN	0.162224	0.130093	Cluster 5
UBE2K	0.0945739	0.132699	Cluster 5
UBE2N	0.130157	0.131884	Cluster 5
COPS2	0.147167	0.117346	Cluster 5
ABCE1	0.105979	0.0908337	Cluster 5
RPS3A	0.213223	0.119015	Cluster 5
PSME3	0.216128	0.179021	Cluster 5
RPL15	0.163628	0.13488	Cluster 5
PCBD1	0.259194	0.26308	Cluster 5
RPL37A	0.276376	0.202223	Cluster 5
HSPE1	-0.21612	-0.25214	Cluster 5
VBP1	0.21862	0.20949	Cluster 5
DAD1	-0.414421	-0.252338	Cluster 5
NUTF2	0.319451	0.224714	Cluster 5
PSMC1	0.230445	0.224044	Cluster 5
PSMC5	0.16021	0.102988	Cluster 5
RPS8	0.155982	0.127008	Cluster 5
RPS16	0.287602	0.175567	Cluster 5
YWHAE	0.112278	0.15574	Cluster 5
RPS14	0.358219	0.184395	Cluster 5
RPS23	0.294186	0.177562	Cluster 5
RPS18	0.21601	0.144907	Cluster 5
RPS29	0.23967	0.234989	Cluster 5
RPS13	0.167432	0.108641	Cluster 5
RPS11	0.206956	0.127058	Cluster 5
RPL7A	0.214692	0.0915018	Cluster 5
ETF1	0.307747	0.144044	Cluster 5
H4C1	-0.142135	-0.115734	Cluster 5
FAU	0.246456	0.12725	Cluster 5
RBX1	0.276918	0.3045	Cluster 5
RPL39	0.228559	0.13765	Cluster 5
RPL8	0.30388	0.2804	Cluster 5
PPIA	0.205949	0.232512	Cluster 5
FKBP1A	0.316184	0.294707	Cluster 5
GNAS	-0.121351	-0.0834063	Cluster 5
YWHAZ	0.196431	0.213	Cluster 5
SUMO1	-0.154932	-0.192717	Cluster 5
RPL38	0.200368	0.190072	Cluster 5
RPS21	0.339297	0.237712	Cluster 5
RACK1	0.340235	0.227591	Cluster 5
TMSB10	0.400509	0.192789	Cluster 5
PPP2CA	0.258308	0.199443	Cluster 5
SEC11A	-0.197183	-0.181129	Cluster 5
TPM4	0.416338	0.292472	Cluster 5
UBE2L3	0.191476	0.194798	Cluster 5
TUBA1B	0.213366	0.2399	Cluster 5
TUBB4B	0.175097	0.225621	Cluster 5
CSNK2A1	0.139377	0.163276	Cluster 5
PAFAH1B2	0.157645	0.169232	Cluster 5
NOP14	-0.130265	-0.130228	Cluster 5
IGBP1	0.37095	0.328311	Cluster 5
CCT2	0.0932401	0.125611	Cluster 5
GSTO1	0.189557	0.247009	Cluster 5
PRKDC	-0.152722	-0.108242	Cluster 5
MRPS25	-0.179126	-0.11584	Cluster 5
MRPS35	-0.106006	-0.154963	Cluster 5
RPL24	0.227909	0.119073	Cluster 5
ERH	-0.129862	-0.112689	Cluster 5
RPL19	0.141583	0.132586	Cluster 5
DAB2	0.42072	0.217721	Cluster 5
LRP2	0.36325	0.322623	Cluster 5
PITPNA	0.225536	0.13205	Cluster 5
HNRNPU	-0.126692	-0.0925374	Cluster 5
SET	0.183906	0.191242	Cluster 5
CAP1	0.138938	0.153012	Cluster 5
PFKP	0.158963	0.116389	Cluster 5
DHODH	-0.344866	-0.287442	Cluster 5
OGDH	-0.266286	-0.192872	Cluster 5
ALDH6A1	-0.383426	-0.316753	Cluster 5
RPL18A	0.216795	0.17653	Cluster 5
FKBP4	0.195681	0.200989	Cluster 5
TOP2B	-0.3148	-0.268168	Cluster 5
SLC25A11	-0.215661	-0.111812	Cluster 5
LMNB2	-0.182713	-0.133028	Cluster 5
EIF4G1	0.243458	0.103295	Cluster 5
YWHAH	0.186102	0.180402	Cluster 5
UBE3A	0.127235	0.136174	Cluster 5
CALD1	0.491723	0.227513	Cluster 5
CTDSPL2	-0.405779	-0.351185	Cluster 5
RING1	0.20888	0.178237	Cluster 5
PRDX1	0.0633028	0.123784	Cluster 5
CKAP4	-0.197843	-0.0819855	Cluster 5
KLC1	0.278066	0.347654	Cluster 5
CRYZ	-0.168667	-0.137916	Cluster 5
DDR1	-0.409715	-0.410829	Cluster 5
MZT1	0.311265	0.286019	Cluster 5
GALNT2	-0.242632	-0.164197	Cluster 5
PMPCA	-0.217241	-0.165898	Cluster 5
SCRN1	0.314569	0.246003	Cluster 5
GTF3C1	-0.121725	-0.0977757	Cluster 5
TWF1	0.204735	0.0997194	Cluster 5
CDH17	-0.417508	-0.172423	Cluster 5
AIMP1	0.156929	0.173637	Cluster 5
LMAN2	-0.21597	-0.173729	Cluster 5
EPS8	0.327016	-0.217668	Cluster 5
TRAP1	-0.177436	-0.109503	Cluster 5
ANK3	-0.347879	-0.121883	Cluster 5
GPS1	0.254361	0.218505	Cluster 5
IK	-0.139113	-0.257693	Cluster 5
RLF	0.31927	0.296904	Cluster 5
EIF2B5	0.166034	0.127758	Cluster 5
PAK1	0.118239	0.128115	Cluster 5
AIMP2	0.132207	0.147726	Cluster 5
CBX3	0.36403	0.234407	Cluster 5
PSMD2	0.248931	0.209443	Cluster 5
DDX10	-0.170744	-0.120187	Cluster 5
TRIM28	0.205349	0.243084	Cluster 5
STX3	-0.239258	-0.203108	Cluster 5
EIF3I	0.22724	0.151438	Cluster 5
DYNC1I2	0.391118	0.324484	Cluster 5
ILK	0.351647	0.167051	Cluster 5
TCOF1	-0.24358	-0.120749	Cluster 5
PIN1	0.279952	0.251498	Cluster 5
DCTN2	0.127008	0.169513	Cluster 5
STIM1	-0.209568	-0.164421	Cluster 5
KRR1	-0.178057	-0.237976	Cluster 5
PWP1	-0.137196	-0.206935	Cluster 5
CUL1	0.193738	0.232723	Cluster 5
CUL4A	0.156014	0.174841	Cluster 5
GFUS	0.377169	0.294144	Cluster 5
RAB32	0.218813	0.179018	Cluster 5
AAMP	0.136192	0.0976242	Cluster 5
THOC5	-0.208865	-0.0943361	Cluster 5
BLMH	0.191429	0.24114	Cluster 5
TUBB2A	0.42649	0.222914	Cluster 5
DSG2	-0.355603	-0.234227	Cluster 5
KEAP1	0.47468	0.299376	Cluster 5
SAFB2	-0.0907534	-0.0541298	Cluster 5
EIF3A	0.202601	0.101323	Cluster 5
UBAP2L	0.373206	0.248769	Cluster 5
DPYSL3	0.197585	0.230464	Cluster 5
DYNC1H1	0.115106	0.13277	Cluster 5
EIF4A2	0.210883	0.185341	Cluster 5
TRIM25	0.0896737	0.14702	Cluster 5
FLNC	0.355284	0.174821	Cluster 5
FKBP8	-0.340329	-0.322939	Cluster 5
GAMT	0.16257	0.189178	Cluster 5
GALE	0.0878067	0.146756	Cluster 5
CAPRIN1	0.283191	0.121353	Cluster 5
FAT1	-0.253746	-0.236036	Cluster 5
HLTF	-0.172663	-0.408091	Cluster 5
PRPSAP1	0.336547	0.374575	Cluster 5
MCM6	0.115222	0.105306	Cluster 5
ITPR3	-0.317689	-0.240985	Cluster 5
INPP5A	-0.203521	-0.306719	Cluster 5
CLINT1	-0.103756	-0.0863985	Cluster 5
SMC1A	-0.14325	-0.109906	Cluster 5
RRP1B	-0.226612	-0.172958	Cluster 5
PDCD11	-0.239779	-0.151972	Cluster 5
PPP2R5D	0.313889	0.280862	Cluster 5
COG2	-0.176939	-0.266717	Cluster 5
LASP1	0.366971	0.288451	Cluster 5
ZNF638	-0.16182	-0.225596	Cluster 5
KPNB1	0.0437216	0.0890161	Cluster 5
NUMA1	-0.285613	-0.16306	Cluster 5
PSMD6	0.123324	0.192327	Cluster 5
KARS1	0.0801993	0.0954336	Cluster 5
EIF4H	0.215667	0.244259	Cluster 5
BRD3	-0.454798	-0.280698	Cluster 5
WDR43	-0.116248	-0.134087	Cluster 5
ACOX1	-0.180939	-0.245139	Cluster 5
EEA1	-0.2683	-0.164544	Cluster 5
PDIA6	-0.168389	-0.0990458	Cluster 5
PLEC	-0.0736051	-0.227447	Cluster 5
PPA1	0.281034	0.229288	Cluster 5
PTGES3	0.163997	0.12844	Cluster 5
RCN1	0.146072	0.289071	Cluster 5
PCBP2	0.294387	0.217036	Cluster 5
CNN3	0.396484	0.311692	Cluster 5
SURF2	0.471978	0.384196	Cluster 5
TSN	0.154592	0.159396	Cluster 5
TARBP2	0.408323	0.255298	Cluster 5
MAPRE1	0.288488	0.194211	Cluster 5
TOMM34	0.183323	0.132264	Cluster 5
RAB11B	-0.0871782	-0.0812149	Cluster 5
EZH2	0.213517	0.160043	Cluster 5
SEPTIN7	0.154288	0.26543	Cluster 5
ADRM1	0.414335	0.3115	Cluster 5
CCDC6	0.336171	0.279761	Cluster 5
PSMD5	0.204784	0.173429	Cluster 5
CDC37	0.319032	0.381257	Cluster 5
FSCN1	0.311147	0.335825	Cluster 5
DECR1	-0.292051	-0.235947	Cluster 5
TST	-0.356348	-0.194473	Cluster 5
PCK2	-0.35898	-0.213618	Cluster 5
HADH	-0.366436	-0.171655	Cluster 5
UGP2	0.105631	0.118996	Cluster 5
IMMT	-0.164302	-0.12296	Cluster 5
SMU1	-0.179258	-0.20272	Cluster 5
CTU2	0.275406	0.251904	Cluster 5
LSM12	0.151002	0.218258	Cluster 5
TUBB8	0.152243	0.15063	Cluster 5
LGALSL	0.399265	0.298229	Cluster 5
VPS26B	0.179036	0.352206	Cluster 5
NADK2	-0.130771	-0.042568	Cluster 5
TP53I3	0.424303	0.443236	Cluster 5
GLE1	-0.177567	-0.266417	Cluster 5
LACTB2	-0.196501	-0.127808	Cluster 5
TMEM41B	-0.377104	-0.266124	Cluster 5
NOM1	-0.147809	-0.179763	Cluster 5
NOMO2	0.0967509	-0.0992715	Cluster 5
MIA3	-0.207905	-0.138647	Cluster 5
RRP12	-0.172837	-0.117566	Cluster 5
TOR1AIP1	-0.139701	-0.141979	Cluster 5
HP1BP3	-0.181748	-0.162264	Cluster 5
NOL9	-0.177616	-0.131033	Cluster 5
ARMH3	-0.243947	-0.487471	Cluster 5
C9orf64	0.37383	0.445041	Cluster 5
NT5DC1	0.225597	0.260001	Cluster 5
CD276	-0.249029	-0.203795	Cluster 5
MAP1S	0.147297	0.180641	Cluster 5
TNS3	0.386194	0.341373	Cluster 5
NCBP2AS2	-0.207394	-0.315458	Cluster 5
ANKRD40	0.496202	0.269834	Cluster 5
ZNF787	0.476808	0.392517	Cluster 5
H2AC18	-0.303611	-0.202576	Cluster 5
SMYD5	0.233325	0.334707	Cluster 5
PTRHD1	0.312652	0.39939	Cluster 5
THOC7	-0.186671	-0.128149	Cluster 5
SLC25A24	-0.351943	-0.219657	Cluster 5
HIBCH	-0.41125	-0.1975	Cluster 5
ARMC6	0.369927	0.40429	Cluster 5
ANKRD54	0.282157	0.262218	Cluster 5
RPUSD3	-0.20053	-0.277486	Cluster 5
LETMD1	-0.246618	-0.304047	Cluster 5
TTC27	0.317374	0.231138	Cluster 5
FAHD1	-0.27062	-0.193364	Cluster 5
ALKBH5	0.08452	0.12021	Cluster 5
IYD	-0.499386	-0.349714	Cluster 5
UGT2A3	-0.33197	-0.239156	Cluster 5
TMTC3	-0.195867	-0.218924	Cluster 5
RAPH1	0.1232	0.199365	Cluster 5
SND1	-0.0226418	-0.0528332	Cluster 5
COX15	-0.226276	-0.162804	Cluster 5
TRMT10C	-0.212714	-0.127489	Cluster 5
BZW1	0.25877	0.266148	Cluster 5
ASRGL1	0.214446	0.20452	Cluster 5
EIF3M	0.299843	0.16024	Cluster 5
NDUFAF7	-0.334688	-0.270939	Cluster 5
COPS6	0.159142	0.155149	Cluster 5
KDM3B	0.160769	0.286048	Cluster 5
GPRIN1	-0.364188	-0.362002	Cluster 5
ZC3HAV1	0.178948	0.220666	Cluster 5
NUP54	-0.10791	-0.0815999	Cluster 5
MON2	0.281051	0.319054	Cluster 5
HDDC2	0.213894	0.223778	Cluster 5
KIF21A	0.406842	0.191974	Cluster 5
DCXR	-0.126415	-0.144882	Cluster 5
IRF2BP2	0.153691	0.122428	Cluster 5
RABEPK	0.295728	0.356589	Cluster 5
PIP4P1	-0.144724	-0.312905	Cluster 5
DPP9	0.233949	0.339343	Cluster 5
SETD3	0.341525	0.295422	Cluster 5
NOP9	-0.215661	-0.205012	Cluster 5
PBRM1	-0.232313	-0.252813	Cluster 5
MTDH	-0.31923	-0.280687	Cluster 5
ZNF598	0.28771	0.317936	Cluster 5
KTN1	-0.16098	-0.133999	Cluster 5
N4BP2	0.280771	-0.223652	Cluster 5
CAND1	0.116582	0.149732	Cluster 5
BPHL	-0.326343	-0.253567	Cluster 5
RPS19BP1	-0.299404	-0.23492	Cluster 5
PTRH1	-0.272605	-0.283005	Cluster 5
ERC1	0.167059	0.234228	Cluster 5
RIOX2	0.157634	0.165113	Cluster 5
ARMC8	0.300799	0.192038	Cluster 5
PHF6	0.306021	0.295361	Cluster 5
CCAR1	-0.0999439	-0.176717	Cluster 5
RHOT2	-0.223321	-0.233559	Cluster 5
MRPL41	-0.147986	-0.163559	Cluster 5
SUPV3L1	-0.230866	-0.152866	Cluster 5
GSPT2	0.357825	0.330457	Cluster 5
PM20D2	0.34198	0.358656	Cluster 5
PELP1	-0.168607	-0.161139	Cluster 5
CMTR1	0.181338	0.20011	Cluster 5
STAG2	-0.311227	-0.227401	Cluster 5
D2HGDH	-0.357817	-0.199176	Cluster 5
TOMM5	-0.19621	-0.235415	Cluster 5
OGFOD1	0.382163	0.283653	Cluster 5
ZCCHC9	-0.242025	-0.226413	Cluster 5
TTC9C	0.347932	0.400059	Cluster 5
MRPL50	-0.150004	-0.072912	Cluster 5
PRPF38A	-0.167548	-0.166837	Cluster 5
ZNF511	0.237937	0.253372	Cluster 5
MLKL	-0.261544	-0.258546	Cluster 5
GOLM1	-0.443204	-0.483277	Cluster 5
HSD17B11	-0.483406	-0.194976	Cluster 5
SERBP1	0.211069	0.162723	Cluster 5
LEMD2	-0.17629	-0.150207	Cluster 5
RBBP8NL	0.226897	0.310993	Cluster 5
MAPK1IP1L	0.294723	0.138661	Cluster 5
MCU	-0.181101	-0.173568	Cluster 5
VPS37A	0.178765	-0.258894	Cluster 5
FBXO22	-0.180291	0.151304	Cluster 5
NUP35	-0.159536	-0.146324	Cluster 5
TSTD1	0.408683	0.260367	Cluster 5
CMAS	-0.161725	-0.161551	Cluster 5
PATJ	-0.433516	-0.410017	Cluster 5
WDR36	-0.161533	-0.133325	Cluster 5
NUBPL	-0.366331	-0.178977	Cluster 5
RDH11	-0.17576	-0.130886	Cluster 5
MRPL30	-0.126222	-0.167202	Cluster 5
PNPT1	-0.166611	-0.140615	Cluster 5
UTP15	-0.147754	-0.13092	Cluster 5
NUP210	-0.229391	-0.191981	Cluster 5
GEMIN5	0.147832	0.16052	Cluster 5
IPO4	0.307008	0.299635	Cluster 5
PPP4R1	0.312628	0.446832	Cluster 5
NOC3L	-0.272776	-0.24117	Cluster 5
ZC3H15	0.243949	0.139203	Cluster 5
PTPMT1	-0.142279	-0.238617	Cluster 5
HNRNPLL	-0.14111	-0.163525	Cluster 5
ATXN2L	0.178996	0.142094	Cluster 5
PSPC1	-0.188123	-0.135877	Cluster 5
DNAJC9	0.337217	0.243552	Cluster 5
AHCTF1	-0.192849	-0.220659	Cluster 5
H1-10	-0.363451	-0.276919	Cluster 5
UBXN4	-0.280748	-0.260231	Cluster 5
HSPH1	0.262682	0.206462	Cluster 5
SEPTIN8	0.12644	0.193339	Cluster 5
NUP205	-0.107174	-0.110258	Cluster 5
MRPS31	-0.186391	-0.171769	Cluster 5
AKAP1	-0.122324	-0.205679	Cluster 5
ANP32B	0.141903	0.240444	Cluster 5
TFG	0.306438	0.225244	Cluster 5
ARPC1A	0.219802	0.266219	Cluster 5
SYMPK	-0.215375	-0.194495	Cluster 5
GGH	-0.457937	-0.270241	Cluster 5
EXT2	0.420438	-0.328652	Cluster 5
H2BC9	-0.318289	-0.22523	Cluster 5
NCLN	-0.0402157	-0.0462889	Cluster 5
TBRG4	-0.202989	-0.172093	Cluster 5
FAM162A	-0.434475	-0.319091	Cluster 5
RPE	0.241713	0.28724	Cluster 5
PYCR2	-0.308329	-0.258567	Cluster 5
ACSF2	-0.255693	-0.266487	Cluster 5
ISOC1	0.220112	0.169257	Cluster 5
TUBGCP3	0.0996567	0.356323	Cluster 5
REPS1	0.271711	0.237855	Cluster 5
THAP11	0.341747	0.176643	Cluster 5
GNPNAT1	0.0983135	0.223228	Cluster 5
SAAL1	0.37302	0.318064	Cluster 5
CCDC51	-0.272426	-0.15231	Cluster 5
PTCD3	-0.179992	-0.171272	Cluster 5
NRBF2	0.314529	0.414314	Cluster 5
S100A16	0.0841137	0.0582382	Cluster 5
THOC1	-0.22296	-0.17127	Cluster 5
OTUB1	0.190163	0.156191	Cluster 5
VMP1	-0.261654	-0.394034	Cluster 5
FAHD2A	-0.201623	-0.140337	Cluster 5
DDX27	-0.162875	-0.143642	Cluster 5
ZC3HAV1L	0.349669	0.337271	Cluster 5
PGAM5	-0.116512	-0.133886	Cluster 5
DHTKD1	-0.21772	-0.245795	Cluster 5
NARS2	-0.22291	-0.202482	Cluster 5
ABHD14B	0.14292	0.163283	Cluster 5
ATP5MK	-0.144126	-0.0752911	Cluster 5
BTF3L4	0.073009	0.188243	Cluster 5
USP47	0.23424	0.239507	Cluster 5
PBK	0.343006	0.137123	Cluster 5
CNDP2	0.352463	0.327877	Cluster 5
ZFR	0.0847365	-0.0983128	Cluster 5
SFXN2	-0.380762	-0.42789	Cluster 5
IPO9	0.0630397	0.0657937	Cluster 5
MIA2	-0.151583	-0.16	Cluster 5
UHRF2	-0.251368	-0.275186	Cluster 5
TRNT1	-0.200734	-0.127191	Cluster 5
TEFM	-0.319626	-0.236973	Cluster 5
PURB	0.169498	0.117029	Cluster 5
MED15	0.214623	-0.0952762	Cluster 5
PPP1R9B	-0.336407	-0.251504	Cluster 5
SRPK1	0.172038	0.0777627	Cluster 5
STRBP	-0.165429	-0.184209	Cluster 5
SIN3A	-0.331219	-0.291228	Cluster 5
MMS19	0.162991	0.139052	Cluster 5
NIBAN2	0.168575	0.1648	Cluster 5
CDC5L	-0.18006	-0.154875	Cluster 5
PSMD1	0.250484	0.210457	Cluster 5
PFDN5	0.237561	0.312347	Cluster 5
PARK7	0.260661	0.199657	Cluster 5
NEU1	-0.111873	-0.405169	Cluster 5
PLIN2	-0.109369	-0.254859	Cluster 5
DNAJC2	0.322051	0.160753	Cluster 5
TSNAX	0.111876	0.145234	Cluster 5
EIF3C	0.155389	0.13344	Cluster 5
TTC1	0.292913	0.150187	Cluster 5
DNAJC7	0.25794	0.160829	Cluster 5
COPS8	0.176246	0.152372	Cluster 5
HSD17B10	-0.18981	-0.0968959	Cluster 5
NAP1L4	0.138683	0.18655	Cluster 5
MGST2	-0.316815	-0.273647	Cluster 5
CCT7	0.188091	0.110052	Cluster 5
PRMT1	0.156366	0.158171	Cluster 5
PKP2	-0.24882	-0.127544	Cluster 5
NIPSNAP1	-0.232206	-0.142713	Cluster 5
NCAPG	0.131937	0.0657776	Cluster 5
WDR77	0.33786	0.246976	Cluster 5
TUBA1C	0.245457	0.245841	Cluster 5
MYBBP1A	-0.246986	-0.111638	Cluster 5
MGME1	-0.314983	-0.23192	Cluster 5
TXNDC17	0.165176	0.219491	Cluster 5
CPPED1	0.314873	0.343181	Cluster 5
PAAF1	0.315426	0.231296	Cluster 5
PYM1	0.355245	0.443865	Cluster 5
CHCHD6	-0.183648	-0.186377	Cluster 5
RIOK1	0.235336	0.189254	Cluster 5
UQCC2	-0.202154	-0.168156	Cluster 5
TRIM56	0.338408	0.279031	Cluster 5
ALKBH7	0.434714	-0.412249	Cluster 5
DIDO1	-0.276695	-0.201018	Cluster 5
MCMBP	0.198043	0.0933105	Cluster 5
HGH1	0.275335	0.163599	Cluster 5
TMEM70	-0.246906	-0.161434	Cluster 5
TUBB6	0.482804	0.376795	Cluster 5
PDCD10	0.100588	0.105717	Cluster 5
G6PC3	-0.187662	0.192901	Cluster 5
DDX23	-0.209106	-0.139415	Cluster 5
MRI1	0.283394	0.223931	Cluster 5
TUBB2B	0.330337	0.222882	Cluster 5
PBDC1	0.276317	0.160397	Cluster 5
UTP14A	-0.0711253	-0.095552	Cluster 5
GNL3	-0.113335	-0.106739	Cluster 5
RIOK2	0.323436	0.194535	Cluster 5
ACAT2	0.167472	0.211761	Cluster 5
NAA15	0.149828	0.194873	Cluster 5
HDHD5	-0.337306	-0.240887	Cluster 5
ITPA	0.180691	0.139478	Cluster 5
EIF2A	0.293457	0.135857	Cluster 5
POLDIP3	-0.163456	-0.131619	Cluster 5
FUT8	-0.40909	-0.284496	Cluster 5
MRPL4	-0.18102	-0.179955	Cluster 5
MRPL37	-0.15909	-0.123936	Cluster 5
PUS3	0.154175	0.184709	Cluster 5
REXO4	-0.249157	-0.202238	Cluster 5
SLIRP	-0.168094	-0.125959	Cluster 5
UBA5	0.371164	0.344334	Cluster 5
PAIP1	0.192601	0.216916	Cluster 5
RAB33B	-0.177679	-0.304826	Cluster 5
ILKAP	0.182285	0.198133	Cluster 5
TOLLIP	0.204745	0.194443	Cluster 5
PNN	-0.0908924	-0.107966	Cluster 5
CPVL	-0.466986	-0.349054	Cluster 5
BOLA2	0.161274	0.165559	Cluster 5
TMX1	-0.0867041	-0.112013	Cluster 5
CENPH	0.239012	-0.319739	Cluster 5
POFUT1	0.0951169	0.110426	Cluster 5
WNK1	0.296213	0.198671	Cluster 5
RNPEP	0.18335	0.228257	Cluster 5
TRABD	-0.291103	-0.31315	Cluster 5
OSBPL3	0.147907	0.213774	Cluster 5
SMARCAD1	0.252146	0.252751	Cluster 5
EHD1	0.298758	0.155063	Cluster 5
PCIF1	0.4306	0.368365	Cluster 5
TFB2M	-0.171562	-0.162802	Cluster 5
DHX33	-0.244064	-0.285102	Cluster 5
NOL6	-0.169307	-0.196937	Cluster 5
RPAP3	0.211889	0.143247	Cluster 5
RANBP3	0.196006	0.182603	Cluster 5
DCTPP1	0.285176	0.258853	Cluster 5
SUDS3	-0.442742	-0.334667	Cluster 5
PHAX	0.2627	0.287838	Cluster 5
UBE2Z	0.296729	0.184989	Cluster 5
ACAD9	-0.289707	-0.215068	Cluster 5
PLEKHF2	0.367795	0.367974	Cluster 5
GORASP2	0.305065	0.236472	Cluster 5
JPT2	0.233408	0.176958	Cluster 5
SLC25A22	-0.258691	-0.135602	Cluster 5
ACTR5	0.386102	0.244022	Cluster 5
L2HGDH	-0.442746	-0.296262	Cluster 5
RPF1	0.192412	-0.149311	Cluster 5
POLR1B	0.177745	-0.192061	Cluster 5
XPO5	0.157152	0.187678	Cluster 5
GRPEL1	-0.301714	-0.206157	Cluster 5
MYG1	0.29458	0.297509	Cluster 5
PATZ1	0.194522	0.262197	Cluster 5
VEZT	-0.250629	-0.315308	Cluster 5
TMEM165	-0.186446	-0.215824	Cluster 5
NEK6	0.307493	-0.107876	Cluster 5
MCCC2	-0.200312	-0.0611009	Cluster 5
MOV10	-0.179975	-0.0835894	Cluster 5
SRA1	0.368945	0.271537	Cluster 5
TXNRD2	-0.0886646	-0.118341	Cluster 5
LUC7L	0.123125	0.0693068	Cluster 5
PPAN	-0.0958314	-0.109956	Cluster 5
NECTIN3	-0.438814	-0.426634	Cluster 5
UTP3	-0.176435	-0.178302	Cluster 5
STARD7	0.191889	-0.244882	Cluster 5
DIABLO	-0.252507	-0.181824	Cluster 5
DDX21	-0.0451052	-0.0929303	Cluster 5
NANS	0.140428	0.227078	Cluster 5
EIF2B3	0.191128	0.203117	Cluster 5
SDR39U1	-0.308346	-0.248684	Cluster 5
AASDHPPT	0.260124	0.234454	Cluster 5
PHPT1	0.189328	0.127348	Cluster 5
ARHGAP35	0.275194	0.278871	Cluster 5
HELLS	0.0945069	-0.240952	Cluster 5
FARSB	0.143141	0.132415	Cluster 5
IARS2	-0.201738	-0.094595	Cluster 5
PDS5B	-0.278989	-0.181076	Cluster 5
OLA1	0.321875	0.281704	Cluster 5
RBM12	0.172643	0.149557	Cluster 5
MDN1	-0.155773	-0.102145	Cluster 5
TXLNG	0.307167	0.19168	Cluster 5
DCAF13	-0.156858	-0.241344	Cluster 5
SEPTIN11	0.0646959	0.110234	Cluster 5
INTS7	-0.161664	-0.118536	Cluster 5
PNPO	0.176356	0.187659	Cluster 5
MTPAP	-0.229666	-0.150935	Cluster 5
NLE1	0.215819	0.136983	Cluster 5
RBM28	-0.106147	-0.0847864	Cluster 5
WDR70	0.233922	0.250609	Cluster 5
ZNHIT6	0.312529	-0.206066	Cluster 5
MRPL22	-0.2076	-0.26729	Cluster 5
CZIB	0.31167	0.371685	Cluster 5
MRPL16	-0.16048	-0.210589	Cluster 5
HYPK	0.274246	0.445642	Cluster 5
MED29	0.199978	-0.214873	Cluster 5
SMPD4	0.0888686	-0.0857974	Cluster 5
TEX10	-0.153619	-0.175487	Cluster 5
THUMPD1	0.134694	0.179368	Cluster 5
DPP3	0.222436	0.178605	Cluster 5
DDX56	0.098563	-0.154112	Cluster 5
UTP6	-0.180405	-0.172002	Cluster 5
TECR	-0.357152	-0.148044	Cluster 5
MOCS1	-0.286237	-0.362692	Cluster 5
MPP6	-0.31603	-0.168057	Cluster 5
HACD3	-0.263214	-0.127101	Cluster 5
PDP1	-0.239215	-0.329705	Cluster 5
KIAA1522	0.300053	0.259025	Cluster 5
RCC2	0.0754835	0.173828	Cluster 5
DIP2B	0.24419	0.115312	Cluster 5
USP36	-0.154254	-0.174845	Cluster 5
RRBP1	-0.339774	-0.306378	Cluster 5
SUCLA2	-0.231515	-0.180624	Cluster 5
ATXN10	0.188991	0.180957	Cluster 5
SAE1	0.2496	0.287695	Cluster 5
RNF7	0.492748	0.315597	Cluster 5
GNG12	-0.206925	-0.120146	Cluster 5
DHCR7	-0.206123	-0.138342	Cluster 5
HDAC6	0.445542	0.412382	Cluster 5
METTL1	0.317031	0.188547	Cluster 5
MORF4L1	0.353378	-0.271807	Cluster 5
AASS	-0.16373	-0.188662	Cluster 5
LRWD1	-0.112919	-0.105854	Cluster 5
TES	0.24048	0.170926	Cluster 5
SEC63	-0.334398	-0.207957	Cluster 5
ARMCX3	-0.333072	-0.251827	Cluster 5
CHORDC1	0.316676	0.225278	Cluster 5
SEPTIN9	0.236145	0.162557	Cluster 5
PCYOX1	-0.18767	-0.108405	Cluster 5
SHPK	0.270652	0.258049	Cluster 5
PFDN2	0.201861	0.205902	Cluster 5
ENOPH1	0.286294	0.331914	Cluster 5
NDUFA12	-0.260508	-0.273973	Cluster 5
NAGK	0.297102	0.219616	Cluster 5
TRMT6	0.176442	0.167724	Cluster 5
DBNL	0.290037	0.293218	Cluster 5
STOML2	-0.209747	-0.176242	Cluster 5
FBXO2	0.243921	0.24965	Cluster 5
FEM1B	0.430712	-0.400857	Cluster 5
JPT1	0.374482	0.238302	Cluster 5
NUDT5	0.228443	0.19435	Cluster 5
ACIN1	-0.152238	-0.108555	Cluster 5
CDV3	0.431925	0.322477	Cluster 5
DNPEP	0.142723	0.183107	Cluster 5
ABT1	-0.305772	-0.113689	Cluster 5
PPT2	-0.344635	-0.285911	Cluster 5
NFU1	-0.109577	-0.144628	Cluster 5
PACSIN2	0.155889	0.164918	Cluster 5
DUSP12	0.485997	0.383971	Cluster 5
PSMD13	0.257305	0.249557	Cluster 5
PROCR	-0.374581	-0.342529	Cluster 5
COPS3	0.200394	0.101727	Cluster 5
WDR3	-0.200135	-0.0897934	Cluster 5
NSFL1C	0.373551	0.279612	Cluster 5
MACF1	0.189253	0.137071	Cluster 5
USP24	0.156571	0.151608	Cluster 5
PA2G4	0.222877	0.220822	Cluster 5
BAIAP2	0.25225	0.145788	Cluster 5
SMC3	-0.187528	-0.158142	Cluster 5
SCML2	-0.274679	-0.397132	Cluster 5
POMP	0.383956	0.276598	Cluster 5
EIF3L	0.177114	0.117276	Cluster 5
PLAA	0.238959	0.15867	Cluster 5
CFL2	0.32341	0.363141	Cluster 5
FARSA	0.122374	0.13391	Cluster 5
FNDC3A	-0.352192	-0.271656	Cluster 5
GSTK1	-0.275629	-0.177546	Cluster 5
MRPS7	-0.129132	-0.158718	Cluster 5
AP3M1	0.139714	0.154412	Cluster 5
NOP58	-0.146954	-0.100556	Cluster 5
SUGT1	0.269133	0.252109	Cluster 5
MEMO1	0.477914	0.34446	Cluster 5
CAB39	0.222336	0.174519	Cluster 5
LUC7L2	0.179438	0.143154	Cluster 5
UTP11	-0.214092	-0.283532	Cluster 5
MOB4	0.180839	0.205273	Cluster 5
SBDS	0.197862	0.175651	Cluster 5
PPIL1	0.152672	0.139561	Cluster 5
AK6	0.201504	0.217385	Cluster 5
GOLT1B	-0.279402	-0.149063	Cluster 5
PTRH2	-0.206961	-0.187746	Cluster 5
STRAP	0.252654	0.169217	Cluster 5
RTCB	0.132471	0.0759029	Cluster 5
NOC2L	-0.275268	-0.118589	Cluster 5
CHTOP	-0.377917	-0.254798	Cluster 5
SAMHD1	0.213649	0.198838	Cluster 5
TLN1	0.120853	0.0819287	Cluster 5
ZNF451	0.320348	0.300467	Cluster 5
USP15	0.280493	0.361517	Cluster 5
UCHL5	0.109471	0.141595	Cluster 5
CD2AP	0.111815	0.18021	Cluster 5
SNX5	0.122735	0.0851429	Cluster 5
SLC25A15	-0.134189	-0.124379	Cluster 5
SLC12A7	-0.292643	-0.199261	Cluster 5
MTCH2	-0.135527	-0.110999	Cluster 5
STK24	0.281005	0.21015	Cluster 5
BZW2	0.206962	0.163248	Cluster 5
DYNC1LI1	0.200155	0.215004	Cluster 5
CEPT1	-0.15568	-0.11297	Cluster 5
NDUFB9	-0.204457	-0.253579	Cluster 5
SQOR	-0.296436	-0.280584	Cluster 5
MAU2	-0.219884	-0.22691	Cluster 5
ZNF593	0.539374	0.232677	Cluster 6
UBE2C	1.0332	0.18761	Cluster 6
TRAFD1	0.791766	0.41891	Cluster 6
TAX1BP3	0.590245	0.246754	Cluster 6
AURKA	0.992225	-0.280971	Cluster 6
PRC1	1.02682	-0.395423	Cluster 6
BAG3	0.826572	0.431104	Cluster 6
HMGCR	1.03063	-0.328955	Cluster 6
ANXA1	0.50753	0.222951	Cluster 6
TPT1	0.644731	0.389184	Cluster 6
CCNB1	0.877605	-0.215432	Cluster 6
ZNF22	0.509985	0.43111	Cluster 6
CSRP1	0.711557	0.371579	Cluster 6
CLIP1	0.586633	0.371322	Cluster 6
MAT2A	0.613725	0.419162	Cluster 6
DNAJA1	0.519373	0.16534	Cluster 6
TXLNA	0.505894	0.285031	Cluster 6
LIMS1	0.572775	0.284304	Cluster 6
PGD	0.508582	0.426221	Cluster 6
PLK1	0.840378	-0.379026	Cluster 6
PPP2CB	0.550212	0.246521	Cluster 6
DYNLT1	0.610945	0.290085	Cluster 6
EEF1A1	0.518153	0.294403	Cluster 6
NFKB2	0.506403	0.270307	Cluster 6
TAGLN	0.643616	0.332881	Cluster 6
TRIP6	0.639855	0.424432	Cluster 6
ZYX	0.573068	0.255169	Cluster 6
PHLDA2	1.31108	-0.381802	Cluster 6
PHLDB2	0.573609	0.243516	Cluster 6
CRYBG2	0.51466	0.260319	Cluster 6
CHURC1	0.823913	0.334842	Cluster 6
LPP	0.515365	0.230439	Cluster 6
AURKB	0.583589	-0.237721	Cluster 6
PDLIM5	0.752539	0.30333	Cluster 6
CCDC43	0.593725	0.415766	Cluster 6
CNN2	0.558822	0.344159	Cluster 6
KIF2C	0.592754	0.14003	Cluster 6
AARSD1	0.507126	0.437333	Cluster 6
POLR3C	0.818336	0.365458	Cluster 6
ADI1	0.80233	0.351591	Cluster 6
KIFC1	0.538268	-0.158288	Cluster 6
NUSAP1	0.825644	-0.45967	Cluster 6
RTF2	0.659983	0.219491	Cluster 6
TWSG1	0.947439	0.354761	Cluster 6
RACGAP1	0.502273	-0.160755	Cluster 6
C1orf198	0.587699	-0.288171	Cluster 6
SH2D4A	0.588535	0.354739	Cluster 6
WDR6	0.574064	0.198961	Cluster 6
PDLIM7	0.64014	0.372861	Cluster 6
NUDT15	0.517859	0.355309	Cluster 6
FAIM	0.834834	0.209011	Cluster 6
GID8	0.715381	0.314349	Cluster 6
NRBP1	0.530183	0.194932	Cluster 6
MCM8	0.610023	-0.434141	Cluster 6
TSR3	0.862643	0.279486	Cluster 6
HECTD1	0.888041	0.481333	Cluster 6
VPS4A	0.614027	0.365784	Cluster 6
USP22	0.605649	0.226549	Cluster 6
RNF114	0.653819	0.304084	Cluster 6
CLSTN1	-0.677126	-0.768579	Cluster 7
FN1	-0.905684	-0.606104	Cluster 7
VTN	-0.537434	-1.255	Cluster 7
BCKDHA	-0.592349	-0.583261	Cluster 7
PLA2G2A	-2.47407	-2.09802	Cluster 7
MDK	-1.13748	-0.812961	Cluster 7
MAN1A1	-1.09914	-0.692175	Cluster 7
ATP7B	-0.872457	-0.701301	Cluster 7
HSD17B2	-0.500111	-0.660766	Cluster 7
TGFBR2	-0.576658	-0.730108	Cluster 7
SOX9	-0.528806	-0.668808	Cluster 7
CLK2	-0.826075	-0.570908	Cluster 7
HMGCS2	-2.16766	-0.881938	Cluster 7
LRP1	-0.904777	-0.692519	Cluster 7
KLF5	-0.546139	-1.44747	Cluster 7
EBP	-1.00323	-1.22485	Cluster 7
TGFBI	-0.744561	-0.526328	Cluster 7
COQ8A	-1.0719	-0.51547	Cluster 7
GRPEL2	-0.661752	-0.778679	Cluster 7
NRCAM	-0.599744	-0.659392	Cluster 7
PBXIP1	-0.852669	-0.526324	Cluster 7
FMNL2	-0.723041	-0.875063	Cluster 7
SLC38A2	-1.0538	-0.611139	Cluster 7
NMES1	-0.966695	-0.747208	Cluster 7
SPRY4	-1.00844	-0.586524	Cluster 7
MUC13	-0.66404	-0.998095	Cluster 7
OSGEPL1	-0.645925	-0.505605	Cluster 7
RHOF	-0.636427	-0.532018	Cluster 7
TDRKH	-0.865867	-0.605292	Cluster 7
SLC4A7	-0.651416	-0.624442	Cluster 7
HLA-H	-0.17133	-0.640525	Cluster 8
PSAP	-0.235334	-0.608491	Cluster 8
IFNGR1	-0.179806	-0.524644	Cluster 8
AREG	-0.406121	-1.12645	Cluster 8
APLP2	0.245648	-0.562538	Cluster 8
KIF22	0.387608	-0.690595	Cluster 8
ME3	-0.30254	-0.652383	Cluster 8
ESCO2	0.458514	-2.28848	Cluster 8
C8orf82	-0.408522	-0.523469	Cluster 8
ADGRG6	-0.402805	-0.567993	Cluster 8
TMEM126B	-0.38365	-0.621427	Cluster 8
PNPLA6	-0.401706	-0.523714	Cluster 8
RNF169	0.435926	-0.555757	Cluster 8
ABHD4	-0.129907	-0.635454	Cluster 8
LCOR	-0.33631	-0.501921	Cluster 8
MTIF3	-0.45649	-0.517853	Cluster 8
GGNBP2	0.444647	-0.634397	Cluster 8
YY1AP1	0.406195	-0.561339	Cluster 8
SUN2	-0.383083	-0.536597	Cluster 8
SLC39A10	-0.283322	-0.559348	Cluster 8
TPX2	0.46355	-0.568793	Cluster 8
RHOBTB3	0.534515	-0.820088	Cluster 9
KIF20A	0.66706	-0.617516	Cluster 9
ALAS1	0.786816	-0.699618	Cluster 9
CENPF	0.637984	-0.595141	Cluster 9
LAMB3	0.513415	-0.668448	Cluster 9
KIF20B	0.711604	-0.646834	Cluster 9
ECT2	0.618514	-0.520534	Cluster 9
*Cluster 2 (-0.5 < X < 0.5 & Y > 0.5); Cluster 3 (X > 0.5 & Y > 0.5); Cluster 4 (X < -0.5 & -0.5 < Y < 0.5); Cluster 5 (-0.5 < X < 0.5 & -0.5 < Y < 0.5); Cluster 6 (X > 0.5 & -0.5 < Y < 0.5); Cluster 7 (X < -0.5 & Y < -0.5); Cluster 8 (-0.5 < X < 0.5 & Y < -0.5); Cluster 9 (X > 0.5 & Y < -0.5).
