# Supplementary material for: The global succinylation of SARS-CoV-2–infected host cells reveals drug targets
Source: Proc Natl Acad Sci U S A. 2022 Jul 12;119(30):e2123065119. doi: 10.1073/pnas.2123065119 (PMC9335334; doi:10.1073/pnas.2123065119)
Supplement: Supplementary File [file pnas.2123065119.sd05.xlsx]

## Sheet: DatasetS5
Dataset S5. Fold change of succinyl-protein for cluster analysis
Protein	log2Fold change 12/0h (X axis)	log2Fold change 24/0h (Y axis)	Cluster_type*
FLNB	0.467707	0.532797	Cluster 2
GAPDH	0.347804	0.875783	Cluster 2
LDHB	0.155081	0.65142	Cluster 2
TUBB	0.281963	0.755489	Cluster 2
RPS2	0.478517	0.669572	Cluster 2
CFL1	0.39819	0.949773	Cluster 2
TAGLN2	0.354368	0.782701	Cluster 2
RPS9	0.46879	0.890868	Cluster 2
CCT5	0.443057	0.819801	Cluster 2
METAP2	0.459267	0.554483	Cluster 2
NAP1L1	0.430866	0.775807	Cluster 2
RPS13	0.411427	0.627641	Cluster 2
DYNLL1	0.26544	0.513119	Cluster 2
EEF1A1	0.346131	0.547322	Cluster 2
PFKP	0.358603	0.642965	Cluster 2
SARS2	0.470195	0.691877	Cluster 2
NACA	0.619366	0.815399	Cluster 3
IPO5	0.544097	0.636638	Cluster 3
GSTP1	0.551312	1.0795	Cluster 3
TOP2A	1.09561	0.805592	Cluster 3
MTHFD1	0.584016	0.879234	Cluster 3
PABPC1	0.583948	0.889267	Cluster 3
ANXA3	0.607454	0.772168	Cluster 3
EEF2	0.635218	1.0899	Cluster 3
FLNA	0.789927	0.940705	Cluster 3
OSBP	0.678383	0.689724	Cluster 3
PEBP1	0.950875	1.34169	Cluster 3
PPP2R1A	0.598029	0.835168	Cluster 3
MAT2A	0.940319	1.0883	Cluster 3
ETFB	0.54561	0.872838	Cluster 3
RPS10	1.30794	2.28639	Cluster 3
PREP	1.18717	1.54091	Cluster 3
FASN	0.804085	1.38277	Cluster 3
SUCLG1	0.708615	0.706177	Cluster 3
MYL6	0.620612	0.738464	Cluster 3
PRPS1	0.901702	0.519452	Cluster 3
UBE2D3	0.879803	0.926622	Cluster 3
PSMC1	0.814719	0.686253	Cluster 3
CNBP	0.799361	0.796566	Cluster 3
RACK1	0.703518	0.745988	Cluster 3
ACTA1	0.665859	0.579818	Cluster 3
CSNK2A1	0.845711	1.00088	Cluster 3
TAGLN	1.31937	1.33918	Cluster 3
PTPN11	0.827397	1.00038	Cluster 3
CAPRIN1	0.9792	1.38456	Cluster 3
TUBA1A	0.629424	0.767897	Cluster 3
EIF3C	0.700501	0.944259	Cluster 3
H1-2	-0.782062	-0.406399	Cluster 4
GPD2	-0.548423	0.228209	Cluster 4
H2BC4	-0.834361	-0.475961	Cluster 4
TMSB10	-0.528838	-0.302956	Cluster 4
H3C1	-0.718553	-0.182581	Cluster 4
PSMD11	0.332797	0.251445	Cluster 5
CLIC1	0.157517	0.291986	Cluster 5
HMGB3	0.336418	0.245351	Cluster 5
P4HB	-0.117024	0.402956	Cluster 5
ITGA2	-0.442765	0.488863	Cluster 5
EEF1G	0.33491	0.452952	Cluster 5
ATIC	0.242641	0.445692	Cluster 5
HNRNPH3	-0.419656	0.276322	Cluster 5
BSG	-0.392128	-0.218954	Cluster 5
RPL27A	0.247231	0.406982	Cluster 5
HADHB	0.42086	0.461015	Cluster 5
HNRNPK	-0.313999	0.27726	Cluster 5
H4C1	-0.367292	0.254838	Cluster 5
RPL38	0.316226	0.368229	Cluster 5
HNRNPU	-0.292124	0.265149	Cluster 5
FKBP4	0.388013	0.438902	Cluster 5
SSRP1	-0.42762	-0.341588	Cluster 5
G3BP1	0.267295	0.341872	Cluster 5
PUM3	-0.475321	-0.378812	Cluster 5
RBBP7	0.297847	0.373738	Cluster 5
PTRHD1	0.265564	0.119762	Cluster 5
H2BC9	-0.421892	0.289005	Cluster 5
GFM2	0.245169	0.188238	Cluster 5
ACAD9	0.295952	0.232153	Cluster 5
TPT1	0.66655	0.484807	Cluster 6
DNAJA1	0.506332	0.330413	Cluster 6
ACSL3	-0.847836	-0.665364	Cluster 7
HMGA1	-1.97114	-1.06041	Cluster 7
MARCKS	-1.33301	-0.54641	Cluster 7
TRIM23	-0.631461	-0.67301	Cluster 7
H2BS1	-1.2039	-0.778093	Cluster 7
H2BC5	-0.972484	-0.641669	Cluster 7
H2BC13	-1.54111	-0.805164	Cluster 7
NOC2L	-1.15531	-1.11132	Cluster 7
NEMF	0.319629	-0.577647	Cluster 8
*: Cluster 2 (-0.5 < X < 0.5 & Y > 0.5); Cluster 3 (X > 0.5 & Y > 0.5); Cluster 4 (X < -0.5 & -0.5 < Y < 0.5); Cluster 5 (-0.5 < X < 0.5 & -0.5 < Y < 0.5); Cluster 6 (X > 0.5 & -0.5 < Y < 0.5); Cluster 7 (X < -0.5 & Y < -0.5); Cluster 8 (-0.5 < X < 0.5 & Y < -0.5).
