# Supplementary material for: The global succinylation of SARS-CoV-2–infected host cells reveals drug targets
Source: Proc Natl Acad Sci U S A. 2022 Jul 12;119(30):e2123065119. doi: 10.1073/pnas.2123065119 (PMC9335334; doi:10.1073/pnas.2123065119)
Supplement: Supplementary File [file pnas.2123065119.sd06.xlsx]

## Sheet: DatasetS6
Dataset S6. KEGG enrichment for differentially expressed succinylated proteins
ID	Description	p value	Adjusted P value	gene ID	Count	Up-regulated/Down-regulated
hsa03010	Ribosome	3.63845e-52	1.02241e-49	RPLP2/RPLP0/RPS17/RPSA/RPS2/RPL35A/RPL7/RPL17/RPS3/RPS12/RPL13/RPL10/RPL12/RPL9/RPL22/RPL4/RPS19/RPL3/RPL13A/RPS27/RPL35/RPL27A/RPL5/RPL21/RPL28/RPS9/RPS5/RPS10/RPL34/MRPL19/RPL14/MRPL12/RPS20/RPS3A/RPL26/RPL15/RPL27/RPL37A/RPS7/RPS8/RPS15A/RPS16/RPS14/RPS23/RPS18/RPS29/RPS13/RPS11/RPL7A/RPS4X/RPL23A/RPS6/RPL23/RPS15/RPS24/RPS25/RPS26/RPS28/FAU/RPL30/RPL31/RPL10A/RPL32/RPL11/RPL8/RPS27A/RPL38/RPS…	80	Up
hsa05171	Coronavirus disease - COVID-19	6.07726e-29	8.53855e-27	RPLP2/RPLP0/RPS17/RPSA/RPS2/RPL35A/RPL7/RPL17/RPS3/RPS12/RPL13/RPL10/RPL12/RPL9/RPL22/RPL4/RPS19/RPL3/RPL13A/RPS27/RPL35/RPL27A/RPL5/RPL21/RPL28/RPS9/RPS5/RPS10/RPL34/RPL14/RPS20/RPS3A/RPL26/RPL15/RPL27/RPL37A/RPS7/RPS8/RPS15A/RPS16/RPS14/RPS23/RPS18/RPS29/RPS13/RPS11/RPL7A/RPS4X/RPL23A/RPS6/RPL23/RPS15/RPS24/RPS25/RPS26/RPS28/FAU/RPL30/RPL31/RPL10A/RPL32/RPL11/RPL8/RPS27A/RPL38/RPS21/RPL24/RPL36…	71	Up
hsa01200	Carbon metabolism	1.27577e-22	1.19497e-20	PHGDH/CS/IDH1/GLUD1/GOT2/PGK1/ALDOA/GAPDH/ENO1/GPI/FH/PDHA1/DLD/DLAT/PDHB/PKM/PGAM1/MMUT/ME2/GLDC/ACAT1/TKT/ECHS1/SDHA/SHMT2/DLST/TALDO1/MDH1/MDH2/ME1/IDH2/IDH3A/SUCLG1/TPI1/PRPS1/PFKP/OGDH/ALDH6A1/HIBCH/GPT2/ACO2/ACAT2/ACSS1/SUCLA2	44	Up
hsa05012	Parkinson disease	6.89901e-18	4.84655e-16	PSMD11/NDUFA4/PSMD14/PSMA7/NDUFB3/NDUFS2/ATP5PD/NDUFB6/SOD1/GNAI2/SLC25A5/ATP5F1B/TUBB/CYC1/CALM3/TXN/COX5B/HSPA5/SLC25A6/COX4I1/UQCRB/ATP5PF/VDAC1/UQCRC2/ATP5PB/ATP5F1A/PSMA1/PSMA2/PSMA3/PSMA4/PSMB6/PSMB5/ATP5F1D/PPIF/SDHA/KIF5B/PSMC2/ATP5F1C/ATP5PO/PSMB3/PSMB2/PSMD7/PSMA6/PSMC1/RPS27A/GNAS/TUBA1B/TUBB4B/CYCS/TRAP1/PSMD2/ADRM1/NDUFA5/NDUFA9/TUBA1A/MCU/PARK7/KLC2/PSMD13/VDAC3/SNCAIP	61	Up
hsa03040	Spliceosome	5.1732e-17	2.90734e-15	TCERG1/DHX15/SF3B1/SNRNP200/SNRNP70/SNRPC/HNRNPA1/SNRPA1/HSPA1A/HSPA8/SNRPB/HSPA6/DDX5/U2AF2/FUS/RBMX/HNRNPA3/HNRNPM/SNU13/MAGOH/HNRNPK/SNRPE/SNRPG/SNRPD2/SNRPD3/TRA2B/HNRNPU/SRSF1/NCBP1/SRSF9/SRSF6/DDX39B/EFTUD2/PCBP1/SF3B3/SF3A2/SRSF7/USP39/PRPF8/ALYREF/SNRNP40/XAB2/PRPF19	43	Up
hsa05020	Prion disease	1.143e-16	5.35305e-15	PSMD11/NDUFA4/PSMD14/PSMA7/NDUFB3/NDUFS2/ATP5PD/NDUFB6/SOD1/SLC25A5/ATP5F1B/TUBB/CYC1/HSPA1A/COX5B/HSPA5/LAMC1/HSPA8/SLC25A6/COX4I1/UQCRB/HSPA6/ATP5PF/VDAC1/UQCRC2/ATP5PB/ATP5F1A/PSMA1/PSMA2/PSMA3/PSMA4/PSMB6/PSMB5/ATP5F1D/PPIF/SDHA/STIP1/KIF5B/PSMC2/ATP5F1C/ATP5PO/PSMB3/PSMB2/PSMD7/PSMA6/PSMC1/RAC1/TUBA1B/TUBB4B/CSNK2A1/CYCS/PSMD2/ADRM1/NDUFA5/NDUFA9/TUBA1A/MCU/KLC2/PSMD13/VDAC3	60	Up
hsa00280	Valine, leucine and isoleucine degradation	5.89519e-15	2.3665e-13	BCAT2/ALDH2/DLD/DBT/ACADM/BCKDHA/MMUT/ACAT1/IVD/ECHS1/ALDH1B1/HADHA/ACAA2/HADHB/ABAT/ALDH6A1/AUH/HADH/HIBCH/MCCC1/HSD17B10/ACAT2/MCCC2	23	Up
hsa00020	Citrate cycle (TCA cycle)	3.09605e-14	1.08749e-12	CS/IDH1/FH/PDHA1/DLD/DLAT/PDHB/SDHA/DLST/MDH1/MDH2/IDH2/IDH3A/SUCLG1/OGDH/PCK2/ACO2/SUCLA2	18	Up
hsa05014	Amyotrophic lateral sclerosis	8.23477e-14	2.57108e-12	PSMD11/NDUFA4/PSMD14/PSMA7/NDUFB3/NDUFS2/NUP155/ATP5PD/NDUFB6/VAPB/SOD1/ATP5F1B/TUBB/PFN1/CYC1/HNRNPA1/COX5B/HSPA5/COX4I1/UQCRB/ATP5PF/VDAC1/HNRNPA2B1/UQCRC2/ATP5PB/ATP5F1A/PSMA1/PSMA2/PSMA3/PSMA4/PSMB6/PSMB5/ATP5F1D/SDHA/KIF5B/FUS/PSMC2/ATP5F1C/MATR3/ATP5PO/PSMB3/PSMB2/PSMD7/HNRNPA3/VCP/ACTB/PSMA6/PSMC1/RAB1A/RAC1/TUBA1B/TUBB4B/CYCS/NCBP1/PSMD2/ADRM1/SRSF7/NDUFA5/NDUFA9/TUBA1A/ALYREF/NUP93/MCU/N…	66	Up
hsa03050	Proteasome	3.53143e-12	9.92332e-11	PSMD11/PSMD14/PSMA7/PSMA1/PSMA2/PSMA3/PSMA4/PSMB6/PSMB5/PSMC2/PSMB3/PSMB2/PSMD7/PSMA6/PSMC1/PSME1/PSMD2/ADRM1/PSME2/PSMD13	20	Up
hsa05016	Huntington disease	4.49105e-12	1.14726e-10	PSMD11/NDUFA4/PSMD14/PSMA7/NDUFB3/NDUFS2/ATP5PD/NDUFB6/SOD1/SOD2/SLC25A5/ATP5F1B/TUBB/CYC1/COX5B/SLC25A6/COX4I1/UQCRB/ATP5PF/VDAC1/UQCRC2/ATP5PB/ATP5F1A/PSMA1/PSMA2/PSMA3/PSMA4/PSMB6/PSMB5/ATP5F1D/PPIF/SDHA/KIF5B/PSMC2/ATP5F1C/ATP5PO/PSMB3/PSMB2/PSMD7/PSMA6/PSMC1/TUBA1B/TUBB4B/CYCS/TFAM/CLTC/PSMD2/HDAC1/ADRM1/NDUFA5/NDUFA9/TUBA1A/HDAC2/KLC2/PSMD13/VDAC3	56	Up
hsa00620	Pyruvate metabolism	5.85858e-11	1.28794e-09	LDHA/ALDH2/LDHB/FH/PDHA1/DLD/DLAT/PDHB/PKM/ME2/ACAT1/ALDH1B1/MDH1/MDH2/ME1/GLO1/PCK2/ACAT2/ACSS1	19	Up
hsa01230	Biosynthesis of amino acids	5.95846e-11	1.28794e-09	BCAT2/PHGDH/CS/IDH1/GOT2/PGK1/ALDOA/GAPDH/ENO1/PKM/PGAM1/TKT/MAT2A/SHMT2/TALDO1/IDH2/IDH3A/ALDH18A1/TPI1/PRPS1/PFKP/GPT2/PYCR2/ACO2	24	Up
hsa00640	Propanoate metabolism	5.05984e-10	1.01558e-08	LDHA/LDHB/DLD/DBT/BCKDHA/MMUT/ECHS1/HADHA/SUCLG1/ABAT/ALDH6A1/HIBCH/ECHDC1/ACSS1/SUCLA2	15	Up
hsa05010	Alzheimer disease	1.22379e-08	2.29256e-07	PSMD11/NDUFA4/PSMD14/PSMA7/NDUFB3/NDUFS2/ATP5PD/NDUFB6/GAPDH/SLC25A5/ATP5F1B/TUBB/CYC1/CALM3/COX5B/SLC25A6/COX4I1/IDE/UQCRB/ATP5PF/VDAC1/UQCRC2/ATP5PB/ATP5F1A/PSMA1/PSMA2/PSMA3/PSMA4/PSMB6/PSMB5/ATP5F1D/PPIF/SDHA/KIF5B/PSMC2/ATP5F1C/ATP5PO/PSMB3/PSMB2/PSMD7/PSMA6/PSMC1/TUBA1B/TUBB4B/CSNK2A1/CYCS/PSMD2/ADRM1/NDUFA5/NDUFA9/TUBA1A/MCU/HSD17B10/KLC2/RTN4/PSMD13/VDAC3	57	Up
hsa05022	Pathways of neurodegeneration - multiple diseases	3.13001e-08	5.49709e-07	PSMD11/NDUFA4/PSMD14/PSMA7/NDUFB3/NDUFS2/ATP5PD/NDUFB6/VAPB/SOD1/SLC25A5/ATP5F1B/TUBB/CYC1/CALM3/COX5B/HSPA5/SLC25A6/COX4I1/UQCRB/ATP5PF/VDAC1/UQCRC2/ATP5PB/ATP5F1A/PSMA1/PSMA2/PSMA3/PSMA4/PSMB6/PSMB5/ATP5F1D/PPIF/SDHA/KIF5B/FUS/PSMC2/ATP5F1C/ATP5PO/PSMB3/PSMB2/PSMD7/VCP/PSMA6/PSMC1/RAB1A/RPS27A/RAC1/TUBA1B/TUBB4B/CSNK2A1/CYCS/TRAP1/PSMD2/ADRM1/NDUFA5/NDUFA9/TUBA1A/MCU/PARK7/HSD17B10/KLC2/PSMD13/…	65	Up
hsa04141	Protein processing in endoplasmic reticulum	3.53292e-08	5.83971e-07	RPN1/RPN2/P4HB/HSP90AA1/HSP90AB1/HSPA1A/HSPA5/HSPA8/PDIA4/HSP90B1/HSPA6/CALR/CANX/ERP29/PDIA3/DNAJA1/DDOST/STT3A/SSR4/RAD23B/VCP/SEC61B/UBE2D3/GANAB/PDIA6/TXNDC5/STT3B/ERO1A/SAR1A/UGGT1/DNAJB11/SEC63/HYOU1	33	Up
hsa00010	Glycolysis / Gluconeogenesis	5.58057e-08	8.7119e-07	LDHA/PGK1/ALDOA/GAPDH/ALDH2/ENO1/GPI/LDHB/PDHA1/DLD/DLAT/PDHB/PKM/PGAM1/ALDH1B1/TPI1/PFKP/PCK2/ACSS1	19	Up
hsa03013	Nucleocytoplasmic transport	2.10989e-07	3.12042e-06	IPO5/SAP18/KPNA3/KPNA4/XPO1/NUP155/IPO7/RANGAP1/KPNA2/CSE1L/MAGOH/RAN/EEF1A1/EEF1A2/NCBP1/DDX39B/KPNB1/ALYREF/NUP93/NUP37/UPF1/TNPO1/PNN/DDX19A	24	Up
hsa00970	Aminoacyl-tRNA biosynthesis	1.2599e-06	1.77016e-05	NARS1/EPRS1/DARS1/VARS1/GARS1/QARS1/HARS2/YARS1/LARS2/KARS1/RARS2/DARS2/CARS2/SARS2/FARSB/IARS2/YARS2	17	Up
hsa05415	Diabetic cardiomyopathy	2.21139e-06	2.8305e-05	NDUFA4/NDUFB3/NDUFS2/ATP5PD/NDUFB6/GSR/GAPDH/SLC25A5/ATP5F1B/PDHA1/CYC1/PARP1/COX5B/SLC2A1/PDHB/SLC25A6/COX4I1/UQCRB/ATP5PF/VDAC1/UQCRC2/ATP5PB/ATP5F1A/ATP5F1D/PPIF/SDHA/ATP5F1C/ATP5PO/PPP1CB/RAC1/NDUFA5/NDUFA9/VDAC3	33	Up
hsa00630	Glyoxylate and dicarboxylate metabolism	2.21605e-06	2.8305e-05	CS/DLD/MMUT/GLDC/ACAT1/SHMT2/MDH1/MDH2/ACO2/ACAT2/ACSS1	11	Up
hsa00190	Oxidative phosphorylation	3.13698e-06	3.80966e-05	NDUFA4/NDUFB3/NDUFS2/ATP5PD/ATP5MG/NDUFB6/ATP5F1B/CYC1/COX5B/COX4I1/UQCRB/ATP5PF/UQCRC2/ATP5PB/ATP5F1A/ATP5F1D/SDHA/ATP5F1C/ATP6V1A/ATP5PO/CYCS/PPA1/NDUFA5/NDUFA9/PPA2	25	Up
hsa00071	Fatty acid degradation	3.2538e-06	3.80966e-05	ECI2/ALDH2/ACADM/ACAT1/ECHS1/ALDH1B1/HADHA/ACAA2/ACADVL/HADHB/HADH/ACAT2/ACSL5	13	Up
hsa01212	Fatty acid metabolism	3.98636e-06	4.48067e-05	ACADM/ACAT1/ECHS1/HADHA/ACAA2/FASN/ACADVL/HADHB/HADH/MCAT/MECR/ACAT2/OXSM/TECR/ACSL5	15	Up
hsa05017	Spinocerebellar ataxia	1.04465e-05	0.000112902	PSMD11/PSMD14/PSMA7/SLC25A5/SLC25A6/VDAC1/PSMA1/PSMA2/PSMA3/PSMA4/PSMB6/PSMB5/PPIF/PSMC2/PSMB3/PSMB2/PSMD7/PSMA6/PSMC1/CYCS/PSMD2/ADRM1/MCU/PSMD13/VDAC3	25	Up
hsa01210	2-Oxocarboxylic acid metabolism	1.70972e-05	0.000177937	BCAT2/CS/IDH1/GOT2/IDH2/IDH3A/GPT2/ACO2	8	Up
hsa05208	Chemical carcinogenesis - reactive oxygen species	4.35352e-05	0.000436906	NDUFA4/MGST3/NDUFB3/NDUFS2/ATP5PD/NDUFB6/SOD1/SOD2/SLC25A5/ATP5F1B/CYC1/COX5B/MGST1/SLC25A6/COX4I1/UQCRB/ATP5PF/VDAC1/UQCRC2/ATP5PB/ACP1/ATP5F1A/ATP5F1D/PPIF/SDHA/ATP5F1C/ATP5PO/RAC1/PTPN11/NDUFA5/NDUFA9/VDAC3	32	Up
hsa03015	mRNA surveillance pathway	0.000295881	0.00286699	SAP18/NUDT21/PABPC1/GSPT1/PPP2R1A/FUS/MAGOH/PPP1CB/NCBP1/DDX39B/PABPN1/ALYREF/CPSF7/UPF1/PNN/SSU72/DDX19A	17	Up
hsa00062	Fatty acid elongation	0.000308409	0.00288876	ECHS1/HADHA/ACAA2/HADHB/HADH/THEM4/MECR/TECR	8	Up
hsa01240	Biosynthesis of cofactors	0.000343295	0.00311181	NME4/PDXK/BCAT2/ALDH2/EPRS1/DLD/MTHFD1/MTHFD2/PKM/NME1/CTPS1/UGT1A6/NME2/AK4/CAD/ALDH1B1/MAT2A/SHMT2/CPOX/NADK2/OXSM/MOCS1/NFS1	23	Up
hsa03060	Protein export	0.000616399	0.00524873	HSPA5/SRP14/SRP9/SEC61B/SRP54/SEC63/SRPRB	7	Up
hsa04964	Proximal tubule bicarbonate reclamation	0.000616399	0.00524873	GLS/GLUD1/ATP1A1/ATP1B1/MDH1/ATP1B3/PCK2	7	Up
hsa05134	Legionellosis	0.00138811	0.0114723	HSPA1A/HSPD1/HSPA8/HSPA6/EEF1G/VCP/RAB1A/EEF1A1/CYCS/EEF1A2/SAR1A	11	Up
hsa05132	Salmonella infection	0.00155234	0.0124631	KPNA3/KPNA4/MYL12B/FLNB/GAPDH/ANXA2/TUBB/PFN1/HSP90AA1/HSP90AB1/TXN/HSP90B1/FLNA/RPS3/KIF5B/RAB7A/CSE1L/ACTB/S100A10/CDC42/RHOA/RAC1/DYNLL1/TUBA1B/TUBB4B/CYCS/AHNAK/FLNC/TUBA1A/KLC2	30	Up
hsa00670	One carbon pool by folate	0.00165762	0.0128695	MTHFD1/MTHFD2/GART/ATIC/SHMT2/MTHFS	6	Up
hsa00270	Cysteine and methionine metabolism	0.00171067	0.0128695	BCAT2/PHGDH/LDHA/GOT2/LDHB/AHCY/MAT2A/MDH1/MDH2/TST	10	Up
hsa00380	Tryptophan metabolism	0.00174036	0.0128695	ALDH2/DLD/ACAT1/ECHS1/ALDH1B1/DLST/HADHA/HADH/ACAT2	9	Up
hsa00650	Butanoate metabolism	0.00220946	0.0159195	ACAT1/ECHS1/HADHA/ALDH5A1/ABAT/HADH/ACAT2	7	Up
hsa05230	Central carbon metabolism in cancer	0.00248117	0.0174302	IDH1/GLS/LDHA/LDHB/PDHA1/SLC2A1/PDHB/PKM/PGAM1/IDH2/PFKP/SLC1A5	12	Up
hsa00250	Alanine, aspartate and glutamate metabolism	0.00293012	0.020082	GLS/GLUD1/GOT2/CAD/ALDH5A1/ABAT/GPT2/NIT2	8	Up
hsa00410	beta-Alanine metabolism	0.00410652	0.0274746	ALDH2/ECHS1/ALDH1B1/HADHA/ABAT/ALDH6A1/HIBCH	7	Up
hsa00480	Glutathione metabolism	0.0053219	0.034778	MGST3/IDH1/GSR/GSTP1/MGST1/RRM1/LAP3/PRDX6/IDH2/GSTK1	10	Up
hsa00061	Fatty acid biosynthesis	0.00588062	0.0375558	FASN/MCAT/MECR/OXSM/ACSL5	5	Up
hsa04612	Antigen processing and presentation	0.0061681	0.0385163	HSP90AA1/HSP90AB1/HSPA1A/HSPA5/HSPA8/HSPA6/CALR/CANX/PDIA3/HSPA4/PSME1/PSME2	12	Up
hsa04714	Thermogenesis	0.00811047	0.0495444	NDUFA4/NDUFB3/NDUFS2/ATP5PD/ATP5MG/NDUFB6/ATP5F1B/CYC1/COX5B/COX4I1/UQCRB/ATP5PF/UQCRC2/ATP5PB/ATP5F1A/ATP5F1D/SDHA/ATP5F1C/ATP5PO/ACTB/RPS6/GNAS/NDUFA5/NDUFA9/NDUFAF2/ACSL5	26	Up
hsa05322	Systemic lupus erythematosus	0.00221057	0.0484645	H2BS1/H2BC5/H2BC13	3	Down
hsa05034	Alcoholism	0.00543622	0.0484645	H2BS1/H2BC5/H2BC13	3	Down
hsa04613	Neutrophil extracellular trap formation	0.00568289	0.0484645	H2BS1/H2BC5/H2BC13	3	Down
hsa05203	Viral carcinogenesis	0.0069235	0.0484645	H2BS1/H2BC5/H2BC13	3	Down
