# Supplementary material for: The global succinylation of SARS-CoV-2–infected host cells reveals drug targets
Source: Proc Natl Acad Sci U S A. 2022 Jul 12;119(30):e2123065119. doi: 10.1073/pnas.2123065119 (PMC9335334; doi:10.1073/pnas.2123065119)
Supplement: Supplementary File [file pnas.2123065119.sd07.xlsx]

## Sheet: DatasetS7
Dataset S7. Fold change of the succinylated site levels for cluster analysis
Succinyl protein	Succinylated site	log2Fold change 12/0h (X axis)	log2Fold change 24/0h (Y axis)	Cluster_type*
ACTG1	K50	-0.529073	0.84318	Cluster 1
HSPE1	K28	-0.808437	0.704872	Cluster 1
BCAT2	K44	0.449957	0.794936	Cluster 2
H2BC9	K109	0.149259	0.636915	Cluster 2
NIPSNAP2	K148	0.485427	0.653519	Cluster 2
CS	K450	0.353888	0.736388	Cluster 2
CS	K103	0.485427	0.590722	Cluster 2
GLUD1	K211	0.119024	0.505891	Cluster 2
GLUD1	K84	0.441483	0.589763	Cluster 2
GLUD1	K545	-0.0785637	0.688852	Cluster 2
GAPDH	K334	-0.161653	0.85599	Cluster 2
SLC25A5	K272	0.447844	0.601221	Cluster 2
RPLP2	K25	0.0285692	0.689746	Cluster 2
KRT18	K247	0.0703893	0.512985	Cluster 2
ENO1	K92	0.352759	0.551885	Cluster 2
ANXA2	K157	-0.0831412	1.04614	Cluster 2
ANXA2	K169	0.117695	0.762987	Cluster 2
TUBB	K58	0.183963	0.773996	Cluster 2
PFN1	K105	0.463622	0.588805	Cluster 2
FH	K80	0.276199	0.594549	Cluster 2
HSP90AB1	K72	-0.0709665	1.02857	Cluster 2
PDHA1	K77	0.414677	0.503858	Cluster 2
RPSA	K89	0.0186342	0.654436	Cluster 2
DLD	K122	0.158337	0.824564	Cluster 2
HSPD1	K250	0.453122	0.510962	Cluster 2
HSPA8	K246	0.21661	0.736388	Cluster 2
HSPA8	K71	0.0482362	1.01507	Cluster 2
HSPA8	K159	0.266637	0.534062	Cluster 2
COX4I1	K87	0.205393	0.534062	Cluster 2
NME2	K100	0.181421	0.736388	Cluster 2
RPL17	K55	-0.265345	0.914565	Cluster 2
ATP5PF	K41	0.0229004	0.663572	Cluster 2
PPIB	K67	0.14274	0.84559	Cluster 2
ATP5F1A	K427	0.185232	0.708408	Cluster 2
PDIA3	K226	-0.152003	0.543001	Cluster 2
SDHA	K517	0.370722	0.843984	Cluster 2
YWHAZ	K49	-0.018878	0.515006	Cluster 2
ATP5F1C	K115	0.314986	0.859174	Cluster 2
DLST	K277	-0.237864	1.15704	Cluster 2
HSPA9	K368	0.462576	0.626673	Cluster 2
RPL13A	K125	-0.0679388	0.664483	Cluster 2
ATP5PO	K199	0.321928	0.568519	Cluster 2
ACADVL	K195	0.320773	0.583038	Cluster 2
CCT8	K459	0.261832	0.551885	Cluster 2
ACTG1	K315	-0.163268	0.616358	Cluster 2
RPL27	K93	0.293959	0.939603	Cluster 2
HSPE1	K86	0.24123	0.595504	Cluster 2
RPL30	K44	0.0100637	0.732052	Cluster 2
RPL11	K52	0.240009	0.767231	Cluster 2
RPS27A	K63	0.0129262	0.709291	Cluster 2
YWHAZ	K9	-0.0218044	0.876566	Cluster 2
TUBA1B	K326	0.293959	0.768078	Cluster 2
TUBA1B	K394	-0.148801	0.546956	Cluster 2
TUBB4B	K58	-0.0649175	0.586885	Cluster 2
LACTB	K252	0.211635	0.62293	Cluster 2
LACTB	K284	0.166073	0.627607	Cluster 2
LACTB	K243	0.045443	2.00432	Cluster 2
OGDH	K970	0.451013	0.618239	Cluster 2
ECH1	K231	0.324235	1.42169	Cluster 2
PDIA6	K160	0.0482362	0.829444	Cluster 2
NADK2	K339	0.158337	1.15769	Cluster 2
FASTKD5	K361	0.387363	1.79327	Cluster 2
PNPT1	K591	-0.0484122	0.815575	Cluster 2
PNPT1	K582	0.474047	0.764686	Cluster 2
PNPT1	K583	0.387363	0.631337	Cluster 2
GFM1	K302	0.265437	0.624803	Cluster 2
HSD17B10	K79	0.226509	0.6107	Cluster 2
MRM3	K237	-0.0816138	0.906891	Cluster 2
ACOT13	K123	0.495695	0.518031	Cluster 2
ATAD3A	K539	0.477159	0.829444	Cluster 2
MRPS18C	K134	0.358396	1.51803	Cluster 2
CS	K43	0.524064	1.31441	Cluster 3
PMPCB	K472	1.02148	1.54646	Cluster 3
ECI2	K161	0.786596	1.32135	Cluster 3
ATP5PD	K149	1.45681	1.63413	Cluster 3
ATP5PD	K85	1.36289	1.12565	Cluster 3
GLS	K279	0.908429	0.731183	Cluster 3
GLUD1	K503	0.763836	1.1884	Cluster 3
GLUD1	K527	0.546956	0.751892	Cluster 3
GOT2	K404	0.595504	0.665393	Cluster 3
GOT2	K296	0.716332	1.03351	Cluster 3
SOD2	K68	0.934328	0.964214	Cluster 3
SLC25A5	K163	0.669934	0.591679	Cluster 3
SLC25A5	K33	0.685267	0.54498	Cluster 3
KRT18	K370	0.568519	0.895303	Cluster 3
HSPD1	K82	1.16993	0.500802	Cluster 3
HSPD1	K481	1.06695	0.536053	Cluster 3
HSPD1	K389	0.74932	1.27381	Cluster 3
HSPD1	K301	0.77989	0.629473	Cluster 3
HSPD1	K72	0.831067	0.698663	Cluster 3
HSPD1	K352	0.869477	1.63273	Cluster 3
HSPA5	K185	0.612588	1.45996	Cluster 3
DBT	K440	1.07656	1.10969	Cluster 3
SLC25A4	K272	0.52707	0.62293	Cluster 3
EEF2	K445	0.586885	0.831877	Cluster 3
HSP90B1	K168	0.609755	0.752749	Cluster 3
GLDC	K672	0.646163	0.578214	Cluster 3
GLDC	K774	0.558757	0.902267	Cluster 3
CFL1	K44	0.702214	0.676267	Cluster 3
ATP5F1A	K126	0.77905	0.87342	Cluster 3
ATP5F1A	K230	0.504875	0.52306	Cluster 3
ATP5F1A	K161	0.635058	0.578214	Cluster 3
PPIF	K167	1.34369	1.03984	Cluster 3
PPIF	K67	0.564622	0.795767	Cluster 3
PHB	K128	1.13947	2.25096	Cluster 3
ATP5F1C	K154	0.745022	1.14535	Cluster 3
ETFB	K116	0.792439	0.830255	Cluster 3
HSPA9	K300	0.554834	0.669027	Cluster 3
HSPA9	K394	0.748461	0.946357	Cluster 3
HSPA9	K206	0.876566	0.956057	Cluster 3
MDH2	K324	0.554834	1.06212	Cluster 3
MDH2	K203	1.20789	1.99603	Cluster 3
HADHA	K728	0.663572	0.849599	Cluster 3
HADHA	K214	0.606916	1.1117	Cluster 3
LRPPRC	K750	0.604071	0.597412	Cluster 3
ACAA2	K234	1.12895	1.5064	Cluster 3
ACAA2	K81	0.818032	0.831067	Cluster 3
ATP5PO	K172	0.741575	0.660837	Cluster 3
ATP5PO	K162	0.571434	0.587845	Cluster 3
PSMB2	K162	1.52857	1.37851	Cluster 3
ACADVL	K556	1.83269	1.48697	Cluster 3
ALDH5A1	K265	0.515006	0.534062	Cluster 3
ALDH5A1	K126	0.847195	0.813935	Cluster 3
SLC25A1	K97	1.09288	1.70664	Cluster 3
SUCLG1	K66	1.04963	0.739848	Cluster 3
HADHB	K190	0.752749	1.10635	Cluster 3
HADHB	K181	0.794104	1.08542	Cluster 3
HADHB	K188	0.656268	0.820485	Cluster 3
HADHB	K201	0.760434	0.671746	Cluster 3
HADHB	K72	0.626673	1.09828	Cluster 3
TPI1	K194	0.747602	1.42761	Cluster 3
PPIA	K28	1.06419	2.39917	Cluster 3
ALDH6A1	K47	0.685267	0.66175	Cluster 3
CRYZ	K23	0.986957	1.60502	Cluster 3
PMPCA	K299	0.585924	0.577248	Cluster 3
TRAP1	K126	0.903038	1.27023	Cluster 3
TRAP1	K332	0.745022	0.718964	Cluster 3
HNRNPD	K197	0.566572	1.48954	Cluster 3
KARS1	K141	0.640621	0.593593	Cluster 3
TST	K14	0.951588	1.52957	Cluster 3
PCK2	K491	0.991318	1.45996	Cluster 3
HADH	K185	0.572405	1.21164	Cluster 3
RARS2	K557	0.855192	0.678973	Cluster 3
THEM4	K207	0.988412	0.68437	Cluster 3
HSDL2	K87	0.766383	0.869477	Cluster 3
SUPV3L1	K582	1.23143	1.57628	Cluster 3
PNPT1	K552	0.616358	0.617298	Cluster 3
PNPT1	K285	0.67717	0.708408	Cluster 3
GFM2	K233	0.784923	0.896078	Cluster 3
MCUR1	K283	0.585924	0.525067	Cluster 3
PYCR2	K47	0.575312	0.656268	Cluster 3
GFM1	K540	1.19535	1.20414	Cluster 3
MECR	K267	0.970117	0.769772	Cluster 3
PPA2	K105	0.605968	0.666302	Cluster 3
CARS2	K407	0.840765	0.935083	Cluster 3
MRPL47	K144	1.24975	1.61117	Cluster 3
LYRM4	K47	0.95977	1.03351	Cluster 3
SARS2	K110	0.692427	0.673556	Cluster 3
ACOT13	K37	0.842375	0.87578	Cluster 3
IARS2	K775	1.01293	0.776525	Cluster 3
ACSS1	K396	1.56365	0.999278	Cluster 3
MRPL39	K72	0.707525	0.595504	Cluster 3
MRPL39	K126	1.24489	0.992768	Cluster 3
VDAC3	K63	0.75873	1.42975	Cluster 3
MRPS18C	K131	0.580145	1.52155	Cluster 3
RAP1A	K128	-0.92139	-0.314733	Cluster 4
H2BC9	K117	-0.545824	-0.436354	Cluster 4
LDHA	K81	-0.788365	-0.341903	Cluster 4
GOT2	K122	-1.32554	0.0370307	Cluster 4
ALDOA	K14	-0.646112	-0.41889	Cluster 4
ENO1	K330	-0.535332	-0.109359	Cluster 4
ENO1	K262	-0.603841	0.423309	Cluster 4
NPM1	K250	-0.564905	-0.0350469	Cluster 4
NPM1	K257	-0.75877	0.117695	Cluster 4
NPM1	K239	-0.518701	-0.428566	Cluster 4
P4HB	K71	-0.612637	-0.296899	Cluster 4
H1-0	K82	-0.84944	-0.277534	Cluster 4
ANXA2	K204	-0.54372	-0.407364	Cluster 4
HSP90AB1	K607	-0.573467	0.0908534	Cluster 4
HNRNPC	K198	-0.508403	-0.436354	Cluster 4
HNRNPA1	K3	-0.648372	-0.463947	Cluster 4
HSPA8	K500	-0.637109	-0.463947	Cluster 4
EEF2	K572	-1.1976	-0.459973	Cluster 4
EEF2	K239	-0.76366	-0.123434	Cluster 4
HSP90B1	K603	-0.659723	-0.28279	Cluster 4
HSP90B1	K663	-0.552156	0.0524159	Cluster 4
NME2	K31	-0.753896	-0.494109	Cluster 4
H1-2	K46	-2.9771	-0.450084	Cluster 4
EPCAM	K168	-0.826233	-0.375197	Cluster 4
NCL	K545	-0.694321	-0.291592	Cluster 4
NCL	K116	-0.54372	-0.434403	Cluster 4
NCL	K449	-0.621488	-0.492079	Cluster 4
RPS3	K75	-0.805913	-0.388355	Cluster 4
H2BC17	K44	-1.45403	0.479231	Cluster 4
H2BC9	K6	-0.682696	-0.463947	Cluster 4
YWHAQ	K158	-0.788365	0.189034	Cluster 4
PDIA3	K75	-0.72977	-0.200913	Cluster 4
YWHAB	K70	-0.924125	-0.300448	Cluster 4
RPL4	K364	-0.655172	-0.254978	Cluster 4
HSPA9	K467	-0.556393	-0.320126	Cluster 4
RPS19	K143	-0.584241	-0.479955	Cluster 4
RPL3	K286	-0.54372	-0.340075	Cluster 4
RPL3	K356	-0.535332	-0.356606	Cluster 4
RPL5	K41	-0.717857	-0.354759	Cluster 4
RPL5	K158	-0.504305	-0.390245	Cluster 4
RPS5	K63	-0.694321	-0.33825	Cluster 4
RPL29	K103	-0.545824	-0.37146	Cluster 4
RPL29	K33	-0.979942	-0.440263	Cluster 4
RPL34	K19	-0.831358	-0.459973	Cluster 4
RPL14	K71	-0.805913	-0.390245	Cluster 4
ALDH5A1	K394	-0.584241	-0.394032	Cluster 4
RPL26	K69	-0.512514	-0.323733	Cluster 4
RPL26	K136	-0.691989	-0.452057	Cluster 4
SUMO2	K7	-0.951764	-0.426625	Cluster 4
HNRNPK	K405	-0.641604	-0.227692	Cluster 4
HNRNPK	K52	-0.522841	-0.318326	Cluster 4
RPS8	K37	-0.628162	-0.422752	Cluster 4
RPS15A	K84	-0.790859	-0.164884	Cluster 4
TMSB4X	K32	-1.01159	-0.334607	Cluster 4
H4C1	K92	-0.72977	0.280956	Cluster 4
RPL23	K75	-0.537424	-0.32916	Cluster 4
RPL30	K9	-0.905088	-0.37707	Cluster 4
RPL11	K78	-0.595097	-0.199255	Cluster 4
RPL11	K144	-0.680382	-0.309359	Cluster 4
RPL8	K46	-1.20091	-0.229382	Cluster 4
YWHAZ	K138	-0.675765	-0.109359	Cluster 4
HNRNPU	K343	-0.648372	-0.373327	Cluster 4
RPL6	K192	-0.756331	-0.386468	Cluster 4
PRDX1	K7	-0.678072	-0.253257	Cluster 4
DDX39B	K188	-0.504305	-0.248108	Cluster 4
GATD3A	K233	0.115033	-0.168123	Cluster 5
GATD3A	K157	0.280956	0.0717627	Cluster 5
CLIC1	K192	-0.380822	-0.0218044	Cluster 5
PDHX	K394	0.261832	0.476122	Cluster 5
NME4	K91	0.121679	0.0840643	Cluster 5
BCAT2	K377	0.455229	0.176323	Cluster 5
BCAT2	K321	0.298658	0.368489	Cluster 5
NDUFB3	K34	0.21661	0.204141	Cluster 5
ACTN4	K592	-0.0694519	-0.438307	Cluster 5
ACTN4	K455	-0.302226	-0.106249	Cluster 5
H2BC9	K44	-0.298673	0.441483	Cluster 5
H2BC9	K47	-0.325539	-0.177882	Cluster 5
H2BC9	K35	-0.248108	-0.209228	Cluster 5
ABCB7	K216	0.304511	0.200379	Cluster 5
CS	K327	0.189034	-0.0908029	Cluster 5
ERLIN2	K205	0.129613	0.351628	Cluster 5
ATP5PD	K63	0.408168	0.308011	Cluster 5
ATP5PD	K117	0.166073	0.479231	Cluster 5
ATP5PD	K95	0.248535	-0.0664274	Cluster 5
ATP5MG	K55	0.332278	0.0786098	Cluster 5
ATP5MG	K66	0.455229	0.415759	Cluster 5
PLPBP	K125	0.488515	0.109695	Cluster 5
GLS	K311	0.275007	0.130931	Cluster 5
NDUFB6	K54	0.151859	0.0962619	Cluster 5
AGR2	K95	-0.210897	0.0962619	Cluster 5
GLUD1	K200	0.291604	0.320773	Cluster 5
GLUD1	K363	-0.340075	-0.0350469	Cluster 5
GLUD1	K457	0.39835	0.0813396	Cluster 5
GLUD1	K390	0.133564	-0.182786	Cluster 5
SOD1	K123	-0.364013	-0.114035	Cluster 5
GOT2	K90	0.425459	-0.0800879	Cluster 5
GOT2	K82	0.457332	-0.0365259	Cluster 5
GOT2	K363	0.332278	-0.0634092	Cluster 5
PGK1	K131	0.0799754	-0.093879	Cluster 5
PGK1	K323	0.182692	0.108357	Cluster 5
ALDOA	K322	-0.407364	-0.189351	Cluster 5
ALDOA	K42	0.0313952	-0.155213	Cluster 5
ALDOA	K13	0.329985	0.217851	Cluster 5
SOD2	K130	0.415759	0.304511	Cluster 5
SOD2	K122	0.410341	0.231432	Cluster 5
OAT	K102	-0.0439433	0.0524159	Cluster 5
OAT	K107	0.0854247	0.200379	Cluster 5
GAPDH	K61	0.00288251	-0.0800879	Cluster 5
GAPDH	K215	0.468844	-0.0694519	Cluster 5
GAPDH	K263	-0.261881	-0.295128	Cluster 5
GAPDH	K254	-0.295128	-0.21424	Cluster 5
GAPDH	K194	0.408168	0.0143553	Cluster 5
SLC25A5	K268	0.408168	0.0827026	Cluster 5
SLC25A5	K96	0.291604	0.117695	Cluster 5
SLC25A5	K105	0.146655	0.169925	Cluster 5
SLC25A5	K166	0.254594	-0.161653	Cluster 5
SLC25A5	K147	-0.232769	-0.272297	Cluster 5
HMGN2	K82	-0.181149	-0.244685	Cluster 5
KRT18	K426	-0.442222	-0.446148	Cluster 5
KRT18	K187	-0.187707	-0.293359	Cluster 5
KRT18	K317	0.199123	0.0440443	Cluster 5
KRT18	K372	0.371838	0.297485	Cluster 5
PTMA	K103	-0.490051	-0.33825	Cluster 5
ATP5F1B	K124	0.339137	0.0229004	Cluster 5
ATP5F1B	K426	0.111031	0.0662614	Cluster 5
ATP5F1B	K485	0.336855	0.112367	Cluster 5
ATP5F1B	K198	-0.136062	0.00288251	Cluster 5
ENO1	K80	0.177599	0.00863031	Cluster 5
ENO1	K335	0.204141	0.204141	Cluster 5
ENO1	K233	0.00288251	-0.150401	Cluster 5
ENO1	K64	-0.0649175	-0.132894	Cluster 5
ENO1	K420	-0.0306192	-0.132894	Cluster 5
ENO1	K81	-0.115597	-0.207561	Cluster 5
ENO1	K89	0.261832	0.0690147	Cluster 5
ENO1	K406	-0.362158	-0.274041	Cluster 5
ENO1	K5	-0.0101344	0.00144197	Cluster 5
GPI	K366	-0.227692	0.0468403	Cluster 5
NPM1	K27	-0.42082	-0.45799	Cluster 5
NPM1	K32	-0.261881	-0.217591	Cluster 5
NPM1	K267	-0.360305	-0.166503	Cluster 5
NPM1	K248	-0.483985	-0.426625	Cluster 5
NPM1	K141	-0.432455	-0.336428	Cluster 5
LDHB	K310	-0.330973	-0.281036	Cluster 5
LDHB	K82	0.293959	-0.0588937	Cluster 5
LDHB	K319	0.189034	0.149259	Cluster 5
LDHB	K318	-0.42082	-0.254978	Cluster 5
LDHB	K156	0.0398403	-0.106249	Cluster 5
P4HB	K31	-0.018878	0.0786098	Cluster 5
P4HB	K271	0.243669	0.259423	Cluster 5
ANXA2	K47	0.0538064	0.266637	Cluster 5
ANXA2	K176	-0.37707	0.111031	Cluster 5
ANXA2	K302	0.0129262	0.452068	Cluster 5
ANXA2	K227	0.0328061	0.0976108	Cluster 5
HSP90AB1	K107	0.0342157	0.335712	Cluster 5
HSP90AA1	K632	-0.232769	0.347099	Cluster 5
HSP90AA1	K539	-0.14401	0.172488	Cluster 5
HSP90AB1	K284	-0.388355	-0.275786	Cluster 5
HSP90AB1	K399	-0.0800879	0.293959	Cluster 5
HSP90AA1	K443	-0.2567	0	Cluster 5
HSP90AB1	K180	-0.0892673	-0.100051	Cluster 5
HSP90AA1	K436	-0.272297	-0.086201	Cluster 5
HSP90AA1	K458	0.137504	0.100305	Cluster 5
HSP90AB1	K354	-0.140826	-0.0969617	Cluster 5
HSP90AB1	K64	-0.340075	-0.330973	Cluster 5
HNRNPC	K42	0.0299829	-0.296899	Cluster 5
HNRNPC	K189	-0.436354	-0.345564	Cluster 5
HNRNPC	K197	-0.426625	-0.365871	Cluster 5
HNRNPC	K29	-0.382702	-0.226004	Cluster 5
FH	K263	-0.140826	0.177599	Cluster 5
FH	K223	0.1137	-0.0709665	Cluster 5
HSP90AB1	K559	-0.184425	-0.0985055	Cluster 5
HSP90AB1	K531	-0.224317	-0.182786	Cluster 5
HSP90AB1	K53	0.0758749	0.235114	Cluster 5
HSP90AB1	K481	0.0717627	0.0745054	Cluster 5
HSP90AB1	K435	-0.182786	0.00575927	Cluster 5
HSP90AB1	K438	-0.356606	-0.2567	Cluster 5
HSP90AB1	K428	-0.0144996	0.107018	Cluster 5
HSP90AB1	K624	-0.268817	-0.0892673	Cluster 5
HSP90AB1	K577	-0.434403	-0.307573	Cluster 5
PDHA1	K83	0.340277	0.00144197	Cluster 5
PDHA1	K321	0.219091	0.499782	Cluster 5
CYC1	K310	-0.153607	-0.0454314	Cluster 5
RPS17	K59	-0.373327	-0.0740006	Cluster 5
RPS17	K19	-0.0365259	-0.0159576	Cluster 5
RPSA	K42	-0.254978	0.487486	Cluster 5
HMGB1	K157	-0.426625	-0.224317	Cluster 5
CNP	K178	0.0854247	0.0129262	Cluster 5
DLD	K66	0.49774	0.403813	Cluster 5
DLD	K430	0.147958	0.446786	Cluster 5
DLD	K143	0.297485	0.260628	Cluster 5
DLD	K267	0.261832	-0.00723157	Cluster 5
DLD	K159	0.155749	-0.0694519	Cluster 5
DLD	K277	0.365133	-0.00144342	Cluster 5
DLD	K410	0.421156	0.27858	Cluster 5
HNRNPA1	K105	-0.248108	-0.415037	Cluster 5
HNRNPA1	K350	0.00432161	-0.077041	Cluster 5
H2AC14	K37	-0.311148	-0.304006	Cluster 5
H2AC14	K96	-0.0846703	0.0313952	Cluster 5
HSPA1B	K319	-0.32916	0.00575927	Cluster 5
DLAT	K466	0.335712	-0.0218044	Cluster 5
DLAT	K473	0.269033	-0.0588937	Cluster 5
COX5B	K86	0.0894982	0.172488	Cluster 5
HSPD1	K359	0.244887	0.414677	Cluster 5
HSPD1	K87	0.100305	-0.07552	Cluster 5
HSPD1	K91	0.195348	-0.107803	Cluster 5
HSPD1	K31	0.0867838	-0.142417	Cluster 5
HSPD1	K130	0.371838	0.0607392	Cluster 5
HSPD1	K133	0.35727	0.0881416	Cluster 5
HSPD1	K191	0.489543	-0.302226	Cluster 5
HSPD1	K364	0.0867838	-0.210897	Cluster 5
HSPD1	K523	-0.171368	-0.166503	Cluster 5
HSPD1	K233	0.169925	0.343692	Cluster 5
HSPD1	K196	0.254594	-0.0877334	Cluster 5
HSPD1	K396	0.31034	0.168642	Cluster 5
HSPD1	K125	0.297485	-0.027675	Cluster 5
HSPD1	K473	0.323082	0.449957	Cluster 5
HSPD1	K75	0.158337	-0.046921	Cluster 5
HSPA5	K163	-0.07552	-0.128156	Cluster 5
HSPA5	K370	0.167358	0.0538064	Cluster 5
HSPA5	K523	0.0468403	-0.182786	Cluster 5
HSPA5	K446	-0.21927	-0.270556	Cluster 5
HSPA5	K352	0.0635029	-0.128156	Cluster 5
HSPA5	K268	-0.0320936	0.116365	Cluster 5
HSPA8	K451	-0.471929	0.297485	Cluster 5
HSPA8	K257	-0.0634092	0.0827026	Cluster 5
HSPA8	K601	-0.0394883	0.0229004	Cluster 5
HSPA8	K507	-0.274041	-0.268817	Cluster 5
HSPA8	K319	-0.07552	-0.101598	Cluster 5
HSPA8	K328	0.146655	0.298658	Cluster 5
HSPA8	K597	-0.22095	-0.246395	Cluster 5
HSPA8	K102	-0.222633	-0.312939	Cluster 5
HSPA8	K108	-0.32916	-0.249822	Cluster 5
DBT	K435	0.190299	-0.0159576	Cluster 5
MTHFD1	K66	0.380729	0.0758749	Cluster 5
PCNA	K80	-0.0724828	0.250962	Cluster 5
SLC25A6	K166	0.432959	-0.288065	Cluster 5
CKB	K313	-0.202572	-0.0603973	Cluster 5
CKB	K307	0.0690147	0.0172093	Cluster 5
XRCC5	K265	0.15056	0.493647	Cluster 5
COX4I1	K53	0.0758749	-0.118727	Cluster 5
COX4I1	K60	0.195348	0.0143553	Cluster 5
EEF2	K275	-0.364013	-0.261881	Cluster 5
EEF2	K314	-0.194295	-0.176251	Cluster 5
PDIA4	K528	0.235114	0.182692	Cluster 5
MTHFD2	K50	0.295135	0.240009	Cluster 5
PKM	K135	-0.364013	-0.327348	Cluster 5
PKM	K166	0.368489	0.0840643	Cluster 5
HSP90B1	K682	-0.236164	-0.212568	Cluster 5
HSP90B1	K683	0.0989585	-0.0144996	Cluster 5
HSP90B1	K633	-0.0740006	-0.195946	Cluster 5
HSP90B1	K161	0.266637	0.147958	Cluster 5
HSP90B1	K455	-0.129734	-0.242977	Cluster 5
HSP90B1	K356	-0.438307	0.136191	Cluster 5
HSP90B1	K593	-0.129734	-0.215915	Cluster 5
HSP90B1	K547	-0.378944	-0.312939	Cluster 5
HSP90B1	K95	0.157044	-0.0218044	Cluster 5
HSP90B1	K97	0.244887	0.183963	Cluster 5
IDE	K899	0.169925	-0.027675	Cluster 5
NME2	K26	-0.409278	-0.117161	Cluster 5
NME2	K12	-0.426625	0.136191	Cluster 5
RPS2	K211	-0.327348	-0.279284	Cluster 5
H1-5	K78	-0.397828	-0.405451	Cluster 5
H1-5	K55	-0.321928	-0.390245	Cluster 5
H1-5	K67	-0.181149	-0.456009	Cluster 5
H1-5	K37	-0.354759	-0.277534	Cluster 5
TCP1	K126	-0.100051	0.136191	Cluster 5
RPL35A	K45	-0.152003	0.144046	Cluster 5
RPL7	K77	-0.380822	-0.312939	Cluster 5
RPL17	K49	-0.0306192	0.041243	Cluster 5
PGAM1	K100	0.326537	-0.018878	Cluster 5
ATP5PF	K46	0.265437	0.077243	Cluster 5
NCL	K403	-0.392137	-0.110916	Cluster 5
NCL	K324	-0.312939	0.124328	Cluster 5
NCL	K429	-0.307573	-0.302226	Cluster 5
NCL	K398	-0.341903	-0.254978	Cluster 5
VDAC1	K109	0.210389	0.100305	Cluster 5
VDAC1	K61	-0.0908029	-0.205896	Cluster 5
NME2	K124	-0.382702	-0.21927	Cluster 5
UQCRC2	K250	-0.166503	-0.0350469	Cluster 5
UQCRC2	K92	0.226509	0.231432	Cluster 5
PPIB	K116	-0.0543923	-0.00433459	Cluster 5
PPIB	K209	0.0621217	0.219091	Cluster 5
PPIB	K215	0.231432	0.301002	Cluster 5
RPS3	K62	-0.320126	-0.28279	Cluster 5
RPS3	K108	-0.011588	0.257011	Cluster 5
H2BC9	K121	-0.347399	-0.358454	Cluster 5
H2BC17	K47	-0.349235	-0.254978	Cluster 5
H2BC17	K35	-0.248108	-0.251539	Cluster 5
CFL1	K92	0.167358	0.121679	Cluster 5
ATP5PB	K162	0.255803	-0.0816138	Cluster 5
ACAT1	K223	0.418999	-0.164884	Cluster 5
ATP5F1A	K531	0.335712	-0.0877334	Cluster 5
ATP5F1A	K539	0.349365	-0.07552	Cluster 5
ATP5F1A	K239	0.230203	-0.289827	Cluster 5
ATP5F1A	K167	0.280956	0.0935602	Cluster 5
ATP5F1A	K498	0.473008	0.204141	Cluster 5
ATP5F1A	K261	0.249749	-0.0159576	Cluster 5
RPL13	K174	-0.121863	-0.195946	Cluster 5
IVD	K78	0.317304	0.107018	Cluster 5
EEF1G	K434	-0.0664274	-0.0969617	Cluster 5
EEF1G	K277	0.0894982	0	Cluster 5
EEF1G	K401	-0.202572	-0.100051	Cluster 5
EEF1G	K132	-0.392137	-0.42082	Cluster 5
YWHAQ	K11	-0.407364	-0.369595	Cluster 5
YWHAQ	K85	0.181421	-0.0558912	Cluster 5
YWHAQ	K9	0.189034	0.1137	Cluster 5
CALR	K153	-0.473931	-0.336428	Cluster 5
CALR	K43	-0.307573	-0.434403	Cluster 5
CALR	K48	-0.212568	-0.0558912	Cluster 5
CALR	K215	-0.24127	-0.210897	Cluster 5
CALR	K41	-0.362158	-0.232769	Cluster 5
CANX	K134	0.169925	0.439357	Cluster 5
CANX	K210	-0.093879	-0.37146	Cluster 5
CANX	K380	-0.128156	-0.210897	Cluster 5
PSMB5	K91	-0.0335695	0.424385	Cluster 5
PRDX6	K141	-0.444184	0.14274	Cluster 5
PRDX5	K83	0.393965	0.211635	Cluster 5
PRDX3	K91	0.375178	-0.217591	Cluster 5
RPL12	K54	0.197865	0.194087	Cluster 5
ECHS1	K43	0.411426	0.130931	Cluster 5
ECHS1	K204	0.199123	0.015783	Cluster 5
PDIA3	K494	-0.434403	0.0214797	Cluster 5
PDIA3	K218	0.0071955	-0.0409718	Cluster 5
PDIA3	K296	0.0299829	0.265437	Cluster 5
PDIA3	K130	-0.323733	-0.323733	Cluster 5
PDIA3	K425	0.0976108	-0.0262051	Cluster 5
PDIA3	K129	0.279768	-0.0573917	Cluster 5
PDIA3	K366	-0.284546	0.051024	Cluster 5
PPIF	K86	0.290424	0.21661	Cluster 5
PPIF	K91	0.343692	0.191563	Cluster 5
PPIF	K175	0.0143553	0.445727	Cluster 5
PPIF	K183	0.371838	0.191563	Cluster 5
SDHA	K250	0.24123	-0.163268	Cluster 5
SDHA	K550	0.154454	0.0648829	Cluster 5
SDHA	K547	0.212881	0.0100637	Cluster 5
SDHA	K538	0.46048	0.31034	Cluster 5
YWHAB	K13	-0.327348	-0.354759	Cluster 5
SFN	K11	-0.349235	-0.244685	Cluster 5
SHMT2	K356	0.435095	0.342555	Cluster 5
SHMT2	K269	0.496718	0.158337	Cluster 5
HSPA4	K53	0.248535	-0.011588	Cluster 5
HSPA4	K477	0.00144197	-0.186065	Cluster 5
PHB	K202	0.209141	0.0398403	Cluster 5
PHB	K208	0.0703893	-0.155213	Cluster 5
RPL22	K80	-0.365871	0.0426443	Cluster 5
RPL22	K107	-0.422752	-0.158429	Cluster 5
ATP5F1C	K39	0.167358	-0.0320936	Cluster 5
RPL4	K14	-0.112475	-0.0365259	Cluster 5
DLST	K267	0.196607	-0.132894	Cluster 5
HSPA9	K288	0.249749	-0.0831412	Cluster 5
HSPA9	K345	0.250962	0.327687	Cluster 5
HSPA9	K106	-0.0232698	0.351628	Cluster 5
HSPA9	K76	0.0440443	-0.0923402	Cluster 5
CCT6A	K377	0.185232	0.391768	Cluster 5
RPL13A	K191	-0.00288828	-0.0484122	Cluster 5
MDH1	K110	-0.0320936	-0.0350469	Cluster 5
MDH2	K185	0.23634	0.375178	Cluster 5
MDH2	K301	0.331132	0.0894982	Cluster 5
MDH2	K307	0.475085	0.264236	Cluster 5
MDH2	K239	0.221568	-0.227692	Cluster 5
MDH2	K329	0.473008	-0.390245	Cluster 5
MDH2	K157	0.16092	-0.200913	Cluster 5
HADHA	K350	0.441483	-0.258425	Cluster 5
HADHA	K531	0.425459	0.0565835	Cluster 5
HADHA	K359	0.0384362	-0.0954196	Cluster 5
HADHA	K411	0.314986	-0.0740006	Cluster 5
HADHA	K406	0.377401	-0.204233	Cluster 5
HADHA	K569	0.275007	-0.100051	Cluster 5
HADHA	K60	0.362891	-0.148801	Cluster 5
HADHA	K415	0.426533	-0.0877334	Cluster 5
HADHA	K289	0.267835	-0.121863	Cluster 5
HADHA	K519	0.348232	0.0758749	Cluster 5
GARS1	K219	0.332278	-0.103147	Cluster 5
ECI1	K89	0.316146	0.108357	Cluster 5
RPS27	K5	0.181421	0.46048	Cluster 5
LRPPRC	K868	0.0257376	-0.212568	Cluster 5
ACAA2	K137	0.475085	0.180148	Cluster 5
ACAA2	K270	0.255803	-0.0439433	Cluster 5
VDAC2	K120	0.225275	0.27739	Cluster 5
RPL27A	K94	-0.16004	0.00575927	Cluster 5
RPL28	K19	-0.390245	-0.0800879	Cluster 5
RPS9	K66	0.16092	0.196607	Cluster 5
ATP5PO	K60	0.466758	0.181421	Cluster 5
ATP5PO	K54	0.316146	-0.0709665	Cluster 5
ATP5PO	K70	0.485427	0.163499	Cluster 5
CCT5	K223	0.323082	0.331132	Cluster 5
IDH2	K180	0.0285692	0.345964	Cluster 5
MRPL19	K221	0.15056	0.00432161	Cluster 5
TUFM	K347	0.288063	0.288063	Cluster 5
TUFM	K286	0.45628	0.340277	Cluster 5
TUFM	K418	0.279768	-0.465938	Cluster 5
ALDH7A1	K352	0.328836	-0.239566	Cluster 5
ALDH7A1	K93	0.158337	-0.0649175	Cluster 5
HARS2	K444	0.260628	0.238787	Cluster 5
PSMB3	K77	0.43082	0.00432161	Cluster 5
ACADVL	K278	0.49057	0.367371	Cluster 5
ACADVL	K276	0.455229	0.0621217	Cluster 5
ACOT1	K42	0.296311	-0.37146	Cluster 5
SERPINH1	K287	-0.0247367	-0.274041	Cluster 5
RPL14	K85	-0.21424	0.195348	Cluster 5
DAP3	K175	0.459432	0.209141	Cluster 5
DAP3	K203	-0.164884	0.191563	Cluster 5
ALDH5A1	K365	0.366252	-0.409278	Cluster 5
MRPL12	K138	0.243669	-0.00868224	Cluster 5
COPA	K13	0.185232	-0.0380063	Cluster 5
ALDH18A1	K409	0.233888	0.0579701	Cluster 5
ALDH18A1	K767	0.244887	0.137504	Cluster 5
ALDH18A1	K424	0.45628	0.163499	Cluster 5
ALDH18A1	K643	0.1137	-0.0174171	Cluster 5
ALDH18A1	K347	0.426533	0.42975	Cluster 5
HADHB	K272	0.321928	0.0398403	Cluster 5
TPI1	K142	0.051024	0.442545	Cluster 5
TPI1	K6	0.00432161	0.0676387	Cluster 5
TPI1	K156	0.283329	0.151859	Cluster 5
ACTG1	K326	-0.1976	0.146655	Cluster 5
ACTG1	K328	0.015783	-0.120294	Cluster 5
ACTG1	K113	0.154454	0.302173	Cluster 5
EIF4A1	K174	-0.109359	-0.027675	Cluster 5
RPS20	K34	-0.0306192	0.308011	Cluster 5
S100A10	K28	-0.0558912	-0.018878	Cluster 5
S100A10	K57	-0.37146	0.438293	Cluster 5
RPS3A	K144	0.119024	0.360645	Cluster 5
RPS3A	K46	-0.253257	-0.21927	Cluster 5
RPL37A	K28	-0.352916	-0.307573	Cluster 5
HSPE1	K66	0.37629	0.228973	Cluster 5
HSPE1	K70	0.485427	0.434028	Cluster 5
HSPE1	K40	0.498761	0.39835	Cluster 5
HSPE1	K56	0.318461	0.0621217	Cluster 5
HSPE1	K8	0.0731347	-0.00433459	Cluster 5
RPS7	K155	-0.249822	-0.177882	Cluster 5
RPS7	K74	-0.452057	-0.483985	Cluster 5
RPS7	K178	-0.302226	-0.325539	Cluster 5
RPS8	K128	-0.486004	-0.155213	Cluster 5
RPS8	K139	-0.171368	0.0482362	Cluster 5
RPS16	K105	-0.284546	-0.22095	Cluster 5
YWHAE	K69	-0.0320936	-0.0831412	Cluster 5
RPS14	K96	-0.0634092	0.471968	Cluster 5
RPS14	K106	-0.41889	-0.263612	Cluster 5
RPS29	K48	-0.150401	0.0426443	Cluster 5
RPS13	K34	0.387363	0.470927	Cluster 5
RPS11	K12	-0.465938	-0.463947	Cluster 5
RPS11	K30	-0.296899	-0.41889	Cluster 5
RPS11	K38	-0.384584	0.211635	Cluster 5
TMSB4X	K39	-0.494109	-0.452057	Cluster 5
RPL7A	K97	-0.37146	-0.1976	Cluster 5
RPS4X	K233	0.492622	0.471968	Cluster 5
RPS4X	K128	-0.215915	-0.367732	Cluster 5
RPS4X	K53	-0.307573	-0.217591	Cluster 5
RPS6	K143	-0.356606	0.0648829	Cluster 5
RPS6	K203	-0.39973	-0.222633	Cluster 5
H4C1	K78	-0.475936	-0.415037	Cluster 5
H4C1	K32	-0.296899	-0.28279	Cluster 5
H4C1	K80	-0.465938	0.231432	Cluster 5
RAN	K134	-0.473931	-0.325539	Cluster 5
RAN	K142	0.0482362	-0.0892673	Cluster 5
RAN	K23	-0.479955	-0.0588937	Cluster 5
RAN	K99	0.0172093	-0.401635	Cluster 5
RPL23	K113	0.290424	-0.424688	Cluster 5
RPS25	K60	-0.249822	-0.136062	Cluster 5
RPS28	K16	-0.142417	-0.115597	Cluster 5
RPL30	K32	-0.378944	-0.0816138	Cluster 5
RPL10A	K130	-0.177882	-0.179515	Cluster 5
RPL10A	K106	0.166073	0.418999	Cluster 5
RPL11	K85	-0.125006	0.112367	Cluster 5
RPL11	K67	0.186501	0.248535	Cluster 5
PPIA	K44	-0.0800879	-0.161653	Cluster 5
PPIA	K49	-0.41889	-0.352916	Cluster 5
PPIA	K131	0.0313952	-0.12658	Cluster 5
PPIA	K125	0.396159	0.382944	Cluster 5
RPS27A	K48	-0.176251	0.0100637	Cluster 5
RPS27A	K6	-0.0785637	0.045443	Cluster 5
YWHAZ	K11	-0.42082	-0.364013	Cluster 5
YWHAZ	K85	0.288063	0.163499	Cluster 5
YWHAZ	K68	-0.33825	-0.265345	Cluster 5
RPS21	K74	0.0356239	-0.0694519	Cluster 5
EIF5A	K121	-0.475936	-0.018878	Cluster 5
TUBA1B	K336	-0.293359	-0.239566	Cluster 5
TUBA1B	K401	-0.494109	0.24123	Cluster 5
TUBA1B	K163	-0.343732	-0.320126	Cluster 5
CCT2	K272	-0.345564	-0.298673	Cluster 5
MRPS22	K255	0.0356239	-0.169745	Cluster 5
MRPS22	K248	0.0648829	-0.212568	Cluster 5
MRPS9	K287	0.347099	-0.0740006	Cluster 5
RPL19	K46	-0.475936	-0.33825	Cluster 5
SLC25A3	K295	-0.187707	-0.0709665	Cluster 5
SLC25A3	K304	-0.177882	-0.207561	Cluster 5
SLC25A3	K313	0.204141	0.0922074	Cluster 5
SLC25A3	K209	0.124328	0.15056	Cluster 5
CLTC	K737	0.158337	-0.0232698	Cluster 5
HNRNPU	K626	-0.321928	-0.496142	Cluster 5
PFKP	K688	0.382944	0.353888	Cluster 5
OGDH	K999	0.0370307	0.124328	Cluster 5
RPL18A	K11	0.141433	-0.077041	Cluster 5
RPL18A	K136	-0.397828	-0.318326	Cluster 5
RPL6	K260	-0.104697	0.253384	Cluster 5
RPL6	K218	-0.407364	-0.28279	Cluster 5
RPL6	K207	-0.0619024	0.408168	Cluster 5
RPL6	K210	-0.0513992	0.0593553	Cluster 5
SSBP1	K103	0.125651	-0.0380063	Cluster 5
CRYZ	K208	0.267835	0.313826	Cluster 5
TRAP1	K431	0.404903	0.0143553	Cluster 5
TRAP1	K424	0.42975	0.204141	Cluster 5
TRAP1	K262	0.0949116	-0.109359	Cluster 5
TRAP1	K324	-0.169745	-0.172994	Cluster 5
MRPL28	K150	0.27023	0.167358	Cluster 5
NNT	K70	0.361768	0.0384362	Cluster 5
GANAB	K908	-0.479955	0.232661	Cluster 5
KPNB1	K867	-0.0679388	0.0648829	Cluster 5
DECR1	K246	0.415759	0.130931	Cluster 5
CLPP	K203	0.370722	0.120352	Cluster 5
NDUFA9	K175	0.407081	0.0745054	Cluster 5
DGUOK	K135	0.463622	0.217851	Cluster 5
NADK2	K304	0.323082	0.219091	Cluster 5
NADK2	K76	0.173767	-0.182786	Cluster 5
FASTKD1	K482	0.344828	0.391768	Cluster 5
FASTKD1	K360	0.305679	-0.0424568	Cluster 5
ATAD3B	K427	0.368489	0.166073	Cluster 5
PTRHD1	K134	0.0579701	-0.239566	Cluster 5
SLC25A24	K243	0.390668	-0.397828	Cluster 5
HIBCH	K92	0.49774	0.130931	Cluster 5
FAHD1	K139	0.171207	0.051024	Cluster 5
DARS2	K454	0.474047	0.368489	Cluster 5
BPHL	K271	0.275007	0.176323	Cluster 5
TXNDC5	K150	0.313826	0.221568	Cluster 5
NAXE	K148	0.415759	0.454176	Cluster 5
PNPT1	K289	0.138814	0.341417	Cluster 5
MAIP1	K180	0.283329	-0.0350469	Cluster 5
MRPS27	K340	-0.131313	0.108357	Cluster 5
MRPS27	K335	0.316146	0.231432	Cluster 5
LRRC59	K73	0.0758749	0.404903	Cluster 5
LRRC59	K135	-0.426625	-0.189351	Cluster 5
ACSF2	K179	-0.142417	0.27739	Cluster 5
DHTKD1	K818	0.332278	0.195348	Cluster 5
DHTKD1	K827	0.261832	0.124328	Cluster 5
NARS2	K353	0.327687	-0.0892673	Cluster 5
PARK7	K148	0.232661	0.181421	Cluster 5
PHB2	K262	-0.0694519	-0.0724828	Cluster 5
PHB2	K89	0.305679	0.0398403	Cluster 5
CCT7	K172	-0.24127	0.407081	Cluster 5
MRPL45	K126	0.320773	-0.011588	Cluster 5
MCCC2	K420	0.0313952	-0.475936	Cluster 5
MCCC2	K235	0.314986	0.323082	Cluster 5
TXNRD2	K153	0.388465	0.0813396	Cluster 5
ACOT13	K127	0.312665	-0.289827	Cluster 5
IARS2	K781	0.427606	0.015783	Cluster 5
IARS2	K189	0.359521	0.0621217	Cluster 5
ECHDC1	K217	0.480265	0.134878	Cluster 5
ATAD3A	K543	-0.0969617	0.0186342	Cluster 5
MTPAP	K90	0.395063	0.16221	Cluster 5
MOCS1	K528	0.177599	0.276199	Cluster 5
AASS	K48	0.375178	0.366252	Cluster 5
STOML2	K221	0.246104	-0.011588	Cluster 5
STOML2	K145	0.484396	0.202888	Cluster 5
VDAC3	K15	-0.115597	-0.21927	Cluster 5
YARS2	K355	0.372952	0.0342157	Cluster 5
ACOT9	K103	0.362891	0.16221	Cluster 5
ACOT9	K294	0.409255	0.329985	Cluster 5
AFG3L2	KK	0.475085	-0.0892673	Cluster 5
AFG3L2	KK	0.475085	-0.115597	Cluster 5
MRPS18B	KK	0.0635029	-0.158429	Cluster 5
NFS1	KK	0.295135	0.320773	Cluster 5
NFS1	KK	0.295135	0.414677	Cluster 5
SQOR	KK	0.190299	0.261832	Cluster 5
GATD3A	K261	0.545968	0.189034	Cluster 6
GATD3A	K164	0.540027	-0.14401	Cluster 6
CS	K321	0.551885	0.051024	Cluster 6
ATP5PD	K109	0.614474	0.37629	Cluster 6
GLS	K164	0.698663	0.418999	Cluster 6
GLS	K158	0.564622	0.129613	Cluster 6
FARS2	K94	0.742437	-0.0634092	Cluster 6
GOT2	K73	0.570463	0.303342	Cluster 6
GOT2	K338	0.513996	0.0894982	Cluster 6
GOT2	K309	0.525067	0.283329	Cluster 6
ALDH2	K428	0.50284	0.311503	Cluster 6
HSPD1	K202	0.585924	0.370722	Cluster 6
HSPD1	K292	0.672652	0.166073	Cluster 6
ETFA	K226	0.582074	0.244887	Cluster 6
ETFA	K69	0.516015	0.418999	Cluster 6
MTHFD2	K44	0.513996	0.163499	Cluster 6
UQCRB	K78	0.735522	0.232661	Cluster 6
GLDC	K872	0.777367	-0.0513992	Cluster 6
GLDC	K447	0.54201	0.41684	Cluster 6
RPS3	K132	0.633199	0.0370307	Cluster 6
ACAT1	K251	0.580145	0.227741	Cluster 6
ACAT1	K174	0.560715	0.387363	Cluster 6
ACAT1	K268	0.614474	0.422233	Cluster 6
AK4	K179	0.557778	0.393965	Cluster 6
AK4	K186	0.619178	0.358396	Cluster 6
CANX	K170	0.518031	0.468844	Cluster 6
ECHS1	K118	0.588805	0.317304	Cluster 6
PPIF	K190	0.580145	0.0426443	Cluster 6
SDHA	K608	0.532068	0.329985	Cluster 6
SHMT2	K302	1.48078	0.126973	Cluster 6
SHMT2	K469	0.550901	0.499782	Cluster 6
SHMT2	K474	0.588805	0.177599	Cluster 6
SHMT2	K103	0.613532	0.0482362	Cluster 6
CPOX	K404	0.633199	0.337996	Cluster 6
HSPA9	K138	0.57628	0.209141	Cluster 6
HSPA9	K135	0.564622	0.183963	Cluster 6
MDH2	K78	0.513996	-0.0484122	Cluster 6
HADHA	K644	0.642471	0.00288251	Cluster 6
HADHA	K295	0.511974	0.0840643	Cluster 6
ACAA2	K13	0.518031	0.196607	Cluster 6
TUFM	K234	0.617298	0.350497	Cluster 6
DAP3	K207	0.817214	0.379621	Cluster 6
RIDA	K117	0.522056	0.0676387	Cluster 6
SLC25A1	K277	0.515006	0.105678	Cluster 6
ALDH18A1	K408	0.612588	0.233888	Cluster 6
HSPE1	K54	0.614474	0.0172093	Cluster 6
DECR1	K244	0.638769	0.445727	Cluster 6
PCK2	K108	1.15898	0.443607	Cluster 6
SLC25A24	K437	0.683472	0.153157	Cluster 6
SLC25A24	K336	0.709291	0.318461	Cluster 6
SLC25A24	K320	0.724214	0.379621	Cluster 6
HIBCH	K353	0.739848	0.0607392	Cluster 6
HIBCH	K360	0.653519	0.351628	Cluster 6
FAHD1	K113	0.516015	0.324235	Cluster 6
DARS2	K382	0.711935	0.1137	Cluster 6
D2HGDH	K101	0.565597	0.222805	Cluster 6
GPT2	K505	0.678973	0.264236	Cluster 6
ACSF2	K182	0.659011	0.471968	Cluster 6
ACSF2	K340	0.637842	0.192825	Cluster 6
MCCC1	K295	0.768925	0.308011	Cluster 6
NIPSNAP1	K146	0.912267	0.428678	Cluster 6
HDHD5	K69	0.604071	0.27023	Cluster 6
PPA2	K261	0.501821	0.444667	Cluster 6
PPA2	K276	0.874207	-0.305788	Cluster 6
MRPL46	K265	0.565597	0.392867	Cluster 6
ACAD9	K41	0.729444	0.393965	Cluster 6
ACAD9	K47	0.689746	0.449957	Cluster 6
ACAD9	K239	0.517024	0.015783	Cluster 6
GRPEL1	K157	0.520045	0.230203	Cluster 6
ACOT13	K111	0.60027	0.474047	Cluster 6
MRPS18A	K45	0.687956	0.447844	Cluster 6
SUCLA2	K88	0.697774	0.202888	Cluster 6
NIPSNAP3A	K166	0.655352	0.306846	Cluster 6
GSTK1	K54	0.736388	0.459432	Cluster 6
GSTK1	K169	0.615416	0.136191	Cluster 6
ACOT9	K157	0.93885	0.123004	Cluster 6
AFG3L2	KK	0.533065	-0.0892673	Cluster 6
AFG3L2	KK	0.533065	-0.115597	Cluster 6
NFS1	KK	0.624803	0.320773	Cluster 6
NFS1	KK	0.624803	0.414677	Cluster 6
ALDOA	K330	-1.699	-0.870387	Cluster 7
ATP5F1B	K522	-0.595097	-0.586406	Cluster 7
NPM1	K223	-0.584241	-0.671164	Cluster 7
HSP90AB1	K275	-0.560643	-0.531156	Cluster 7
HNRNPC	K232	-0.828793	-0.746616	Cluster 7
HMGB1	K90	-1.04097	-0.58208	Cluster 7
SLC25A6	K147	-0.621488	-0.62371	Cluster 7
H1-2	K106	-2.25843	-0.932361	Cluster 7
H1-2	K97	-2.30757	-0.852042	Cluster 7
H1-2	K90	-2.26534	-0.813499	Cluster 7
H1-2	K159	-2.30757	-0.813499	Cluster 7
H1-2	K75	-2.46594	-1.07704	Cluster 7
H1-2	K64	-2.26534	-0.821126	Cluster 7
H1-2	K34	-2.32193	-0.971431	Cluster 7
H1-2	K63	-2.15843	-0.657445	Cluster 7
RPL7	K156	-0.968605	-0.584241	Cluster 7
RPL17	K27	-0.590745	-0.571322	Cluster 7
NCL	K377	-0.595097	-0.584241	Cluster 7
NCL	K444	-0.590745	-0.567041	Cluster 7
NCL	K102	-0.982791	-0.701342	Cluster 7
HNRNPA2B1	K104	-0.682696	-0.599462	Cluster 7
CANX	K89	-0.606035	-0.529073	Cluster 7
RPL22	K69	-0.91866	-0.788365	Cluster 7
RPL4	K294	-0.584241	-0.500218	Cluster 7
RPL35	K97	-0.84944	-0.619271	Cluster 7
RPL29	K149	-0.701342	-0.628162	Cluster 7
RPS20	K8	-1.69432	-0.891643	Cluster 7
RPS3A	K249	-0.72738	-0.870387	Cluster 7
RPL26	K134	-1.00578	-0.739372	Cluster 7
HNRNPK	K60	-0.68966	-0.592919	Cluster 7
RPS7	K160	-0.643856	-1.22769	Cluster 7
RPS11	K58	-0.510457	-0.531156	Cluster 7
TMSB4X	K26	-1.08314	-0.83908	Cluster 7
RPL23A	K30	-0.673463	-0.650635	Cluster 7
RPL23A	K110	-0.518701	-0.603841	Cluster 7
RAN	K37	-0.664288	-0.518701	Cluster 7
RPL31	K39	-0.852042	-0.68966	Cluster 7
RPL32	K76	-0.790859	-0.592919	Cluster 7
HNRNPU	K674	-0.965784	-0.691989	Cluster 7
HNRNPU	K516	-0.795859	-0.545824	Cluster 7
HNRNPAB	K130	-0.771027	-0.708396	Cluster 7
ATP5IF1	K82	-0.68966	-0.800877	Cluster 7
H2BC9	K86	-0.496142	-0.537424	Cluster 8
GOT2	K396	0.428678	-1.63487	Cluster 8
KRT18	K417	-0.422752	-0.522841	Cluster 8
KRT18	K167	-0.37146	-0.878321	Cluster 8
ATP5F1B	K133	-0.358454	-0.793357	Cluster 8
ANXA2	K279	-0.115597	-0.905088	Cluster 8
DLD	K166	-0.207561	-0.535332	Cluster 8
DLD	K132	-0.352916	-0.929611	Cluster 8
HNRNPA1	K8	-0.492079	-0.500218	Cluster 8
HSPA5	K340	0.395063	-0.703689	Cluster 8
HSPA8	K589	-0.340075	-0.53952	Cluster 8
NCL	K124	-0.459973	-0.673463	Cluster 8
HSPA9	K175	-0.0320936	-0.68966	Cluster 8
ACTG1	K61	-0.352916	-0.50226	Cluster 8
RPL7A	K101	-0.321928	-0.512514	Cluster 8
RPL18A	K143	-0.471929	-0.541618	Cluster 8
ACOT13	K27	0.349365	-1.31473	Cluster 8
*: Cluster1 (X < -0.5 & Y > 0.5); Cluster2 (-0.5 < X < 0.5 & Y > 0.5); Cluster3 (X > 0.5 & Y > 0.5); Cluster4 (X < -0.5 & -0.5 < Y < 0.5); Cluster5 (-0.5 < X < 0.5 & -0.5 < Y < 0.5); Cluster6 (X > 0.5 & -0.5 < Y < 0.5); Cluster7 (X < -0.5 & Y < -0.5); Cluster8 (-0.5 < X < 0.5 & Y < -0.5).
