# Supplementary material for: The global succinylation of SARS-CoV-2–infected host cells reveals drug targets
Source: Proc Natl Acad Sci U S A. 2022 Jul 12;119(30):e2123065119. doi: 10.1073/pnas.2123065119 (PMC9335334; doi:10.1073/pnas.2123065119)
Supplement: Supplementary File [file pnas.2123065119.sd08.xlsx]

## Sheet: DatasetS8
Dataset S8. Antiviral effects of the selected drugs or compounds in this study
Drug	Function	Function	Drugbank	FDA and Clinic information	Clinic trial	Company	Catalog No.
Dorsomorphin (Compound C) 2HCl	SIRT5 activator	potent, reversible, selective AMPK inhibitor	No	N/A	N/A	Selleck	s7306
GSK690693	SIRT5 activator	pan-Akt inhibitor targeting Akt1/2/3	Yes	No, GSK690693 has been used in trials studying the treatment of Tumor, CANCER, and Lymphoma.	Investigational	Selleck	s1113
STO-609	SIRT5 activator	specific inhibitor of the Ca2+/Calmodulin-dependent protein kinase kinase(CaM-KK)	No	N/A	N/A	Selleck	s8274
Fostamatinib	SIRT5 activator	Syk inhibitor	Yes	FDA apporved, Fostamatinib is a spleen tyrosine kinase inhibitor used to treat chronic immune thrombocytopenia after attempting one other treatment.	Phase 3	Selleck	S2625	Recently, fostamatinib has been identified as a potential therapeutic for controlling acute respiratory distress syndrome (ARDS) in patients with severe COVID-19 through its ability to modulate the SYK kinase.
Valproic acid (VPA)	SIRT5 activator	fatty acid with anticonvulsant properties used in the treatment of epilepsy, histone deacetylase (HDAC) inhibitor	Yes	FDA apporved, Valproic acid is an anticonvulsant used to control complex partial seizures and both simple and complex absence seizures.		Selleck	s3944
ZLN005	SIRT5 activator	potent and tissue-specific PGC-1α transcriptional activator.	No	N/A	N/A	Selleck	s7447
Valproic acid sodium salt	SIRT5 activator	inhibitor by selectively inducing proteasomal degradation of HDAC2	No	N/A	N/A	Selleck	s1168
UBCS039	SIRT6 activator	Sirtuin 6 (SIRT6) activator	No	N/A	N/A	MedChemExpress	HY-115453
(R)-(+)-Etomoxir sodium salt	CPT1A inhibitor	irreversible inhibitor of carnitine palmitoyltransferase 1a (CPT-1a)	No	N/A	N/A	apexbio	B7679
Etomoxir	CPT1A inhibitor	irreversible inhibitor of carnitine palmitoyltransferase 1a (CPT-1a)	No	N/A	N/A	apexbio	A3404
ST1326	CPT1A inhibitor	reversible inhibitor of carnitine palmitoyltransferases.	No	N/A	N/A	Merck	870853P-1MG
Glyburide	CPT1A inhibitor	blocker of vascular ATP-sensitive K+ channels (KATP)	Yes	FDA apporved, Glyburide is a sulfonylurea used in the treatment of non insulin dependent diabetes mellitus.		Selleck	S1716
Atractyloside Dipotassium Salt	SLC25A5 inhibitor	powerful and specific inhibitor of mitochondrial ADP/ATP carriers	No	N/A	N/A	apexbio	A8188
Clodronic acid disodium salt	SLC25A5 inhibitor	first-generation bisphosphonate, is orally active osteoclastic bone resorption inhibitor	No	N/A	N/A	MedChemExpress	HY-107794
Empirical Formula (Hill Notation)	SLC25A5 inhibitor	known as 1-hydroxyethylidenediphosphonic acid (HEDP) is an organophosphonic acid that can be used to surface functionalize NaY molecular sieves	No	N/A	N/A	Sigma	54342
Devimistat (CPI-613)	KGDHC inhibitor	lipoate analog, inhibits mitochondrial enzymes pyruvate dehydrogenase (PDH) and α-ketoglutarate dehydrogenase	No	N/A	Phase 3, in first line Pancreatic Cancer and Relapsed/Refractory AML.	Selleck	s2776
*Results are shown as mean ± SD of three biological replicates.
